# Supplementary material for: A study on the causal relationship between the gut microbiome and herpes zoster using Mendelian randomization
Source: Front Med (Lausanne). 2024 Aug 30;11:1442750. doi: 10.3389/fmed.2024.1442750 (PMC11392744; doi:10.3389/fmed.2024.1442750)
Supplement: Supplementary file 1 [file Data_Sheet_1.xlsx]

## Sheet: Supplementary Table1
IVs for Herpes Zoster (B02.9)
	pos.exposure	other_allele.exposure	effect_allele.exposure	SNP	pval.exposure	beta.exposure	se.exposure	eaf.exposure	exposure	mr_keep.exposure	pval_origin.exposure	id.exposure	samplesize.exposure	r2	f	maf
1	39879939	G	A	rs7530647	4.48e-06	-0.1096	0.023891	0.215689	herpes zoster	TRUE	reported	cVC3RF	401866	5.24e-05	21.0454	0.215689
2	151000000	C	T	rs4451553	4.79e-06	-0.09344	0.020429	0.346161	herpes zoster	TRUE	reported	cVC3RF	401866	5.21e-05	20.9195	0.346161
3	16431236	C	T	rs79408779	1e-06	0.182921	0.037398	0.067665	herpes zoster	TRUE	reported	cVC3RF	401866	5.95e-05	23.9242	0.067665
4	5456307	G	A	rs6446362	3.61e-06	0.100464	0.021686	0.715536	herpes zoster	TRUE	reported	cVC3RF	401866	5.34e-05	21.4617	0.284464
5	112000000	A	G	rs81302	1.72e-06	-0.0955	0.019964	0.380445	herpes zoster	TRUE	reported	cVC3RF	401866	5.69e-05	22.8805	0.380445
6	64668472	C	T	rs77971737	2.41e-06	-0.37978	0.080542	0.018751	herpes zoster	TRUE	reported	cVC3RF	401866	5.53e-05	22.234	0.018751
7	31282013	C	G	rs7766156	1.41e-07	-0.11971	0.022743	0.249937	herpes zoster	TRUE	reported	cVC3RF	401866	6.89e-05	27.7025	0.249937
8	31389605	G	C	rs9266782	6.08e-14	-0.30811	0.041047	0.071307	herpes zoster	TRUE	reported	cVC3RF	401866	0.00014	56.346	0.071307
9	156000000	G	C	rs62482377	1.78e-06	-0.14977	0.031354	0.115381	herpes zoster	TRUE	reported	cVC3RF	401866	5.68e-05	22.8159	0.115381
10	21166792	A	C	rs8181185	5.07e-07	0.099107	0.019728	0.596912	herpes zoster	TRUE	reported	cVC3RF	401866	6.28e-05	25.2362	0.403088
11	99299737	A	G	rs117669514	2.25e-06	-0.32712	0.06916	0.024488	herpes zoster	TRUE	reported	cVC3RF	401866	5.57e-05	22.3716	0.024488
12	47919738	A	G	rs2965306	3.98e-06	0.125661	0.027244	0.842639	herpes zoster	TRUE	reported	cVC3RF	401866	5.29e-05	21.2752	0.157361
13	90547536	G	A	rs13313427	3.28e-06	0.129858	0.027913	0.850281	herpes zoster	TRUE	reported	cVC3RF	401866	5.39e-05	21.6439	0.149719
14	86134541	G	T	rs8054806	2.05e-06	0.127262	0.0268	0.142337	herpes zoster	TRUE	reported	cVC3RF	401866	5.61e-05	22.5484	0.142337

## Sheet: Supplementary Table2
Strongly Correlated Instrumental Variables for Gut Microbiome
	SNP	other_allele.exposure	effect_allele.exposure	beta.exposure	se.exposure	pval.exposure	samplesize.exposure	exposure	mr_keep.exposure	pval_origin.exposure	id.exposure	eaf.exposure	r2	f	CHR	A1	A2	MAF	NCHROBS	type
1	rs1000888	G	C	-0.0585	0.013219	9.71e-06	12090	genus.Intestinimonas.id.2062	TRUE	reported	ld7Nmb	0.3956	0.001617	19.5838	13	C	G	0.3956	1006	raw
2	rs10028567	T	C	-0.09212	0.019188	7.3e-06	16311	genus.Streptococcus.id.1853	TRUE	reported	aDHsV8	0.08151	0.001411	23.044	4	C	T	0.08151	1006	raw
3	rs10028567	T	C	-0.0934	0.019034	3.72e-06	16549	family.Streptococcaceae.id.1850	TRUE	reported	FZGFgY	0.08151	0.001453	24.0763	4	C	T	0.08151	1006	raw
4	rs1002941	A	G	0.105025	0.023348	8.15e-06	4734	class.Lentisphaeria.id.2250	TRUE	reported	MdHJvO	0.2793	0.004256	20.2249	15	G	A	0.2793	1006	raw
5	rs1002941	A	G	0.105025	0.023348	8.15e-06	4734	order.Victivallales.id.2254	TRUE	reported	3ggSHc	0.2793	0.004256	20.2249	15	G	A	0.2793	1006	raw
6	rs1002941	A	G	0.107661	0.023338	4.31e-06	4739	phylum.Lentisphaerae.id.2238	TRUE	reported	Y2DgXT	0.2793	0.00447	21.2714	15	G	A	0.2793	1006	raw
7	rs10031059	C	T	-0.12117	0.022584	1.24e-07	5526	genus.Peptococcus.id.2037	TRUE	reported	R4fL2Y	0.2207	0.005182	28.7734	4	T	C	0.2207	1006	raw
8	rs10036909	T	C	0.185519	0.040088	8.05e-06	4996	genus.Senegalimassilia.id.11160	TRUE	reported	RKMl4P	0.06958	0.004268	21.4079	5	C	T	0.06958	1006	raw
9	rs10044993	A	C	0.139547	0.031675	8.07e-06	4209	genus.Hungatella.id.11306	TRUE	reported	Fq0Gkl	0.1173	0.00459	19.4002	5	C	A	0.1173	1006	raw
10	rs10048062	T	C	-0.14735	0.033653	8.59e-06	3800	genus.Howardella.id.2000	TRUE	reported	9QwbhK	0.1074	0.00502	19.1617	15	C	T	0.1074	1006	raw
11	rs10060821	C	T	0.062421	0.014082	9e-06	13275	genus.unknowngenus.id.826	TRUE	reported	5SSdFA	0.2773	0.001478	19.6462	5	T	C	0.2773	1006	raw
12	rs10065321	C	T	-0.05128	0.010811	2.1e-06	17589	genus.Subdoligranulum.id.2070	TRUE	reported	hcDNMd	0.3678	0.001278	22.5009	5	T	C	0.3678	1006	raw
13	rs10070053	G	A	0.059431	0.013538	7.65e-06	11473	genus.Coprococcus2.id.11302	TRUE	reported	ASkAyD	0.4076	0.001677	19.2697	5	A	G	0.4076	1006	raw
14	rs10071529	C	G	0.125105	0.027867	8.64e-06	10147	genus.unknowngenus.id.1000005472	TRUE	reported	qTpWct	0.08748	0.001982	20.1496	5	G	C	0.08748	1006	raw
15	rs10071529	C	G	0.125105	0.027867	8.64e-06	10147	order.MollicutesRF9.id.11579	TRUE	reported	VzMIlH	0.08748	0.001982	20.1496	5	G	C	0.08748	1006	raw
16	rs10071529	C	G	0.125105	0.027867	8.64e-06	10147	family.unknownfamily.id.1000005471	TRUE	reported	V89cXi	0.08748	0.001982	20.1496	5	G	C	0.08748	1006	raw
17	rs10074000	C	T	-0.10265	0.022751	7e-06	4048	genus..Clostridiuminnocuumgroup.id.14397	TRUE	reported	p0Fp6o	0.4135	0.005004	20.3466	5	T	C	0.4135	1006	raw
18	rs1007475	T	G	0.118065	0.026127	7.92e-06	3482	genus.Butyrivibrio.id.1993	TRUE	reported	xW7BBr	0.2942	0.00583	20.4086	6	G	T	0.2942	1006	raw
19	rs10084203	G	A	0.05497	0.012356	8.59e-06	17135	genus.Butyricicoccus.id.2055	TRUE	reported	nsHYtq	0.2416	0.001154	19.789	2	A	G	0.2416	1006	raw
20	rs10090365	G	A	-0.08344	0.018099	4.17e-06	6145	genus.CandidatusSoleaferrea.id.11350	TRUE	reported	gNi2mn	0.5586	0.003447	21.248	8	G	A	0.4414	1006	corrected
21	rs10093275	T	C	0.053459	0.011677	5.35e-06	18335	family.Ruminococcaceae.id.2050	TRUE	reported	CLGkv9	0.2823	0.001142	20.9577	8	C	T	0.2823	1006	raw
22	rs10093861	A	G	-0.05689	0.012115	3.06e-06	13772	genus.LachnospiraceaeFCS020group.id.11314	TRUE	reported	DvIO2E	0.498	0.001598	22.0445	8	G	A	0.498	1006	raw
23	rs10093869	G	A	-0.05778	0.012539	3.67e-06	14218	genus.Odoribacter.id.952	TRUE	reported	pHNXyZ	0.3757	0.001491	21.2308	8	A	G	0.3757	1006	raw
24	rs10098492	C	T	0.132323	0.029369	6.41e-06	7361	genus.Enterorhabdus.id.820	TRUE	reported	iVAvO7	0.09046	0.00275	20.2946	8	T	C	0.09046	1006	raw
25	rs1010560	A	C	0.058023	0.012272	1.96e-06	16723	genus.Coprococcus1.id.11301	TRUE	reported	uSiiY5	0.2962	0.001335	22.3517	1	C	A	0.2962	1006	raw
26	rs10108398	A	G	0.076914	0.015395	1.09e-06	10932	class.Mollicutes.id.3920	TRUE	reported	VTSMdP	0.2913	0.002278	24.9551	8	G	A	0.2913	1006	raw
27	rs10108398	A	G	0.076914	0.015395	1.09e-06	10932	phylum.Tenericutes.id.3919	TRUE	reported	zVaQtM	0.2913	0.002278	24.9551	8	G	A	0.2913	1006	raw
28	rs10108780	G	A	-0.09283	0.019981	3.64e-06	5999	genus.CandidatusSoleaferrea.id.11350	TRUE	reported	gNi2mn	0.2674	0.003586	21.5799	8	A	G	0.2674	1006	raw
29	rs10119172	G	C	-0.07373	0.014259	1.32e-07	18022	family.Porphyromonadaceae.id.943	TRUE	reported	7VyEEx	0.1511	0.001481	26.7357	9	C	G	0.1511	1006	raw
30	rs10123122	C	G	0.12759	0.028741	4.61e-06	8847	genus.unknowngenus.id.2001	TRUE	reported	wCVyTF	0.06759	0.002223	19.7031	9	G	C	0.06759	1006	raw
31	rs10131724	C	A	-0.19983	0.041458	2.39e-06	5071	genus..Eubacteriumruminantiumgroup.id.11340	TRUE	reported	1mwxaG	0.06362	0.004561	23.2247	14	A	C	0.06362	1006	raw
32	rs10131942	G	C	0.070121	0.015833	8.61e-06	14871	family.Prevotellaceae.id.960	TRUE	reported	WjBzOv	0.164	0.001317	19.6126	14	C	G	0.164	1006	raw
33	rs10138457	C	T	-0.11305	0.026193	7.88e-06	10968	genus.Dialister.id.2183	TRUE	reported	f109hR	0.07157	0.001696	18.6257	14	T	C	0.07157	1006	raw
34	rs10140184	C	A	0.057679	0.012599	4.96e-06	12930	genus..Eubacteriumxylanophilumgroup.id.14375	TRUE	reported	HiHeyY	0.4125	0.001618	20.9558	14	A	C	0.4125	1006	raw
35	rs10147907	G	T	0.172263	0.039601	8.27e-06	3833	genus..Eubacteriumfissicatenagroup.id.14373	TRUE	reported	sWVpdT	0.06859	0.004912	18.9123	14	T	G	0.06859	1006	raw
36	rs10148250	A	G	0.086193	0.019338	8.67e-06	5453	class.Melainabacteria.id.1589	TRUE	reported	T5lSVk	0.4563	0.00363	19.859	14	G	A	0.4563	1006	raw
37	rs10150232	G	A	0.056709	0.012488	6.68e-06	16117	genus.Anaerotruncus.id.2054	TRUE	reported	46lnK3	0.2535	0.001278	20.6197	14	A	G	0.2535	1006	raw
38	rs10164067	G	T	-0.10326	0.021241	1.13e-06	14427	genus.ErysipelotrichaceaeUCG003.id.11384	TRUE	reported	qvbXAY	0.07455	0.001635	23.6306	18	T	G	0.07455	1006	raw
39	rs10166469	C	T	-0.05334	0.012021	8.52e-06	18314	family.Ruminococcaceae.id.2050	TRUE	reported	CLGkv9	0.2763	0.001074	19.6843	2	T	C	0.2763	1006	raw
40	rs10167839	G	A	0.051951	0.011631	8.09e-06	16605	genus.Ruminococcus1.id.11373	TRUE	reported	CbYzNE	0.3439	0.0012	19.9492	2	A	G	0.3439	1006	raw
41	rs10200320	T	C	0.064114	0.014277	5.66e-06	12358	genus.unknowngenus.id.2071	TRUE	reported	xvteM2	0.2873	0.001629	20.1634	2	C	T	0.2873	1006	raw
42	rs10202904	G	T	-0.12175	0.023536	3.01e-07	3695	order.Methanobacteriales.id.120	TRUE	reported	AHLF9X	0.4672	0.007191	26.747	2	T	G	0.4672	1006	raw
43	rs10202904	G	T	-0.11281	0.023911	3.09e-06	3583	genus.Methanobrevibacter.id.123	TRUE	reported	1lV8BM	0.4672	0.006174	22.2474	2	T	G	0.4672	1006	raw
44	rs10202904	G	T	-0.11599	0.023027	6.19e-07	3861	phylum.Euryarchaeota.id.55	TRUE	reported	vMr4K7	0.4672	0.006528	25.3575	2	T	G	0.4672	1006	raw
45	rs10202904	G	T	-0.12175	0.023536	3.01e-07	3695	class.Methanobacteria.id.119	TRUE	reported	MbxSV8	0.4672	0.007191	26.747	2	T	G	0.4672	1006	raw
46	rs10202904	G	T	-0.12175	0.023536	3.01e-07	3695	family.Methanobacteriaceae.id.121	TRUE	reported	zKT0Gc	0.4672	0.007191	26.747	2	T	G	0.4672	1006	raw
47	rs1020520	G	T	-0.05907	0.013293	8.89e-06	17371	genus..Eubacteriumcoprostanoligenesgroup.id.11375	TRUE	reported	zmXZVA	0.2038	0.001135	19.7448	7	T	G	0.2038	1006	raw
48	rs10209007	C	G	0.079542	0.018243	9.6e-06	17812	order.Clostridiales.id.1863	TRUE	reported	SaQQ02	0.07952	0.001066	19.0095	2	G	C	0.07952	1006	raw
49	rs10209007	C	G	0.079417	0.018243	9.89e-06	17812	class.Clostridia.id.1859	TRUE	reported	UFn4Md	0.07952	0.001063	18.9497	2	G	C	0.07952	1006	raw
50	rs10217435	T	C	-0.08838	0.019751	6.51e-06	17679	family.Rikenellaceae.id.967	TRUE	reported	QjCBGd	0.08748	0.001131	20.0195	9	C	T	0.08748	1006	raw
51	rs10231386	C	G	-0.17299	0.03904	4.62e-06	6324	genus.unknowngenus.id.1868	TRUE	reported	lT0Gku	0.03479	0.003095	19.6289	7	G	C	0.03479	1006	raw
52	rs10233278	C	T	-0.11632	0.024853	3.51e-06	3239	order.Bacillales.id.1674	TRUE	reported	6OKhqW	0.4125	0.006718	21.8918	7	T	C	0.4125	1006	raw
53	rs10248854	A	C	-0.05278	0.011346	4.21e-06	17348	genus..Eubacteriumrectalegroup.id.14374	TRUE	reported	GzoHF8	0.3598	0.001246	21.6382	7	C	A	0.3598	1006	raw
54	rs10262702	C	T	0.091802	0.019488	2.06e-06	11766	genus.Intestinimonas.id.2062	TRUE	reported	ld7Nmb	0.1292	0.001882	22.1857	7	T	C	0.1292	1006	raw
55	rs10263623	T	C	0.193496	0.043902	8.91e-06	3080	genus..Eubacteriumnodatumgroup.id.11297	TRUE	reported	Wad4vW	0.1044	0.006267	19.4127	7	C	T	0.1044	1006	raw
56	rs10274562	T	C	0.110917	0.024456	6.5e-06	3632	genus.RuminococcaceaeUCG011.id.11368	TRUE	reported	DoAZa8	0.3519	0.005632	20.5591	7	C	T	0.3519	1006	raw
57	rs10279978	G	A	-0.06222	0.012768	1.17e-06	14143	genus.Romboutsia.id.11347	TRUE	reported	vNpyBo	0.3479	0.001676	23.7459	7	A	G	0.3479	1006	raw
58	rs1031599	T	G	-0.07863	0.017564	6.31e-06	17398	genus.Lachnoclostridium.id.11308	TRUE	reported	fvtZ2G	0.08449	0.00115	20.0367	3	G	T	0.08449	1006	raw
59	rs1032598	A	G	-0.08864	0.018904	4.08e-06	7944	genus.unknowngenus.id.2041	TRUE	reported	wVPJ5K	0.2346	0.00276	21.9822	1	G	A	0.2346	1006	raw
60	rs1035406	A	G	-0.11472	0.024799	4.07e-06	8585	order.Rhodospirillales.id.2667	TRUE	reported	4SiEbb	0.0994	0.002487	21.396	5	G	A	0.0994	1006	raw
61	rs1035406	A	G	-0.11124	0.025156	9.18e-06	8439	genus.unknowngenus.id.2755	TRUE	reported	mqGyAH	0.0994	0.002312	19.5498	5	G	A	0.0994	1006	raw
62	rs1035406	A	G	-0.11354	0.025086	5.84e-06	8483	family.Rhodospirillaceae.id.2717	TRUE	reported	JmL5S0	0.0994	0.002409	20.4797	5	G	A	0.0994	1006	raw
63	rs1035588	G	A	-0.10815	0.023685	4.86e-06	3739	genus.Olsenella.id.822	TRUE	reported	AnTlNv	0.3827	0.005545	20.8386	2	A	G	0.3827	1006	raw
64	rs1035691	G	A	-0.05518	0.01216	9.65e-06	15168	class.Deltaproteobacteria.id.3087	TRUE	reported	SsgzeG	0.338	0.001356	20.5856	11	A	G	0.338	1006	raw
65	rs10402491	T	C	0.06617	0.014851	7.58e-06	18334	family.Lachnospiraceae.id.1987	TRUE	reported	2sXAbi	0.1203	0.001082	19.8503	19	C	T	0.1203	1006	raw
66	rs10404377	A	C	-0.05032	0.011165	6.99e-06	16269	family.FamilyXIII.id.1957	TRUE	reported	mtoHyZ	0.4225	0.001247	20.3086	19	C	A	0.4225	1006	raw
67	rs10409783	G	A	0.095083	0.021124	7.7e-06	5941	genus.Slackia.id.825	TRUE	reported	rNqM0K	0.2833	0.003399	20.2539	19	A	G	0.2833	1006	raw
68	rs10410917	C	T	0.11471	0.025003	5.57e-06	3239	order.Bacillales.id.1674	TRUE	reported	6OKhqW	0.5964	0.006457	21.0363	19	C	T	0.4036	1006	corrected
69	rs10414815	C	T	0.10453	0.023025	4.24e-06	11564	genus.LachnospiraceaeUCG010.id.11330	TRUE	reported	ONWolY	0.1193	0.001779	20.606	19	T	C	0.1193	1006	raw
70	rs10417872	G	T	0.118306	0.024522	1.29e-06	4056	genus.Lactococcus.id.1851	TRUE	reported	gTwSWZ	0.2584	0.005706	23.2641	19	T	G	0.2584	1006	raw
71	rs10423795	T	C	0.055069	0.012116	6.58e-06	14135	genus.Odoribacter.id.952	TRUE	reported	pHNXyZ	0.4066	0.001459	20.6544	19	C	T	0.4066	1006	raw
72	rs10424197	A	G	-0.11127	0.024752	9.28e-06	3698	class.Methanobacteria.id.119	TRUE	reported	MbxSV8	0.325	0.005436	20.1997	19	G	A	0.325	1006	raw
73	rs10424197	A	G	-0.11127	0.024752	9.28e-06	3698	order.Methanobacteriales.id.120	TRUE	reported	AHLF9X	0.325	0.005436	20.1997	19	G	A	0.325	1006	raw
74	rs10424197	A	G	-0.11127	0.024752	9.28e-06	3698	family.Methanobacteriaceae.id.121	TRUE	reported	zKT0Gc	0.325	0.005436	20.1997	19	G	A	0.325	1006	raw
75	rs10439674	G	A	-0.05721	0.013001	7.68e-06	17381	genus.Fusicatenibacter.id.11305	TRUE	reported	egWeBd	0.2018	0.001113	19.3645	21	A	G	0.2018	1006	raw
76	rs10444197	G	A	-0.05058	0.011346	5.98e-06	17380	genus..Eubacteriumcoprostanoligenesgroup.id.11375	TRUE	reported	zmXZVA	0.3678	0.001142	19.8745	10	A	G	0.3678	1006	raw
77	rs10448310	G	A	-0.05179	0.011132	3.31e-06	16384	genus.Streptococcus.id.1853	TRUE	reported	aDHsV8	0.4304	0.001319	21.6433	9	A	G	0.4304	1006	raw
78	rs1044939	T	C	0.109022	0.024202	7.02e-06	10175	genus.unknowngenus.id.1868	TRUE	reported	lT0Gku	0.1034	0.00199	20.2887	12	C	T	0.1034	1006	raw
79	rs10458299	C	T	-0.18775	0.041969	8.37e-06	3271	genus..Eubacteriumnodatumgroup.id.11297	TRUE	reported	Wad4vW	0.08052	0.006081	20.0009	7	T	C	0.08052	1006	raw
80	rs10461257	G	A	-0.0552	0.012207	6.51e-06	15987	genus.ChristensenellaceaeR.7group.id.11283	TRUE	reported	3LAFL7	0.2853	0.001277	20.4439	4	A	G	0.2853	1006	raw
81	rs1046175	G	C	0.112758	0.025599	6.36e-06	8051	genus.Adlercreutzia.id.812	TRUE	reported	FF8vRO	0.1262	0.002404	19.3966	10	C	G	0.1262	1006	raw
82	rs10464997	A	G	0.137691	0.02948	3.3e-06	4650	genus.Oxalobacter.id.2978	TRUE	reported	gb5Y6q	0.1531	0.004669	21.8051	8	G	A	0.1531	1006	raw
83	rs10490280	T	C	-0.06721	0.014331	4.16e-06	14004	genus.RuminococcaceaeUCG003.id.11361	TRUE	reported	WE3e6j	0.2177	0.001568	21.9912	2	C	T	0.2177	1006	raw
84	rs10495392	T	C	-0.08249	0.018719	9.96e-06	13902	genus.RuminococcaceaeUCG014.id.11371	TRUE	reported	SrZaca	0.1193	0.001395	19.4139	1	C	T	0.1193	1006	raw
85	rs10496759	C	G	0.063713	0.014431	8.8e-06	14914	order.Bifidobacteriales.id.432	TRUE	reported	LwYIaT	0.1849	0.001305	19.4912	2	G	C	0.1849	1006	raw
86	rs10496759	C	G	0.063713	0.014431	8.8e-06	14914	family.Bifidobacteriaceae.id.433	TRUE	reported	lJmYJu	0.1849	0.001305	19.4912	2	G	C	0.1849	1006	raw
87	rs10497836	T	C	-0.05241	0.01187	8.38e-06	17579	genus.Subdoligranulum.id.2070	TRUE	reported	hcDNMd	0.2803	0.001108	19.4912	2	C	T	0.2803	1006	raw
88	rs10501370	T	C	-0.11559	0.025249	5.42e-06	13824	genus..Eubacteriumhalliigroup.id.11338	TRUE	reported	B4WwXH	0.05268	0.001514	20.9549	11	C	T	0.05268	1006	raw
89	rs10502061	G	A	0.083575	0.019202	7.94e-06	16825	genus.Anaerostipes.id.1991	TRUE	reported	YATO1a	0.09443	0.001125	18.942	11	A	G	0.09443	1006	raw
90	rs10506058	G	A	0.099705	0.022193	8.92e-06	4163	genus..Clostridiuminnocuumgroup.id.14397	TRUE	reported	p0Fp6o	0.3966	0.004825	20.1747	12	A	G	0.3966	1006	raw
91	rs10512344	G	C	0.247373	0.054409	3.19e-06	3063	genus.Prevotella9.id.11183	TRUE	reported	2WdSQy	0.0328	0.006703	20.6578	9	C	G	0.0328	1006	raw
92	rs10517600	G	T	0.062699	0.013936	6.83e-06	10512	genus.unknowngenus.id.1000000073	TRUE	reported	dEOhrp	0.5358	0.001922	20.2367	4	G	T	0.4642	1006	corrected
93	rs10517600	G	T	0.062699	0.013936	6.83e-06	10512	family.ClostridialesvadinBB60group.id.11286	TRUE	reported	xYC310	0.5358	0.001922	20.2367	4	G	T	0.4642	1006	corrected
94	rs10738747	A	G	0.081462	0.018441	9.96e-06	5884	class.Melainabacteria.id.1589	TRUE	reported	T5lSVk	0.496	0.003306	19.5075	9	G	A	0.496	1006	raw
95	rs10741777	C	T	-0.09738	0.019479	7.69e-07	7014	genus.LachnospiraceaeUCG008.id.11328	TRUE	reported	WCjWeS	0.2614	0.003551	24.987	11	T	C	0.2614	1006	raw
96	rs1074800	G	A	0.049244	0.010887	6.15e-06	17789	order.Erysipelotrichales.id.2148	TRUE	reported	R0jIhq	0.3986	0.001149	20.4567	5	A	G	0.3986	1006	raw
97	rs1074800	G	A	0.049244	0.010887	6.15e-06	17789	family.Erysipelotrichaceae.id.2149	TRUE	reported	TngOMO	0.3986	0.001149	20.4567	5	A	G	0.3986	1006	raw
98	rs1074800	G	A	0.049244	0.010887	6.15e-06	17789	class.Erysipelotrichia.id.2147	TRUE	reported	dI2L5B	0.3986	0.001149	20.4567	5	A	G	0.3986	1006	raw
99	rs10750258	C	A	-0.04912	0.010824	8.72e-06	18250	phylum.Proteobacteria.id.2375	TRUE	reported	0kWnHA	0.3936	0.001127	20.5957	11	A	C	0.3936	1006	raw
100	rs10759623	T	C	-0.16211	0.032151	5.78e-07	3156	family.FamilyXI.id.1936	TRUE	reported	NeP3Y3	0.1809	0.007992	25.4086	9	C	T	0.1809	1006	raw
101	rs10769159	C	G	-0.06403	0.011006	5.29e-09	16603	genus.Ruminococcus1.id.11373	TRUE	reported	CbYzNE	0.5338	0.002034	33.84	11	C	G	0.4662	1006	corrected
102	rs10774377	G	A	0.0523	0.011386	3.81e-06	18330	order.Clostridiales.id.1863	TRUE	reported	SaQQ02	0.334	0.00115	21.0972	12	A	G	0.334	1006	raw
103	rs10774377	G	A	0.052659	0.011386	3.24e-06	18330	class.Clostridia.id.1859	TRUE	reported	UFn4Md	0.334	0.001166	21.3879	12	A	G	0.334	1006	raw
104	rs10781340	A	G	0.094892	0.020322	4.32e-06	9037	genus.Haemophilus.id.3698	TRUE	reported	n7OU7I	0.166	0.002407	21.7983	9	G	A	0.166	1006	raw
105	rs10781552	T	C	-0.05522	0.011607	2.33e-06	17789	class.Erysipelotrichia.id.2147	TRUE	reported	dI2L5B	0.3121	0.001271	22.6304	10	C	T	0.3121	1006	raw
106	rs10781552	T	C	-0.05522	0.011607	2.33e-06	17789	family.Erysipelotrichaceae.id.2149	TRUE	reported	TngOMO	0.3121	0.001271	22.6304	10	C	T	0.3121	1006	raw
107	rs10781552	T	C	-0.05522	0.011607	2.33e-06	17789	order.Erysipelotrichales.id.2148	TRUE	reported	R0jIhq	0.3121	0.001271	22.6304	10	C	T	0.3121	1006	raw
108	rs10782329	T	C	0.060279	0.013755	7.9e-06	12859	genus.unknowngenus.id.826	TRUE	reported	5SSdFA	0.2913	0.001491	19.2012	6	C	T	0.2913	1006	raw
109	rs10787984	C	G	0.094316	0.021351	9.62e-06	7468	genus.Actinomyces.id.423	TRUE	reported	uBMsZq	0.1759	0.002606	19.5077	10	G	C	0.1759	1006	raw
110	rs10791168	G	A	-0.06646	0.015007	9.76e-06	14403	genus.RuminococcaceaeUCG014.id.11371	TRUE	reported	SrZaca	0.1839	0.00136	19.6115	11	A	G	0.1839	1006	raw
111	rs10793103	T	C	0.097434	0.018128	9.35e-08	7014	genus.LachnospiraceaeUCG008.id.11328	TRUE	reported	WCjWeS	0.3042	0.004102	28.8805	11	C	T	0.3042	1006	raw
112	rs10794359	C	T	-0.09535	0.02006	2.23e-06	4994	genus.Anaerofilum.id.2053	TRUE	reported	YntnFO	0.4871	0.004504	22.5854	11	T	C	0.4871	1006	raw
113	rs10797540	G	A	0.050318	0.010839	3.53e-06	17350	genus..Eubacteriumrectalegroup.id.14374	TRUE	reported	GzoHF8	0.4344	0.001241	21.5487	1	A	G	0.4344	1006	raw
114	rs10798999	T	C	0.060166	0.012675	2.61e-06	16561	genus..Eubacteriumhalliigroup.id.11338	TRUE	reported	B4WwXH	0.2157	0.001359	22.5288	1	C	T	0.2157	1006	raw
115	rs10801803	A	G	-0.11703	0.024308	1.4e-06	7017	genus.LachnospiraceaeUCG008.id.11328	TRUE	reported	WCjWeS	0.162	0.003292	23.1712	1	G	A	0.162	1006	raw
116	rs10803434	T	A	-0.06927	0.014887	3.55e-06	9115	class.Alphaproteobacteria.id.2379	TRUE	reported	PH438T	0.4513	0.00237	21.6499	1	A	T	0.4513	1006	raw
117	rs10805326	A	G	0.056664	0.012276	4.03e-06	16061	family.Peptostreptococcaceae.id.2042	TRUE	reported	MwB7pw	0.2783	0.001325	21.3031	4	G	A	0.2783	1006	raw
118	rs10805326	A	G	0.077515	0.013966	3.55e-08	12303	genus.Intestinibacter.id.11345	TRUE	reported	EVr8jn	0.2783	0.002497	30.7984	4	G	A	0.2783	1006	raw
119	rs10808115	C	A	-0.05047	0.010992	4.42e-06	16566	genus..Eubacteriumhalliigroup.id.11338	TRUE	reported	B4WwXH	0.4781	0.001271	21.0825	7	A	C	0.4781	1006	raw
120	rs10809135	C	T	0.083486	0.018243	5.47e-06	5999	genus.CandidatusSoleaferrea.id.11350	TRUE	reported	gNi2mn	0.4911	0.003479	20.9366	9	T	C	0.4911	1006	raw
121	rs10810043	G	A	0.051552	0.011592	9.27e-06	15833	genus.Coprococcus3.id.11303	TRUE	reported	xz34F1	0.3897	0.001248	19.7739	9	A	G	0.3897	1006	raw
122	rs10815577	G	C	-0.06837	0.014369	1.72e-06	10149	genus.LachnospiraceaeUCG001.id.11321	TRUE	reported	p8K36s	0.3867	0.002226	22.6359	9	C	G	0.3867	1006	raw
123	rs10827477	G	A	-0.05474	0.011516	2.19e-06	17391	genus.Ruminiclostridium5.id.11355	TRUE	reported	M6EdAE	0.3151	0.001297	22.5896	10	A	G	0.3151	1006	raw
124	rs10829821	C	T	-0.09761	0.021607	3.47e-06	12802	genus.Ruminiclostridium6.id.11356	TRUE	reported	KqeBhd	0.08549	0.001591	20.4026	10	T	C	0.08549	1006	raw
125	rs10831953	A	G	0.053754	0.012375	9.95e-06	14915	family.Bifidobacteriaceae.id.433	TRUE	reported	lJmYJu	0.333	0.001264	18.8668	11	G	A	0.333	1006	raw
126	rs10831953	A	G	0.053754	0.012375	9.95e-06	14915	order.Bifidobacteriales.id.432	TRUE	reported	LwYIaT	0.333	0.001264	18.8668	11	G	A	0.333	1006	raw
127	rs10832801	C	A	-0.05348	0.012267	7.5e-06	17199	family.Rikenellaceae.id.967	TRUE	reported	QjCBGd	0.2674	0.001104	19.003	11	A	C	0.2674	1006	raw
128	rs10840326	G	C	-0.07176	0.014923	1.44e-06	9154	order.Pasteurellales.id.3688	TRUE	reported	WlBtg1	0.4433	0.00252	23.1208	11	C	G	0.4433	1006	raw
129	rs10840326	G	C	-0.06774	0.015146	7.37e-06	8888	genus.Haemophilus.id.3698	TRUE	reported	n7OU7I	0.4433	0.002245	19.9968	11	C	G	0.4433	1006	raw
130	rs10840326	G	C	-0.07176	0.014923	1.44e-06	9154	family.Pasteurellaceae.id.3689	TRUE	reported	YLQCdq	0.4433	0.00252	23.1208	11	C	G	0.4433	1006	raw
131	rs10841473	C	G	-0.06242	0.012944	1.65e-06	14777	genus.Bifidobacterium.id.436	TRUE	reported	Aqk6sq	0.2704	0.001571	23.2526	12	G	C	0.2704	1006	raw
132	rs10841473	C	G	-0.0613	0.012884	2.28e-06	14914	family.Bifidobacteriaceae.id.433	TRUE	reported	lJmYJu	0.2704	0.001516	22.6347	12	G	C	0.2704	1006	raw
133	rs10841473	C	G	-0.0613	0.012884	2.28e-06	14914	order.Bifidobacteriales.id.432	TRUE	reported	LwYIaT	0.2704	0.001516	22.6347	12	G	C	0.2704	1006	raw
134	rs10841473	C	G	-0.05838	0.012335	2.59e-06	16311	class.Actinobacteria.id.419	TRUE	reported	1JiaaY	0.2704	0.001371	22.3934	12	G	C	0.2704	1006	raw
135	rs10841473	C	G	-0.05966	0.011754	4.47e-07	17987	phylum.Actinobacteria.id.400	TRUE	reported	tf6mpN	0.2704	0.00143	25.759	12	G	C	0.2704	1006	raw
136	rs10842464	C	T	-0.07582	0.017257	6.6e-06	7178	genus.Paraprevotella.id.962	TRUE	reported	SxMRJ4	0.4185	0.002682	19.2994	12	T	C	0.4185	1006	raw
137	rs10857328	A	T	0.0562	0.01264	7.24e-06	14915	family.Bifidobacteriaceae.id.433	TRUE	reported	lJmYJu	0.2972	0.001324	19.7676	4	T	A	0.2972	1006	raw
138	rs10857328	A	T	0.0562	0.01264	7.24e-06	14915	order.Bifidobacteriales.id.432	TRUE	reported	LwYIaT	0.2972	0.001324	19.7676	4	T	A	0.2972	1006	raw
139	rs10858364	T	G	0.055316	0.012085	4.31e-06	18028	family.Porphyromonadaceae.id.943	TRUE	reported	7VyEEx	0.2763	0.001161	20.9489	9	G	T	0.2763	1006	raw
140	rs10872669	G	A	-0.12307	0.027567	9.49e-06	7368	family.BacteroidalesS24.7group.id.11173	TRUE	reported	9nc832	0.1074	0.002698	19.9263	6	A	G	0.1074	1006	raw
141	rs10872669	G	A	-0.12307	0.027567	9.49e-06	7368	genus.unknowngenus.id.1000005479	TRUE	reported	U5CJo5	0.1074	0.002698	19.9263	6	A	G	0.1074	1006	raw
142	rs10873449	C	T	0.065484	0.014397	4.11e-06	16098	genus.RuminococcaceaeUCG005.id.11363	TRUE	reported	vpdAwI	0.169	0.001283	20.685	14	T	C	0.169	1006	raw
143	rs10875374	T	C	-0.05368	0.011944	8.1e-06	14253	family.Clostridiaceae1.id.1869	TRUE	reported	Gr5aJq	0.4483	0.001415	20.1943	1	C	T	0.4483	1006	raw
144	rs10885477	C	T	-0.13514	0.030189	8.6e-06	8690	genus.Holdemania.id.2157	TRUE	reported	1lRGXJ	0.06163	0.0023	20.0325	10	T	C	0.06163	1006	raw
145	rs10890671	C	T	-0.05374	0.011885	6.52e-06	14334	genus.Collinsella.id.815	TRUE	reported	rB1Wfb	0.5268	0.001424	20.4433	11	C	T	0.4732	1006	corrected
146	rs10892089	G	C	-0.06355	0.014007	6.22e-06	17351	genus..Eubacteriumrectalegroup.id.14374	TRUE	reported	GzoHF8	0.1968	0.001185	20.5829	11	C	G	0.1968	1006	raw
147	rs10892421	T	C	-0.10386	0.021395	1.39e-06	4565	genus.unknowngenus.id.959	TRUE	reported	1xfSvH	0.3946	0.005135	23.5532	11	C	T	0.3946	1006	raw
148	rs10898797	T	C	0.12238	0.027468	8.85e-06	5387	genus.Tyzzerella3.id.11335	TRUE	reported	8RUuHE	0.1571	0.003671	19.8426	11	C	T	0.1571	1006	raw
149	rs10899911	G	A	-0.07171	0.014815	1.15e-06	11386	genus.Parasutterella.id.2892	TRUE	reported	z2dTVA	0.2724	0.002053	23.4247	10	A	G	0.2724	1006	raw
150	rs10904297	G	A	-0.1678	0.038981	2.69e-06	3143	genus..Ruminococcustorquesgroup.id.14377	TRUE	reported	qPqTun	0.02982	0.005861	18.5191	10	A	G	0.02982	1006	raw
151	rs10904722	T	C	-0.06723	0.014712	5.05e-06	10512	genus.unknowngenus.id.1000000073	TRUE	reported	dEOhrp	0.2813	0.001983	20.8785	10	C	T	0.2813	1006	raw
152	rs10904722	T	C	-0.06723	0.014712	5.05e-06	10512	family.ClostridialesvadinBB60group.id.11286	TRUE	reported	xYC310	0.2813	0.001983	20.8785	10	C	T	0.2813	1006	raw
153	rs10916131	T	C	-0.06933	0.014675	2.87e-06	17097	genus.RuminococcaceaeUCG002.id.11360	TRUE	reported	vMOi67	0.1382	0.001304	22.3179	1	C	T	0.1382	1006	raw
154	rs10917203	C	A	0.061263	0.013092	3.15e-06	12930	genus..Eubacteriumxylanophilumgroup.id.14375	TRUE	reported	HiHeyY	0.335	0.001691	21.8949	1	A	C	0.335	1006	raw
155	rs10923018	A	G	0.072644	0.016092	6.8e-06	7739	genus..Eubacteriumruminantiumgroup.id.11340	TRUE	reported	1mwxaG	0.4722	0.002626	20.3724	1	G	A	0.4722	1006	raw
156	rs10927394	T	G	-0.23226	0.051236	7.02e-06	3495	genus.Faecalibacterium.id.2057	TRUE	reported	e0TmSA	0.02684	0.005845	20.5376	1	G	T	0.02684	1006	raw
157	rs10927423	A	C	-0.07136	0.014771	8.5e-07	17096	genus.RuminococcaceaeUCG002.id.11360	TRUE	reported	vMOi67	0.1829	0.001363	23.3371	1	C	A	0.1829	1006	raw
158	rs10931481	A	G	0.06101	0.013048	3.38e-06	13382	genus..Ruminococcusgauvreauiigroup.id.11342	TRUE	reported	6Vc6Zr	0.3111	0.001631	21.8582	2	G	A	0.3111	1006	raw
159	rs10937802	A	G	0.075581	0.016823	8.17e-06	15821	genus.RuminococcaceaeUCG005.id.11363	TRUE	reported	vpdAwI	0.09742	0.001274	20.1829	4	G	A	0.09742	1006	raw
160	rs10938938	A	G	-0.07735	0.017091	7.37e-06	11401	genus.Dialister.id.2183	TRUE	reported	f109hR	0.1938	0.001793	20.4786	4	G	A	0.1938	1006	raw
161	rs10941294	T	C	-0.12206	0.026002	2.4e-06	12615	genus.RuminococcaceaeUCG014.id.11371	TRUE	reported	SrZaca	0.06859	0.001744	22.0322	5	C	T	0.06859	1006	raw
162	rs10950694	C	T	0.057763	0.011412	4.3e-07	15821	genus.RuminococcaceaeUCG005.id.11363	TRUE	reported	vpdAwI	0.4235	0.001617	25.6164	7	T	C	0.4235	1006	raw
163	rs10952110	T	G	0.048771	0.010961	9.08e-06	16764	genus.LachnospiraceaeNK4A136group.id.11319	TRUE	reported	lievcM	0.4483	0.001179	19.794	7	G	T	0.4483	1006	raw
164	rs10964441	A	G	-0.14906	0.034486	7.45e-06	5346	genus.RuminococcaceaeUCG002.id.11360	TRUE	reported	vMOi67	0.05268	0.003483	18.6756	9	G	A	0.05268	1006	raw
165	rs10965428	A	C	-0.1199	0.025822	4.29e-06	8873	family.Pasteurellaceae.id.3689	TRUE	reported	YLQCdq	0.07952	0.002424	21.5565	9	C	A	0.07952	1006	raw
166	rs10965428	A	C	-0.1199	0.025822	4.29e-06	8873	order.Pasteurellales.id.3688	TRUE	reported	WlBtg1	0.07952	0.002424	21.5565	9	C	A	0.07952	1006	raw
167	rs10967781	A	C	0.050799	0.011332	8.37e-06	17791	genus..Ruminococcustorquesgroup.id.14377	TRUE	reported	qPqTun	0.3181	0.001128	20.0926	9	C	A	0.3181	1006	raw
168	rs10976229	G	T	0.095976	0.021455	7.04e-06	9116	genus.RuminococcaceaeUCG004.id.11362	TRUE	reported	K5GWNm	0.1412	0.00219	20.0059	9	T	G	0.1412	1006	raw
169	rs10995816	G	C	-0.0762	0.017469	8.38e-06	16597	genus.Ruminococcus1.id.11373	TRUE	reported	CbYzNE	0.1123	0.001145	19.0252	10	C	G	0.1123	1006	raw
170	rs11001941	A	G	-0.19561	0.039222	1.33e-06	5607	genus.Peptococcus.id.2037	TRUE	reported	R4fL2Y	0.06759	0.004417	24.8645	10	G	A	0.06759	1006	raw
171	rs11006576	G	A	-0.11017	0.024593	7.99e-06	3295	genus..Eubacteriumnodatumgroup.id.11297	TRUE	reported	Wad4vW	0.5129	0.006053	20.0548	10	G	A	0.4871	1006	corrected
172	rs11018566	G	A	-0.15647	0.036603	6.14e-06	6278	genus.Anaerotruncus.id.2054	TRUE	reported	46lnK3	0.05169	0.002902	18.2666	11	A	G	0.05169	1006	raw
173	rs11018665	T	A	0.113013	0.025434	7.03e-06	3586	genus.Methanobrevibacter.id.123	TRUE	reported	1lV8BM	0.341	0.005476	19.7323	11	A	T	0.341	1006	raw
174	rs11018665	T	A	0.111465	0.025052	6.52e-06	3698	order.Methanobacteriales.id.120	TRUE	reported	AHLF9X	0.341	0.005325	19.7868	11	A	T	0.341	1006	raw
175	rs11018665	T	A	0.111465	0.025052	6.52e-06	3698	class.Methanobacteria.id.119	TRUE	reported	MbxSV8	0.341	0.005325	19.7868	11	A	T	0.341	1006	raw
176	rs11018665	T	A	0.111465	0.025052	6.52e-06	3698	family.Methanobacteriaceae.id.121	TRUE	reported	zKT0Gc	0.341	0.005325	19.7868	11	A	T	0.341	1006	raw
177	rs11022995	A	G	-0.10373	0.022889	7.73e-06	3864	phylum.Euryarchaeota.id.55	TRUE	reported	vMr4K7	0.4533	0.005287	20.5273	11	G	A	0.4533	1006	raw
178	rs11026530	C	T	0.082241	0.018638	9.43e-06	13485	family.Enterobacteriaceae.id.3469	TRUE	reported	OvRPwf	0.1342	0.001442	19.4678	11	T	C	0.1342	1006	raw
179	rs11026530	C	T	0.082241	0.018638	9.43e-06	13485	order.Enterobacteriales.id.3468	TRUE	reported	q5Jweg	0.1342	0.001442	19.4678	11	T	C	0.1342	1006	raw
180	rs11027642	T	C	0.129006	0.028484	4.92e-06	5583	genus.Eisenbergiella.id.11304	TRUE	reported	fYFxkr	0.1243	0.003661	20.5044	11	C	T	0.1243	1006	raw
181	rs11030569	T	A	-0.17402	0.037413	3.13e-06	5329	genus.Peptococcus.id.2037	TRUE	reported	R4fL2Y	0.07753	0.004043	21.6263	11	A	T	0.07753	1006	raw
182	rs11034576	G	A	0.205765	0.045331	8.86e-06	3076	order.Bacillales.id.1674	TRUE	reported	6OKhqW	0.07952	0.006654	20.5905	11	A	G	0.07952	1006	raw
183	rs11052069	C	T	0.047783	0.010783	9.38e-06	17380	genus..Eubacteriumcoprostanoligenesgroup.id.11375	TRUE	reported	zmXZVA	0.4344	0.001129	19.6333	12	T	C	0.4344	1006	raw
184	rs11054680	C	T	-0.10475	0.0227	2.31e-06	8928	genus.Turicibacter.id.2162	TRUE	reported	NXOHGT	0.09642	0.00238	21.2902	12	T	C	0.09642	1006	raw
185	rs11069458	C	T	-0.06809	0.015503	7.72e-06	12856	genus.Bilophila.id.3170	TRUE	reported	J14NiR	0.1899	0.001498	19.2898	13	T	C	0.1899	1006	raw
186	rs11071887	C	T	0.06624	0.014631	5.91e-06	11989	genus.Dialister.id.2183	TRUE	reported	f109hR	0.2634	0.001707	20.4925	15	T	C	0.2634	1006	raw
187	rs1107244	A	G	0.075856	0.017118	3.59e-06	17571	genus.Alistipes.id.968	TRUE	reported	vFSjdd	0.07853	0.001116	19.6341	13	G	A	0.07853	1006	raw
188	rs11073596	G	T	0.051021	0.011434	8.14e-06	17527	family.Coriobacteriaceae.id.811	TRUE	reported	Z2B9Re	0.34	0.001135	19.9096	15	T	G	0.34	1006	raw
189	rs11073596	G	T	0.051021	0.011434	8.14e-06	17527	class.Coriobacteriia.id.809	TRUE	reported	D3lXXR	0.34	0.001135	19.9096	15	T	G	0.34	1006	raw
190	rs11073596	G	T	0.051021	0.011434	8.14e-06	17527	order.Coriobacteriales.id.810	TRUE	reported	Kw88Hi	0.34	0.001135	19.9096	15	T	G	0.34	1006	raw
191	rs11077359	C	T	-0.06454	0.014883	9.64e-06	15378	genus.Coprococcus3.id.11303	TRUE	reported	xz34F1	0.1998	0.001221	18.8044	17	T	C	0.1998	1006	raw
192	rs11079158	C	T	0.100627	0.022546	7.35e-06	5582	genus.Eisenbergiella.id.11304	TRUE	reported	fYFxkr	0.2197	0.003556	19.9127	17	T	C	0.2197	1006	raw
193	rs11080063	A	G	-0.06652	0.014984	6.67e-06	9103	genus.Holdemania.id.2157	TRUE	reported	1lRGXJ	0.4662	0.002161	19.7069	17	G	A	0.4662	1006	raw
194	rs11080344	T	C	0.051692	0.011305	4.79e-06	15835	genus.Coprococcus3.id.11303	TRUE	reported	xz34F1	0.4742	0.001319	20.9036	17	C	T	0.4742	1006	raw
195	rs11098863	A	T	-0.0966	0.016268	3.06e-09	7524	genus.Enterorhabdus.id.820	TRUE	reported	iVAvO7	0.4821	0.004665	35.2528	4	T	A	0.4821	1006	raw
196	rs11108500	G	A	-0.1991	0.042733	3.74e-06	4303	genus.Oxalobacter.id.2978	TRUE	reported	gb5Y6q	0.07654	0.00502	21.6978	12	A	G	0.07654	1006	raw
197	rs11109097	T	C	0.062427	0.013854	5.49e-06	11886	genus.Intestinibacter.id.11345	TRUE	reported	EVr8jn	0.3121	0.001705	20.3016	12	C	T	0.3121	1006	raw
198	rs11110281	C	T	-0.13752	0.02274	2.58e-09	15120	genus.Streptococcus.id.1853	TRUE	reported	aDHsV8	0.06759	0.002413	36.5673	12	T	C	0.06759	1006	raw
199	rs11110281	C	T	-0.13055	0.022594	1.4e-08	15316	family.Streptococcaceae.id.1850	TRUE	reported	FZGFgY	0.06759	0.002175	33.3831	12	T	C	0.06759	1006	raw
200	rs11110282	G	A	-0.10119	0.021738	4.85e-06	16026	class.Bacilli.id.1673	TRUE	reported	9azCVn	0.06759	0.00135	21.6661	12	A	G	0.06759	1006	raw
201	rs11110282	G	A	-0.10239	0.021785	3.96e-06	15956	order.Lactobacillales.id.1800	TRUE	reported	hgqefd	0.06759	0.001383	22.0875	12	A	G	0.06759	1006	raw
202	rs111229068	T	A	0.110561	0.024172	3.65e-06	12350	order.Enterobacteriales.id.3468	TRUE	reported	q5Jweg	0.1054	0.001691	20.9176	11	A	T	0.1054	1006	raw
203	rs111229068	T	A	0.110561	0.024172	3.65e-06	12350	family.Enterobacteriaceae.id.3469	TRUE	reported	OvRPwf	0.1054	0.001691	20.9176	11	A	T	0.1054	1006	raw
204	rs11126162	C	T	-0.07707	0.018708	9.26e-06	18250	phylum.Proteobacteria.id.2375	TRUE	reported	0kWnHA	0.08847	0.000929	16.9692	2	T	C	0.08847	1006	raw
205	rs11126423	T	C	0.09044	0.01963	5.91e-06	13735	genus.FamilyXIIIAD3011group.id.11293	TRUE	reported	B8jKQP	0.1133	0.001543	21.2232	2	C	T	0.1133	1006	raw
206	rs11128180	G	A	0.059294	0.012877	3.67e-06	17151	class.Betaproteobacteria.id.2867	TRUE	reported	yt1dEB	0.2237	0.001235	21.2008	3	A	G	0.2237	1006	raw
207	rs11128180	G	A	0.064829	0.014013	4.52e-06	14466	genus.LachnospiraceaeUCG004.id.11324	TRUE	reported	UQj1cC	0.2237	0.001477	21.4011	3	A	G	0.2237	1006	raw
208	rs11135366	G	C	0.084214	0.018374	8.78e-06	7953	genus.unknowngenus.id.1000005479	TRUE	reported	U5CJo5	0.2863	0.002634	21.0019	5	C	G	0.2863	1006	raw
209	rs11135366	G	C	0.084214	0.018374	8.78e-06	7953	family.BacteroidalesS24.7group.id.11173	TRUE	reported	9nc832	0.2863	0.002634	21.0019	5	C	G	0.2863	1006	raw
210	rs111373036	G	A	-0.08583	0.017977	1.7e-06	10118	genus.unknowngenus.id.2001	TRUE	reported	wCVyTF	0.1948	0.002248	22.7895	1	A	G	0.1948	1006	raw
211	rs11139361	C	T	0.049446	0.01105	4.26e-06	18333	family.Lachnospiraceae.id.1987	TRUE	reported	2sXAbi	0.3628	0.001091	20.0202	9	T	C	0.3628	1006	raw
212	rs11140959	G	A	0.190401	0.043267	6.2e-06	4004	genus.unknowngenus.id.2001	TRUE	reported	wCVyTF	0.05666	0.004813	19.3554	9	A	G	0.05666	1006	raw
213	rs11141494	A	G	-0.07834	0.017439	9.75e-06	9291	genus.Veillonella.id.2198	TRUE	reported	J6hsa1	0.1948	0.002167	20.1763	9	G	A	0.1948	1006	raw
214	rs11146701	G	A	0.04736	0.010541	7.08e-06	18220	class.Bacteroidia.id.912	TRUE	reported	AwKybA	0.4254	0.001107	20.1839	10	A	G	0.4254	1006	raw
215	rs11146701	G	A	0.04736	0.010541	7.08e-06	18220	order.Bacteroidales.id.913	TRUE	reported	yyi9LU	0.4254	0.001107	20.1839	10	A	G	0.4254	1006	raw
216	rs11149971	T	C	0.117605	0.02339	1.04e-06	16255	genus.Blautia.id.1992	TRUE	reported	ECmFSc	0.05368	0.001553	25.2777	16	C	T	0.05368	1006	raw
217	rs11150282	C	T	0.098235	0.019713	7.36e-07	5864	family.unknownfamily.id.1000001214	TRUE	reported	XMQI6Y	0.3211	0.004217	24.8253	16	T	C	0.3211	1006	raw
218	rs11150282	C	T	0.098235	0.019713	7.36e-07	5864	order.Gastranaerophilales.id.1591	TRUE	reported	pNQKSm	0.3211	0.004217	24.8253	16	T	C	0.3211	1006	raw
219	rs11150282	C	T	0.098949	0.019697	6.03e-07	5873	class.Melainabacteria.id.1589	TRUE	reported	T5lSVk	0.3211	0.004278	25.227	16	T	C	0.3211	1006	raw
220	rs11150282	C	T	0.098235	0.019713	7.36e-07	5864	genus.unknowngenus.id.1000001215	TRUE	reported	5y4vHA	0.3211	0.004217	24.8253	16	T	C	0.3211	1006	raw
221	rs11150408	G	T	0.048825	0.010906	7.06e-06	17215	genus.Dorea.id.1997	TRUE	reported	Hgfrr7	0.4453	0.001163	20.0393	16	T	G	0.4453	1006	raw
222	rs111509883	C	T	0.171131	0.034762	1.24e-06	6960	genus.Prevotella9.id.11183	TRUE	reported	2WdSQy	0.08449	0.00347	24.2276	19	T	C	0.08449	1006	raw
223	rs11153159	C	G	-0.12805	0.028545	4.42e-06	6101	genus.CandidatusSoleaferrea.id.11350	TRUE	reported	gNi2mn	0.1292	0.003288	20.1172	6	G	C	0.1292	1006	raw
224	rs111552159	G	C	0.128854	0.02874	8.31e-06	11312	order.Lactobacillales.id.1800	TRUE	reported	hgqefd	0.06362	0.001774	20.0982	4	C	G	0.06362	1006	raw
225	rs111552159	G	C	0.128032	0.028692	9.13e-06	11350	class.Bacilli.id.1673	TRUE	reported	9azCVn	0.06362	0.001751	19.9083	4	C	G	0.06362	1006	raw
226	rs11155559	C	T	0.095602	0.021296	8.92e-06	13383	genus.Barnesiella.id.944	TRUE	reported	dCgPZp	0.09543	0.001504	20.1499	6	T	C	0.09543	1006	raw
227	rs111582866	A	G	-0.11396	0.02564	7.07e-06	8616	family.Pasteurellaceae.id.3689	TRUE	reported	YLQCdq	0.1014	0.002287	19.7486	16	G	A	0.1014	1006	raw
228	rs111582866	A	G	-0.11396	0.02564	7.07e-06	8616	order.Pasteurellales.id.3688	TRUE	reported	WlBtg1	0.1014	0.002287	19.7486	16	G	A	0.1014	1006	raw
229	rs111582866	A	G	-0.12427	0.026016	1.27e-06	8370	genus.Haemophilus.id.3698	TRUE	reported	n7OU7I	0.1014	0.002718	22.8095	16	G	A	0.1014	1006	raw
230	rs11160353	A	T	-0.06918	0.014729	2.7e-06	9234	genus.Desulfovibrio.id.3173	TRUE	reported	LxKAIj	0.508	0.002383	22.0543	14	A	T	0.492	1006	corrected
231	rs11166701	A	G	-0.06553	0.013186	5.51e-07	11720	genus.Dialister.id.2183	TRUE	reported	f109hR	0.5159	0.002103	24.6934	8	A	G	0.4841	1006	corrected
232	rs111745969	G	A	0.120677	0.026578	3.71e-06	8233	genus.Holdemania.id.2157	TRUE	reported	1lRGXJ	0.07952	0.002498	20.6108	15	A	G	0.07952	1006	raw
233	rs111810795	T	C	-0.08671	0.018057	1.73e-06	15605	family.Veillonellaceae.id.2172	TRUE	reported	pyJdZX	0.1074	0.001475	23.056	14	C	T	0.1074	1006	raw
234	rs11181912	A	G	-0.05792	0.01188	9.95e-07	16017	class.Gammaproteobacteria.id.3303	TRUE	reported	6Xc6f2	0.3449	0.001482	23.7643	12	G	A	0.3449	1006	raw
235	rs11184341	C	G	0.065534	0.014223	4.13e-06	11864	order.Verrucomicrobiales.id.4030	TRUE	reported	akK7jX	0.2783	0.001786	21.2264	1	G	C	0.2783	1006	raw
236	rs11184341	C	G	0.065534	0.014223	4.13e-06	11864	class.Verrucomicrobiae.id.4029	TRUE	reported	mcSAFf	0.2783	0.001786	21.2264	1	G	C	0.2783	1006	raw
237	rs11184341	C	G	0.06553	0.014223	4.14e-06	11864	family.Verrucomicrobiaceae.id.4036	TRUE	reported	um1DNp	0.2783	0.001786	21.2238	1	G	C	0.2783	1006	raw
238	rs11184341	C	G	0.065585	0.014224	4.06e-06	11863	genus.Akkermansia.id.4037	TRUE	reported	8YXsdN	0.2783	0.001789	21.2579	1	G	C	0.2783	1006	raw
239	rs111845179	C	T	0.102648	0.021384	9.24e-07	16393	class.Bacteroidia.id.912	TRUE	reported	AwKybA	0.06163	0.001404	23.0387	14	T	C	0.06163	1006	raw
240	rs111845179	C	T	0.102648	0.021384	9.24e-07	16393	order.Bacteroidales.id.913	TRUE	reported	yyi9LU	0.06163	0.001404	23.0387	14	T	C	0.06163	1006	raw
241	rs111845179	C	T	0.104177	0.021384	6.47e-07	16394	phylum.Bacteroidetes.id.905	TRUE	reported	j3zupX	0.06163	0.001446	23.7314	14	T	C	0.06163	1006	raw
242	rs111862613	C	T	0.09112	0.019675	3.39e-06	11620	genus.Akkermansia.id.4037	TRUE	reported	8YXsdN	0.166	0.001842	21.4452	12	T	C	0.166	1006	raw
243	rs111862613	C	T	0.090706	0.019675	3.73e-06	11621	family.Verrucomicrobiaceae.id.4036	TRUE	reported	um1DNp	0.166	0.001826	21.2515	12	T	C	0.166	1006	raw
244	rs111862613	C	T	0.090699	0.019675	3.74e-06	11621	order.Verrucomicrobiales.id.4030	TRUE	reported	akK7jX	0.166	0.001825	21.248	12	T	C	0.166	1006	raw
245	rs111862613	C	T	0.090699	0.019675	3.74e-06	11621	class.Verrucomicrobiae.id.4029	TRUE	reported	mcSAFf	0.166	0.001825	21.248	12	T	C	0.166	1006	raw
246	rs11192447	G	A	0.126592	0.024345	4.69e-07	12695	genus.LachnospiraceaeUCG010.id.11330	TRUE	reported	ONWolY	0.07455	0.002125	27.0349	10	A	G	0.07455	1006	raw
247	rs11195523	C	A	0.068928	0.014535	2.4e-06	12617	genus.unknowngenus.id.2071	TRUE	reported	xvteM2	0.2485	0.001779	22.4847	10	A	C	0.2485	1006	raw
248	rs111966731	C	T	0.204031	0.044575	4.56e-06	4387	family.Oxalobacteraceae.id.2966	TRUE	reported	4F1yrk	0.07157	0.004753	20.9421	15	T	C	0.07157	1006	raw
249	rs111966731	C	T	0.213114	0.047162	7.3e-06	3931	genus.Oxalobacter.id.2978	TRUE	reported	gb5Y6q	0.07157	0.005168	20.4089	15	T	C	0.07157	1006	raw
250	rs11199734	T	A	0.077021	0.016946	7e-06	10263	genus.Prevotella9.id.11183	TRUE	reported	2WdSQy	0.2177	0.002009	20.6532	10	A	T	0.2177	1006	raw
251	rs112040820	G	A	0.054958	0.011709	2.42e-06	17512	family.Lachnospiraceae.id.1987	TRUE	reported	2sXAbi	0.2704	0.001257	22.0298	17	A	G	0.2704	1006	raw
252	rs11207728	A	G	-0.14455	0.031691	5.73e-06	3239	order.Bacillales.id.1674	TRUE	reported	6OKhqW	0.2028	0.006382	20.7918	1	G	A	0.2028	1006	raw
253	rs112102233	G	A	-0.21635	0.047758	6.18e-06	3857	genus.Tyzzerella3.id.11335	TRUE	reported	8RUuHE	0.0666	0.005293	20.5116	10	A	G	0.0666	1006	raw
254	rs112135816	G	T	-0.07751	0.017155	5.28e-06	15545	family.Alcaligenaceae.id.2875	TRUE	reported	bzPxHa	0.1471	0.001311	20.4083	9	T	G	0.1471	1006	raw
255	rs112159068	T	A	0.131484	0.028109	3.56e-06	11656	family.Alcaligenaceae.id.2875	TRUE	reported	bzPxHa	0.07256	0.001874	21.8768	6	A	T	0.07256	1006	raw
256	rs112176119	T	C	-0.11346	0.024576	3.33e-06	12199	genus..Eubacteriumxylanophilumgroup.id.14375	TRUE	reported	HiHeyY	0.06461	0.001744	21.3084	16	C	T	0.06461	1006	raw
257	rs112205261	C	T	-0.18862	0.040361	3.35e-06	5036	genus.Eggerthella.id.819	TRUE	reported	od5trx	0.05765	0.004318	21.8304	1	T	C	0.05765	1006	raw
258	rs11221428	C	T	-0.07268	0.015826	6.49e-06	14187	genus.Romboutsia.id.11347	TRUE	reported	vNpyBo	0.1551	0.001484	21.0855	11	T	C	0.1551	1006	raw
259	rs11228830	G	A	0.135265	0.029841	6.55e-06	8974	genus.Butyricimonas.id.945	TRUE	reported	cjRptV	0.07058	0.002284	20.542	11	A	G	0.07058	1006	raw
260	rs112334273	A	G	0.063938	0.01274	4.07e-07	18217	order.Clostridiales.id.1863	TRUE	reported	SaQQ02	0.2455	0.001381	25.1829	21	G	A	0.2455	1006	raw
261	rs112334273	A	G	0.064101	0.01274	3.81e-07	18217	class.Clostridia.id.1859	TRUE	reported	UFn4Md	0.2455	0.001388	25.3114	21	G	A	0.2455	1006	raw
262	rs112334273	A	G	0.062746	0.012742	9.26e-07	18217	phylum.Firmicutes.id.1672	TRUE	reported	XeUpDT	0.2455	0.001329	24.2482	21	G	A	0.2455	1006	raw
263	rs112362903	G	A	-0.14905	0.033327	7.88e-06	8579	genus.FamilyXIIIUCG001.id.11294	TRUE	reported	wskxat	0.04274	0.002326	19.9963	17	A	G	0.04274	1006	raw
264	rs112375806	A	T	0.143141	0.029376	5.82e-06	7123	genus..Eubacteriumruminantiumgroup.id.11340	TRUE	reported	1mwxaG	0.1074	0.003322	23.7372	22	T	A	0.1074	1006	raw
265	rs112381107	T	C	0.206594	0.045691	4.63e-06	4457	class.Deltaproteobacteria.id.3087	TRUE	reported	SsgzeG	0.04771	0.004566	20.4354	9	C	T	0.04771	1006	raw
266	rs112381107	T	C	0.211435	0.045696	2.82e-06	4455	family.Desulfovibrionaceae.id.3169	TRUE	reported	YA1KVD	0.04771	0.004783	21.3994	9	C	T	0.04771	1006	raw
267	rs112381107	T	C	0.21009	0.045697	3.22e-06	4455	order.Desulfovibrionales.id.3156	TRUE	reported	O4rDa2	0.04771	0.004722	21.1268	9	C	T	0.04771	1006	raw
268	rs11241747	T	C	0.053386	0.012003	6.59e-06	14822	genus.RuminococcaceaeNK4A214group.id.11358	TRUE	reported	0D69Wl	0.3907	0.001333	19.7779	5	C	T	0.3907	1006	raw
269	rs11243416	C	T	-0.09257	0.01912	1.67e-06	14004	genus.RuminococcaceaeUCG003.id.11361	TRUE	reported	WE3e6j	0.1014	0.001671	23.4339	9	T	C	0.1014	1006	raw
270	rs11246212	C	T	0.13607	0.02918	4.51e-06	5130	family.Oxalobacteraceae.id.2966	TRUE	reported	4F1yrk	0.1252	0.004221	21.7369	11	T	C	0.1252	1006	raw
271	rs11250875	C	T	0.06075	0.013094	4.83e-06	17690	family.Coriobacteriaceae.id.811	TRUE	reported	Z2B9Re	0.2087	0.001215	21.5232	10	T	C	0.2087	1006	raw
272	rs11250875	C	T	0.06075	0.013094	4.83e-06	17690	order.Coriobacteriales.id.810	TRUE	reported	Kw88Hi	0.2087	0.001215	21.5232	10	T	C	0.2087	1006	raw
273	rs11250875	C	T	0.06075	0.013094	4.83e-06	17690	class.Coriobacteriia.id.809	TRUE	reported	D3lXXR	0.2087	0.001215	21.5232	10	T	C	0.2087	1006	raw
274	rs11251024	A	G	0.104201	0.020674	6.63e-07	5107	family.unknownfamily.id.1000006161	TRUE	reported	dHKlTI	0.33	0.00495	25.3944	10	G	A	0.33	1006	raw
275	rs11251024	A	G	0.104201	0.020674	6.63e-07	5107	order.NB1n.id.3953	TRUE	reported	8xtjMy	0.33	0.00495	25.3944	10	G	A	0.33	1006	raw
276	rs11251024	A	G	0.104201	0.020674	6.63e-07	5107	genus.unknowngenus.id.1000006162	TRUE	reported	OrFdia	0.33	0.00495	25.3944	10	G	A	0.33	1006	raw
277	rs11252894	C	A	0.078405	0.016277	1.11e-06	12381	phylum.Verrucomicrobia.id.3982	TRUE	reported	18PWEs	0.1978	0.001871	23.1995	10	A	C	0.1978	1006	raw
278	rs11257188	C	A	-0.10951	0.022583	1.85e-06	13282	genus.unknowngenus.id.826	TRUE	reported	5SSdFA	0.1004	0.001767	23.5106	10	A	C	0.1004	1006	raw
279	rs11258178	G	A	0.066074	0.013414	6.98e-07	11766	genus.Intestinimonas.id.2062	TRUE	reported	ld7Nmb	0.4145	0.002058	24.2595	10	A	G	0.4145	1006	raw
280	rs112617308	C	T	-0.17087	0.036284	2.38e-06	4001	genus..Eubacteriumbrachygroup.id.11296	TRUE	reported	iUwB8b	0.07952	0.005512	22.1662	10	T	C	0.07952	1006	raw
281	rs11263806	G	A	-0.05246	0.011676	5.07e-06	17236	genus.LachnospiraceaeNK4A136group.id.11319	TRUE	reported	lievcM	0.2783	0.00117	20.1864	17	A	G	0.2783	1006	raw
282	rs11264403	A	G	-0.13906	0.033445	7.76e-06	7285	genus.Clostridiumsensustricto1.id.1873	TRUE	reported	DR3Pwt	0.03976	0.002367	17.2831	1	G	A	0.03976	1006	raw
283	rs112767262	C	T	0.073296	0.016359	8.21e-06	11771	genus.Escherichia.Shigella.id.3504	TRUE	reported	n5j38S	0.1958	0.001703	20.0717	16	T	C	0.1958	1006	raw
284	rs112893842	C	T	0.110761	0.023254	2.75e-06	8203	family.Defluviitaleaceae.id.1924	TRUE	reported	bvXgwW	0.09742	0.002758	22.6807	9	T	C	0.09742	1006	raw
285	rs112893842	C	T	0.11381	0.023281	1.45e-06	8183	genus.DefluviitaleaceaeUCG011.id.11287	TRUE	reported	3UDwbW	0.09742	0.002912	23.8929	9	T	C	0.09742	1006	raw
286	rs113054641	A	G	-0.14488	0.027457	1.74e-07	9949	genus.Butyricimonas.id.945	TRUE	reported	cjRptV	0.08449	0.002791	27.8367	21	G	A	0.08449	1006	raw
287	rs113127095	G	A	0.151009	0.032343	3.33e-06	8433	genus.Escherichia.Shigella.id.3504	TRUE	reported	n5j38S	0.05169	0.002578	21.7938	13	A	G	0.05169	1006	raw
288	rs113147300	G	A	-0.07584	0.016456	7.69e-06	16370	genus.RuminococcaceaeUCG002.id.11360	TRUE	reported	vMOi67	0.1322	0.001296	21.2377	9	A	G	0.1322	1006	raw
289	rs113271346	T	C	0.078268	0.017212	6.85e-06	17465	genus.Blautia.id.1992	TRUE	reported	ECmFSc	0.1183	0.001183	20.6765	14	C	T	0.1183	1006	raw
290	rs113379006	C	T	-0.16276	0.035702	7.21e-06	3154	genus.Sellimonas.id.14369	TRUE	reported	X50XW5	0.168	0.006546	20.769	3	T	C	0.168	1006	raw
291	rs113513883	G	A	0.172283	0.038041	5.28e-06	6280	genus.Escherichia.Shigella.id.3504	TRUE	reported	n5j38S	0.05765	0.003255	20.5042	7	A	G	0.05765	1006	raw
292	rs1135612	A	G	0.052979	0.011918	9.26e-06	18164	class.Negativicutes.id.2164	TRUE	reported	OhwiNB	0.2445	0.001087	19.7592	7	G	A	0.2445	1006	raw
293	rs1135612	A	G	0.052979	0.011918	9.26e-06	18164	order.Selenomonadales.id.2165	TRUE	reported	QEJchD	0.2445	0.001087	19.7592	7	G	A	0.2445	1006	raw
294	rs113593397	G	A	-0.12893	0.028253	9.36e-06	8296	genus.Holdemania.id.2157	TRUE	reported	1lRGXJ	0.1024	0.002504	20.8218	8	A	G	0.1024	1006	raw
295	rs113753996	C	T	0.082069	0.017446	3.99e-06	16680	genus.Ruminiclostridium5.id.11355	TRUE	reported	M6EdAE	0.1372	0.001325	22.1259	5	T	C	0.1372	1006	raw
296	rs113859143	C	G	-0.10891	0.024205	2.55e-06	13238	genus.LachnospiraceaeFCS020group.id.11314	TRUE	reported	DvIO2E	0.08449	0.001527	20.2401	5	G	C	0.08449	1006	raw
297	rs113884518	C	T	-0.20591	0.045538	7.74e-06	4434	family.unknownfamily.id.1000001214	TRUE	reported	XMQI6Y	0.04871	0.00459	20.437	9	T	C	0.04871	1006	raw
298	rs113884518	C	T	-0.20535	0.045498	8.06e-06	4442	class.Melainabacteria.id.1589	TRUE	reported	T5lSVk	0.04871	0.004565	20.3617	9	T	C	0.04871	1006	raw
299	rs113884518	C	T	-0.20591	0.045538	7.74e-06	4434	order.Gastranaerophilales.id.1591	TRUE	reported	pNQKSm	0.04871	0.00459	20.437	9	T	C	0.04871	1006	raw
300	rs113884518	C	T	-0.20591	0.045538	7.74e-06	4434	genus.unknowngenus.id.1000001215	TRUE	reported	5y4vHA	0.04871	0.00459	20.437	9	T	C	0.04871	1006	raw
301	rs113893692	T	C	-0.18511	0.040357	5.76e-06	3195	genus..Eubacteriumnodatumgroup.id.11297	TRUE	reported	Wad4vW	0.09841	0.006542	21.0247	9	C	T	0.09841	1006	raw
302	rs114244418	G	C	-0.17527	0.037278	3.59e-06	7123	genus.RuminococcaceaeNK4A214group.id.11358	TRUE	reported	0D69Wl	0.04076	0.003094	22.0989	2	C	G	0.04076	1006	raw
303	rs114279581	G	A	-0.1466	0.031603	3.22e-06	8465	genus.RuminococcaceaeUCG005.id.11363	TRUE	reported	vpdAwI	0.04771	0.002536	21.514	2	A	G	0.04771	1006	raw
305	rs114398731	C	G	-0.13104	0.029382	7.96e-06	10326	genus.Romboutsia.id.11347	TRUE	reported	vNpyBo	0.03579	0.001923	19.8868	5	G	C	0.03579	1006	raw
306	rs114567323	C	T	0.186478	0.04052	5.65e-06	5859	genus.Parabacteroides.id.954	TRUE	reported	rNVXlM	0.04672	0.003602	21.1723	3	T	C	0.04672	1006	raw
307	rs1145877	G	A	-0.07355	0.016241	7.2e-06	13251	genus.Sutterella.id.2896	TRUE	reported	QW4Q9D	0.159	0.001545	20.5037	6	A	G	0.159	1006	raw
308	rs114731706	G	T	0.182308	0.03823	2.17e-06	5956	genus.Enterorhabdus.id.820	TRUE	reported	iVAvO7	0.0835	0.003804	22.7333	2	T	G	0.0835	1006	raw
309	rs114873521	T	C	-0.13007	0.029409	7.13e-06	9156	genus.Flavonifractor.id.2059	TRUE	reported	YJ9FV8	0.07654	0.002132	19.5562	5	C	T	0.07654	1006	raw
310	rs114889439	G	A	-0.25381	0.053917	6.19e-06	3268	family.Veillonellaceae.id.2172	TRUE	reported	pyJdZX	0.05268	0.006735	22.1462	13	A	G	0.05268	1006	raw
311	rs114946999	T	C	-0.08616	0.01896	5.7e-06	15673	genus.Faecalibacterium.id.2057	TRUE	reported	e0TmSA	0.09841	0.001316	20.6463	2	C	T	0.09841	1006	raw
312	rs115043014	A	G	-0.20661	0.043992	5.19e-06	4902	genus.Blautia.id.1992	TRUE	reported	ECmFSc	0.04374	0.004479	22.0475	1	G	A	0.04374	1006	raw
313	rs115044523	A	G	-0.098	0.020262	2.37e-06	16107	genus.Ruminiclostridium9.id.11357	TRUE	reported	7JE6UC	0.09145	0.00145	23.3922	7	G	A	0.09145	1006	raw
314	rs11532348	T	C	-0.10393	0.022683	5.71e-06	6364	genus.Coprobacter.id.949	TRUE	reported	XO6iOJ	0.1829	0.003288	20.9876	12	C	T	0.1829	1006	raw
315	rs115325767	C	G	0.078332	0.017472	2.62e-06	16555	genus..Eubacteriumcoprostanoligenesgroup.id.11375	TRUE	reported	zmXZVA	0.09344	0.001213	20.0978	1	G	C	0.09344	1006	raw
316	rs115372687	G	A	0.108994	0.024326	9.13e-06	10018	genus.unknowngenus.id.1868	TRUE	reported	lT0Gku	0.08648	0.002	20.0707	1	A	G	0.08648	1006	raw
317	rs1153990	G	A	-0.05873	0.012831	5.97e-06	16808	family.Alcaligenaceae.id.2875	TRUE	reported	bzPxHa	0.2207	0.001245	20.9475	5	A	G	0.2207	1006	raw
318	rs115414803	C	A	-0.14436	0.031752	6.83e-06	9273	genus.Anaerotruncus.id.2054	TRUE	reported	46lnK3	0.05865	0.002224	20.6644	4	A	C	0.05865	1006	raw
320	rs11547158	G	A	-0.1776	0.037279	2.7e-06	3133	family.FamilyXI.id.1936	TRUE	reported	NeP3Y3	0.1203	0.007192	22.6812	7	A	G	0.1203	1006	raw
321	rs1154904	G	A	-0.06134	0.013064	3.04e-06	12002	genus.Escherichia.Shigella.id.3504	TRUE	reported	n5j38S	0.4642	0.001833	22.0395	11	A	G	0.4642	1006	raw
322	rs115602804	A	G	0.10308	0.022274	1.93e-06	16394	genus.Parabacteroides.id.954	TRUE	reported	rNVXlM	0.0666	0.001305	21.4149	3	G	A	0.0666	1006	raw
323	rs115777838	C	T	-0.18835	0.038664	4.62e-07	5674	genus.RuminococcaceaeUCG014.id.11371	TRUE	reported	SrZaca	0.05368	0.004165	23.7222	5	T	C	0.05368	1006	raw
324	rs115807074	G	A	-0.22736	0.049258	4.32e-06	4229	genus.Clostridiumsensustricto1.id.1873	TRUE	reported	DR3Pwt	0.0497	0.005013	21.295	5	A	G	0.0497	1006	raw
325	rs1158100	G	A	-0.04905	0.010986	8.61e-06	18333	family.Ruminococcaceae.id.2050	TRUE	reported	CLGkv9	0.3549	0.001086	19.9335	8	A	G	0.3549	1006	raw
326	rs11581881	T	C	0.066121	0.014474	4.73e-06	15730	genus.RuminococcaceaeUCG013.id.11370	TRUE	reported	iy1Dzl	0.1809	0.001325	20.8674	1	C	T	0.1809	1006	raw
327	rs11585893	G	A	-0.07407	0.014763	1.8e-06	17821	family.Bacteroidaceae.id.917	TRUE	reported	lJwTFj	0.1481	0.001411	25.1722	1	A	G	0.1481	1006	raw
328	rs11585893	G	A	-0.07407	0.014763	1.8e-06	17821	genus.Bacteroides.id.918	TRUE	reported	YDZ3PK	0.1481	0.001411	25.1722	1	A	G	0.1481	1006	raw
329	rs11586026	T	A	0.110967	0.02505	8.85e-06	13095	genus.Clostridiumsensustricto1.id.1873	TRUE	reported	DR3Pwt	0.06362	0.001496	19.6206	1	A	T	0.06362	1006	raw
330	rs11586410	A	G	-0.08634	0.016994	3.66e-07	14822	genus.RuminococcaceaeNK4A214group.id.11358	TRUE	reported	0D69Wl	0.1342	0.001739	25.8115	1	G	A	0.1342	1006	raw
331	rs115909738	C	A	-0.13463	0.029776	6.49e-06	4866	genus.unknowngenus.id.959	TRUE	reported	1xfSvH	0.1551	0.004183	20.4338	15	A	C	0.1551	1006	raw
332	rs11591293	T	G	0.074318	0.015872	2.67e-06	8500	family.Rhodospirillaceae.id.2717	TRUE	reported	JmL5S0	0.4195	0.002573	21.9182	10	G	T	0.4195	1006	raw
333	rs11591293	T	G	0.072275	0.015819	4.69e-06	8602	order.Rhodospirillales.id.2667	TRUE	reported	4SiEbb	0.4195	0.002421	20.8711	10	G	T	0.4195	1006	raw
334	rs11591622	G	T	-0.06884	0.015137	6.5e-06	12604	genus.Sutterella.id.2896	TRUE	reported	QW4Q9D	0.2157	0.001638	20.6767	10	T	G	0.2157	1006	raw
335	rs11597105	G	A	0.114673	0.025065	6.95e-06	6328	genus..Ruminococcusgnavusgroup.id.14376	TRUE	reported	M5iVLz	0.1123	0.003297	20.9237	10	A	G	0.1123	1006	raw
336	rs11597285	T	G	-0.05379	0.012055	9.38e-06	14334	genus.Collinsella.id.815	TRUE	reported	rB1Wfb	0.4245	0.001387	19.911	10	G	T	0.4245	1006	raw
337	rs11599763	C	T	-0.05559	0.011749	2.5e-06	15142	family.Desulfovibrionaceae.id.3169	TRUE	reported	YA1KVD	0.3897	0.001476	22.385	10	T	C	0.3897	1006	raw
338	rs11599763	C	T	-0.05549	0.011749	2.61e-06	15144	order.Desulfovibrionales.id.3156	TRUE	reported	O4rDa2	0.3897	0.001471	22.3017	10	T	C	0.3897	1006	raw
339	rs11599763	C	T	-0.05442	0.01174	3.94e-06	15168	class.Deltaproteobacteria.id.3087	TRUE	reported	SsgzeG	0.3897	0.001415	21.4871	10	T	C	0.3897	1006	raw
340	rs11604400	T	C	-0.10252	0.023483	9.74e-06	8107	genus.Adlercreutzia.id.812	TRUE	reported	FF8vRO	0.1153	0.002346	19.0557	11	C	T	0.1153	1006	raw
341	rs11606187	G	A	-0.15454	0.032629	3.31e-06	5102	family.unknownfamily.id.1000006161	TRUE	reported	dHKlTI	0.1074	0.004378	22.4236	11	A	G	0.1074	1006	raw
342	rs11606187	G	A	-0.15454	0.032629	3.31e-06	5102	genus.unknowngenus.id.1000006162	TRUE	reported	OrFdia	0.1074	0.004378	22.4236	11	A	G	0.1074	1006	raw
343	rs11606187	G	A	-0.15454	0.032629	3.31e-06	5102	order.NB1n.id.3953	TRUE	reported	8xtjMy	0.1074	0.004378	22.4236	11	A	G	0.1074	1006	raw
344	rs11607472	G	A	-0.07802	0.017632	7.19e-06	16282	genus.RuminococcaceaeUCG002.id.11360	TRUE	reported	vMOi67	0.1074	0.001201	19.5778	11	A	G	0.1074	1006	raw
345	rs11613919	T	G	0.07276	0.015572	1.63e-06	14309	genus.RuminococcaceaeUCG003.id.11361	TRUE	reported	WE3e6j	0.2127	0.001524	21.8303	12	G	T	0.2127	1006	raw
346	rs11614532	C	G	0.074454	0.016521	7.13e-06	8411	genus.Veillonella.id.2198	TRUE	reported	J6hsa1	0.3052	0.002409	20.3037	12	G	C	0.3052	1006	raw
347	rs116151565	G	A	0.111567	0.024565	6.2e-06	13128	genus.unknowngenus.id.826	TRUE	reported	5SSdFA	0.09443	0.001569	20.624	8	A	G	0.09443	1006	raw
348	rs11617697	G	A	-0.14335	0.028624	7.22e-07	11497	genus..Eubacteriumventriosumgroup.id.11341	TRUE	reported	OqdVfb	0.04771	0.002177	25.0754	13	A	G	0.04771	1006	raw
349	rs11620597	C	T	0.119479	0.027169	7.8e-06	11031	genus.Marvinbryantia.id.2005	TRUE	reported	AYAMMR	0.05268	0.00175	19.336	13	T	C	0.05268	1006	raw
350	rs116261629	C	G	0.128112	0.026136	8.62e-07	11276	genus.Bilophila.id.3170	TRUE	reported	J14NiR	0.07157	0.002126	24.0233	6	G	C	0.07157	1006	raw
351	rs116270582	A	T	-0.15384	0.032932	1.2e-06	9099	genus.Roseburia.id.2012	TRUE	reported	lF1Qw6	0.04871	0.002393	21.8182	4	T	A	0.04871	1006	raw
352	rs11627423	A	C	0.049926	0.010974	5.09e-06	17275	order.Lactobacillales.id.1800	TRUE	reported	hgqefd	0.3897	0.001197	20.6941	14	C	A	0.3897	1006	raw
353	rs11627628	C	T	0.143961	0.029022	1.01e-06	8486	genus.Oscillibacter.id.2063	TRUE	reported	3dB6YP	0.07256	0.002891	24.5992	14	T	C	0.07256	1006	raw
354	rs11630875	C	T	0.092588	0.020402	6.93e-06	8449	genus.unknowngenus.id.2755	TRUE	reported	mqGyAH	0.1819	0.002432	20.5899	15	T	C	0.1819	1006	raw
355	rs11630875	C	T	0.09452	0.020214	3.7e-06	8595	order.Rhodospirillales.id.2667	TRUE	reported	4SiEbb	0.1819	0.002537	21.8598	15	T	C	0.1819	1006	raw
356	rs11637981	T	G	-0.07326	0.016089	5.44e-06	7718	genus..Eubacteriumruminantiumgroup.id.11340	TRUE	reported	1mwxaG	0.4841	0.002679	20.7277	15	G	T	0.4841	1006	raw
357	rs11642826	C	G	0.14686	0.032519	6.65e-06	8151	genus.Flavonifractor.id.2059	TRUE	reported	YJ9FV8	0.06362	0.002496	20.3904	16	G	C	0.06362	1006	raw
358	rs11645029	C	G	-0.06062	0.013155	4.15e-06	11709	genus.Marvinbryantia.id.2005	TRUE	reported	AYAMMR	0.4523	0.00181	21.2295	16	G	C	0.4523	1006	raw
359	rs11649454	C	G	0.095089	0.020343	3.27e-06	8943	genus.Turicibacter.id.2162	TRUE	reported	NXOHGT	0.1392	0.002437	21.8434	16	G	C	0.1392	1006	raw
360	rs116500994	T	G	-0.13755	0.029339	2.34e-06	8432	genus.Holdemania.id.2157	TRUE	reported	1lRGXJ	0.05169	0.0026	21.9757	13	G	T	0.05169	1006	raw
361	rs11655079	C	T	-0.05607	0.012429	5.93e-06	16309	class.Actinobacteria.id.419	TRUE	reported	1JiaaY	0.2495	0.001246	20.3482	17	T	C	0.2495	1006	raw
362	rs11656361	C	A	0.077301	0.017553	8.02e-06	16665	family.Coriobacteriaceae.id.811	TRUE	reported	Z2B9Re	0.1292	0.001162	19.3915	17	A	C	0.1292	1006	raw
363	rs11656361	C	A	0.077301	0.017553	8.02e-06	16665	class.Coriobacteriia.id.809	TRUE	reported	D3lXXR	0.1292	0.001162	19.3915	17	A	C	0.1292	1006	raw
364	rs11656361	C	A	0.077301	0.017553	8.02e-06	16665	order.Coriobacteriales.id.810	TRUE	reported	Kw88Hi	0.1292	0.001162	19.3915	17	A	C	0.1292	1006	raw
365	rs11666127	G	A	-0.07192	0.016137	7.9e-06	13813	genus.ErysipelotrichaceaeUCG003.id.11384	TRUE	reported	qvbXAY	0.171	0.001436	19.8597	19	A	G	0.171	1006	raw
366	rs11666533	T	C	-0.11169	0.024844	7.37e-06	8256	genus.Turicibacter.id.2162	TRUE	reported	NXOHGT	0.07952	0.002442	20.2063	19	C	T	0.07952	1006	raw
367	rs11671100	C	A	-0.16003	0.034947	4.08e-06	3331	family.Victivallaceae.id.2255	TRUE	reported	DKvnI8	0.2008	0.006256	20.9575	19	A	C	0.2008	1006	raw
368	rs11674854	T	C	-0.08527	0.01765	1.59e-06	6655	genus.Lactobacillus.id.1837	TRUE	reported	blcCk4	0.4274	0.003495	23.3314	2	C	T	0.4274	1006	raw
369	rs11674854	T	C	-0.08302	0.017527	2.6e-06	6750	family.Lactobacillaceae.id.1836	TRUE	reported	SUWSpo	0.4274	0.003313	22.4315	2	C	T	0.4274	1006	raw
370	rs11684166	G	A	-0.07696	0.016835	3.49e-06	12607	genus.unknowngenus.id.2071	TRUE	reported	xvteM2	0.1789	0.001655	20.8969	2	A	G	0.1789	1006	raw
371	rs116847295	T	C	0.110021	0.024603	4.58e-06	12910	genus.Clostridiumsensustricto1.id.1873	TRUE	reported	DR3Pwt	0.07555	0.001547	19.9943	12	C	T	0.07555	1006	raw
372	rs11685699	T	C	-0.14136	0.029566	2.03e-06	8342	genus.Prevotella9.id.11183	TRUE	reported	2WdSQy	0.0825	0.002733	22.8525	2	C	T	0.0825	1006	raw
373	rs11691923	A	G	-0.09235	0.020688	8.35e-06	4862	genus.unknowngenus.id.959	TRUE	reported	1xfSvH	0.4563	0.004081	19.916	2	G	A	0.4563	1006	raw
374	rs116969552	G	A	-0.16682	0.037668	9.16e-06	6824	genus.Ruminiclostridium6.id.11356	TRUE	reported	KqeBhd	0.03579	0.002866	19.6081	10	A	G	0.03579	1006	raw
375	rs116974815	A	C	-0.18973	0.039657	2.03e-06	5819	genus.RuminococcaceaeUCG002.id.11360	TRUE	reported	vMOi67	0.05765	0.003918	22.882	11	C	A	0.05765	1006	raw
376	rs116979587	A	T	-0.12168	0.026082	3.05e-06	11989	genus.FamilyXIIIUCG001.id.11294	TRUE	reported	wskxat	0.07058	0.001812	21.7608	15	T	A	0.07058	1006	raw
377	rs117001700	C	T	0.196414	0.044112	8.84e-06	4965	genus.Blautia.id.1992	TRUE	reported	ECmFSc	0.04374	0.003977	19.8177	7	T	C	0.04374	1006	raw
378	rs11700976	A	C	0.050334	0.011376	9.25e-06	15971	family.Veillonellaceae.id.2172	TRUE	reported	pyJdZX	0.4503	0.001224	19.5731	21	C	A	0.4503	1006	raw
379	rs117020988	T	C	0.182411	0.037213	1.03e-06	6831	family.Peptostreptococcaceae.id.2042	TRUE	reported	MwB7pw	0.06362	0.003505	24.0212	7	C	T	0.06362	1006	raw
380	rs11706043	A	T	0.075657	0.016416	5.87e-06	12001	genus.Escherichia.Shigella.id.3504	TRUE	reported	n5j38S	0.1571	0.001767	21.2381	3	T	A	0.1571	1006	raw
381	rs117092367	T	A	0.117362	0.026453	9.65e-06	10304	genus.Escherichia.Shigella.id.3504	TRUE	reported	n5j38S	0.08847	0.001907	19.6793	10	A	T	0.08847	1006	raw
382	rs11709800	C	T	0.08798	0.016634	1.48e-07	10293	genus.unknowngenus.id.1868	TRUE	reported	lT0Gku	0.2326	0.002711	27.9702	3	T	C	0.2326	1006	raw
383	rs117107102	G	A	0.204283	0.042757	2.68e-06	5071	phylum.Verrucomicrobia.id.3982	TRUE	reported	18PWEs	0.04473	0.004481	22.8185	18	A	G	0.04473	1006	raw
384	rs117107102	G	A	0.204683	0.043157	2.92e-06	4975	order.Verrucomicrobiales.id.4030	TRUE	reported	akK7jX	0.04473	0.004501	22.4844	18	A	G	0.04473	1006	raw
385	rs117107102	G	A	0.204406	0.043163	3.01e-06	4974	genus.Akkermansia.id.4037	TRUE	reported	8YXsdN	0.04473	0.004489	22.4178	18	A	G	0.04473	1006	raw
386	rs117107102	G	A	0.204683	0.043157	2.92e-06	4975	class.Verrucomicrobiae.id.4029	TRUE	reported	mcSAFf	0.04473	0.004501	22.4844	18	A	G	0.04473	1006	raw
387	rs117107102	G	A	0.204683	0.043157	2.92e-06	4975	family.Verrucomicrobiaceae.id.4036	TRUE	reported	um1DNp	0.04473	0.004501	22.4844	18	A	G	0.04473	1006	raw
388	rs11715072	A	G	-0.05193	0.011525	6.9e-06	18249	phylum.Proteobacteria.id.2375	TRUE	reported	0kWnHA	0.2893	0.001111	20.3009	3	G	A	0.2893	1006	raw
389	rs117151453	C	G	-0.11314	0.024354	1.84e-06	13908	genus..Eubacteriumrectalegroup.id.14374	TRUE	reported	GzoHF8	0.0507	0.001549	21.5789	12	G	C	0.0507	1006	raw
390	rs11715853	A	G	-0.0663	0.014611	6.23e-06	11386	genus.Parasutterella.id.2892	TRUE	reported	z2dTVA	0.3141	0.001805	20.5828	3	G	A	0.3141	1006	raw
391	rs117186816	A	G	-0.20648	0.043636	6.52e-06	4310	family.Christensenellaceae.id.1866	TRUE	reported	M67V6Q	0.06461	0.005168	22.379	11	G	A	0.06461	1006	raw
392	rs11720390	A	G	0.107024	0.022812	3.59e-06	15220	genus.Streptococcus.id.1853	TRUE	reported	aDHsV8	0.07455	0.001444	22.0076	3	G	A	0.07455	1006	raw
393	rs11720857	T	C	0.063078	0.014448	9.26e-06	16960	genus..Eubacteriumcoprostanoligenesgroup.id.11375	TRUE	reported	zmXZVA	0.1769	0.001123	19.057	3	C	T	0.1769	1006	raw
394	rs117271932	G	A	0.208089	0.044039	2.82e-06	4878	genus.Prevotella9.id.11183	TRUE	reported	2WdSQy	0.04672	0.004556	22.3171	22	A	G	0.04672	1006	raw
395	rs11729256	C	T	0.07498	0.015018	6.73e-07	11861	family.Verrucomicrobiaceae.id.4036	TRUE	reported	um1DNp	0.2386	0.002097	24.9235	4	T	C	0.2386	1006	raw
396	rs11729256	C	T	0.07498	0.015018	6.73e-07	11861	order.Verrucomicrobiales.id.4030	TRUE	reported	akK7jX	0.2386	0.002097	24.9235	4	T	C	0.2386	1006	raw
397	rs11729256	C	T	0.07498	0.015018	6.73e-07	11861	class.Verrucomicrobiae.id.4029	TRUE	reported	mcSAFf	0.2386	0.002097	24.9235	4	T	C	0.2386	1006	raw
398	rs11729256	C	T	0.075047	0.015018	6.58e-07	11860	genus.Akkermansia.id.4037	TRUE	reported	8YXsdN	0.2386	0.002101	24.966	4	T	C	0.2386	1006	raw
399	rs11729256	C	T	0.069698	0.014695	2.23e-06	12377	phylum.Verrucomicrobia.id.3982	TRUE	reported	18PWEs	0.2386	0.001814	22.4914	4	T	C	0.2386	1006	raw
400	rs11730038	A	G	-0.06307	0.012872	1.96e-06	17377	class.Bacilli.id.1673	TRUE	reported	9azCVn	0.2406	0.00138	24.0097	4	G	A	0.2406	1006	raw
401	rs11730038	A	G	-0.06054	0.012905	5.1e-06	17295	order.Lactobacillales.id.1800	TRUE	reported	hgqefd	0.2406	0.001271	22.0029	4	G	A	0.2406	1006	raw
402	rs117347059	C	G	-0.12826	0.028512	9.17e-06	3684	genus.Gordonibacter.id.821	TRUE	reported	KjtvXs	0.2068	0.005463	20.2251	7	G	C	0.2068	1006	raw
403	rs11736617	A	G	-0.07595	0.01721	9.02e-06	13778	genus.FamilyXIIIAD3011group.id.11293	TRUE	reported	B8jKQP	0.1203	0.001412	19.4724	4	G	A	0.1203	1006	raw
404	rs117452796	G	A	-0.25798	0.054957	3.15e-06	3161	family.Peptococcaceae.id.2024	TRUE	reported	RlXB67	0.06759	0.006923	22.0222	9	A	G	0.06759	1006	raw
405	rs11745923	T	G	0.056376	0.011553	1.58e-06	16312	class.Actinobacteria.id.419	TRUE	reported	1JiaaY	0.3966	0.001458	23.8095	5	G	T	0.3966	1006	raw
406	rs117467633	C	T	-0.16969	0.038317	9.13e-06	5077	genus.LachnospiraceaeNC2004group.id.11316	TRUE	reported	KWGftx	0.06262	0.003848	19.6042	17	T	C	0.06262	1006	raw
407	rs11750293	T	G	-0.05783	0.012051	1.76e-06	17094	genus.RuminococcaceaeUCG002.id.11360	TRUE	reported	vMOi67	0.2813	0.001345	23.025	5	G	T	0.2813	1006	raw
408	rs11755180	G	C	-0.04923	0.010489	2.69e-06	18333	family.Lachnospiraceae.id.1987	TRUE	reported	2sXAbi	0.5298	0.0012	22.0221	6	G	C	0.4702	1006	corrected
409	rs11761679	C	T	0.154775	0.032154	2.2e-06	3482	genus.Butyrivibrio.id.1993	TRUE	reported	xW7BBr	0.1561	0.00661	23.1572	7	T	C	0.1561	1006	raw
410	rs11764382	G	A	-0.06953	0.014367	1.29e-06	16387	genus.Streptococcus.id.1853	TRUE	reported	aDHsV8	0.1909	0.001427	23.4211	7	A	G	0.1909	1006	raw
411	rs11764871	T	G	0.127099	0.025656	7.49e-07	3909	family.Victivallaceae.id.2255	TRUE	reported	DKvnI8	0.2505	0.006239	24.5293	7	G	T	0.2505	1006	raw
412	rs11766971	C	T	0.047638	0.010646	9.4e-06	17987	phylum.Actinobacteria.id.400	TRUE	reported	tf6mpN	0.505	0.001112	20.0205	7	C	T	0.495	1006	corrected
413	rs11769002	A	G	-0.05288	0.010939	1.45e-06	17571	genus.Alistipes.id.968	TRUE	reported	vFSjdd	0.4006	0.001328	23.3656	7	G	A	0.4006	1006	raw
414	rs11770843	T	C	0.111896	0.023478	1.14e-06	4709	phylum.Lentisphaerae.id.2238	TRUE	reported	Y2DgXT	0.2594	0.004801	22.7056	7	C	T	0.2594	1006	raw
415	rs11770843	T	C	0.109431	0.023488	1.91e-06	4705	class.Lentisphaeria.id.2250	TRUE	reported	MdHJvO	0.2594	0.004592	21.6974	7	C	T	0.2594	1006	raw
416	rs11770843	T	C	0.109431	0.023488	1.91e-06	4705	order.Victivallales.id.2254	TRUE	reported	3ggSHc	0.2594	0.004592	21.6974	7	C	T	0.2594	1006	raw
417	rs117748144	C	T	-0.12658	0.028712	7.86e-06	10861	genus..Eubacteriumhalliigroup.id.11338	TRUE	reported	B4WwXH	0.04274	0.001786	19.4329	11	T	C	0.04274	1006	raw
418	rs11776390	C	T	-0.07835	0.017183	6.4e-06	16718	genus.Faecalibacterium.id.2057	TRUE	reported	e0TmSA	0.08946	0.001242	20.7907	8	T	C	0.08946	1006	raw
419	rs11779863	A	G	-0.07728	0.017217	6.69e-06	10353	order.MollicutesRF9.id.11579	TRUE	reported	VzMIlH	0.2068	0.001942	20.1417	8	G	A	0.2068	1006	raw
420	rs11779863	A	G	-0.07728	0.017217	6.69e-06	10353	family.unknownfamily.id.1000005471	TRUE	reported	V89cXi	0.2068	0.001942	20.1417	8	G	A	0.2068	1006	raw
421	rs11779863	A	G	-0.07728	0.017217	6.69e-06	10353	genus.unknowngenus.id.1000005472	TRUE	reported	qTpWct	0.2068	0.001942	20.1417	8	G	A	0.2068	1006	raw
422	rs11783695	T	G	-0.07341	0.01614	4.73e-06	16606	genus.Ruminococcus1.id.11373	TRUE	reported	CbYzNE	0.1511	0.001244	20.6861	8	G	T	0.1511	1006	raw
423	rs11787826	A	C	0.081327	0.017115	2.63e-06	6923	genus.Senegalimassilia.id.11160	TRUE	reported	RKMl4P	0.4284	0.003251	22.572	9	C	A	0.4284	1006	raw
424	rs118030283	A	G	-0.15183	0.032447	2.67e-06	8830	genus.Intestinibacter.id.11345	TRUE	reported	EVr8jn	0.03777	0.002474	21.8907	16	G	A	0.03777	1006	raw
425	rs118038478	G	A	0.205676	0.046892	7.85e-06	3295	genus.Prevotella7.id.11182	TRUE	reported	lXrzop	0.07555	0.005805	19.2269	16	A	G	0.07555	1006	raw
426	rs11809762	A	G	-0.09346	0.01902	1.68e-06	12611	genus.unknowngenus.id.2071	TRUE	reported	xvteM2	0.1262	0.001911	24.1438	1	G	A	0.1262	1006	raw
427	rs118104867	T	C	0.214464	0.04551	3.44e-06	4095	genus.unknowngenus.id.1000000073	TRUE	reported	dEOhrp	0.04871	0.005394	22.1966	8	C	T	0.04871	1006	raw
428	rs118104867	T	C	0.214464	0.04551	3.44e-06	4095	family.ClostridialesvadinBB60group.id.11286	TRUE	reported	xYC310	0.04871	0.005394	22.1966	8	C	T	0.04871	1006	raw
429	rs11811696	C	T	-0.11606	0.024101	2.07e-06	10221	genus.Flavonifractor.id.2059	TRUE	reported	YJ9FV8	0.1103	0.002264	23.1859	1	T	C	0.1103	1006	raw
430	rs118170811	G	A	0.151619	0.031711	1.8e-06	9645	family.FamilyXIII.id.1957	TRUE	reported	mtoHyZ	0.03976	0.002365	22.8556	10	A	G	0.03976	1006	raw
431	rs11818408	A	G	0.10585	0.023711	8.2e-06	3590	genus..Eubacteriumfissicatenagroup.id.14373	TRUE	reported	sWVpdT	0.4771	0.00552	19.9172	10	G	A	0.4771	1006	raw
432	rs11841382	T	G	-0.07181	0.017462	9.58e-06	18340	family.Lachnospiraceae.id.1987	TRUE	reported	2sXAbi	0.07356	0.000921	16.911	13	G	T	0.07356	1006	raw
433	rs11844714	G	A	-0.14325	0.032027	5.06e-06	3239	order.Bacillales.id.1674	TRUE	reported	6OKhqW	0.163	0.006138	19.9919	14	A	G	0.163	1006	raw
434	rs118526	A	C	-0.05944	0.013598	8e-06	11853	genus.Escherichia.Shigella.id.3504	TRUE	reported	n5j38S	0.3926	0.001609	19.1045	5	C	A	0.3926	1006	raw
435	rs11864644	C	T	-0.1398	0.031825	5.01e-06	6241	genus..Ruminococcusgnavusgroup.id.14376	TRUE	reported	M5iVLz	0.07058	0.003082	19.2909	16	T	C	0.07058	1006	raw
436	rs11876297	C	T	0.131469	0.028171	2.67e-06	3396	genus..Eubacteriumfissicatenagroup.id.14373	TRUE	reported	sWVpdT	0.2157	0.006372	21.7662	18	T	C	0.2157	1006	raw
437	rs1187983	T	C	-0.09355	0.019317	2.02e-06	11896	genus.Marvinbryantia.id.2005	TRUE	reported	AYAMMR	0.1223	0.001967	23.4463	1	C	T	0.1223	1006	raw
438	rs11890098	G	A	0.074438	0.015339	9.57e-07	11392	phylum.Tenericutes.id.3919	TRUE	reported	zVaQtM	0.2555	0.002063	23.5466	2	A	G	0.2555	1006	raw
439	rs11890098	G	A	0.074438	0.015339	9.57e-07	11392	class.Mollicutes.id.3920	TRUE	reported	VTSMdP	0.2555	0.002063	23.5466	2	A	G	0.2555	1006	raw
440	rs11899949	A	G	0.130568	0.027624	2.77e-06	3258	genus.Victivallis.id.2256	TRUE	reported	nOb2mO	0.2773	0.006811	22.3273	2	G	A	0.2773	1006	raw
441	rs11904514	A	G	-0.1095	0.024984	7.9e-06	12275	genus.unknowngenus.id.2071	TRUE	reported	xvteM2	0.07654	0.001562	19.2055	2	G	A	0.07654	1006	raw
442	rs11929846	C	T	-0.06972	0.015797	8.88e-06	11114	genus.Phascolarctobacterium.id.2168	TRUE	reported	mHs6vK	0.2097	0.00175	19.4756	4	T	C	0.2097	1006	raw
443	rs11938607	C	T	0.097813	0.021664	8.22e-06	5583	genus.Eisenbergiella.id.11304	TRUE	reported	fYFxkr	0.2634	0.003638	20.3786	4	T	C	0.2634	1006	raw
444	rs11941716	G	A	0.101243	0.022441	9.07e-06	7473	genus.unknowngenus.id.2041	TRUE	reported	wVPJ5K	0.161	0.002716	20.3476	4	A	G	0.161	1006	raw
445	rs11958296	G	A	-0.09812	0.021827	9.3e-06	16214	genus.Alistipes.id.968	TRUE	reported	vFSjdd	0.07058	0.001245	20.2062	5	A	G	0.07058	1006	raw
446	rs11961899	A	G	-0.07078	0.016138	9.18e-06	9501	genus.RuminococcaceaeUCG004.id.11362	TRUE	reported	K5GWNm	0.2714	0.002021	19.2333	6	G	A	0.2714	1006	raw
447	rs11965579	C	G	0.162824	0.038186	8.87e-06	3890	genus.Parabacteroides.id.954	TRUE	reported	rNVXlM	0.03479	0.004652	18.1718	6	G	C	0.03479	1006	raw
448	rs11979110	C	T	-0.05009	0.010507	1.82e-06	18339	family.Lachnospiraceae.id.1987	TRUE	reported	2sXAbi	0.4473	0.001238	22.7274	7	T	C	0.4473	1006	raw
449	rs11990279	C	T	-0.08249	0.018046	4.94e-06	8528	genus.Oscillibacter.id.2063	TRUE	reported	3dB6YP	0.2396	0.002444	20.8923	8	T	C	0.2396	1006	raw
450	rs11992182	C	A	0.06253	0.013788	4.65e-06	13381	genus.Ruminiclostridium6.id.11356	TRUE	reported	KqeBhd	0.2883	0.001535	20.5653	8	A	C	0.2883	1006	raw
451	rs11994308	T	C	0.115417	0.02425	1.33e-06	13558	genus.ErysipelotrichaceaeUCG003.id.11384	TRUE	reported	qvbXAY	0.06958	0.001668	22.6488	8	C	T	0.06958	1006	raw
452	rs12002250	C	A	0.196145	0.044523	5.53e-06	4726	family.Oxalobacteraceae.id.2966	TRUE	reported	4F1yrk	0.05964	0.00409	19.4	9	A	C	0.05964	1006	raw
453	rs12002250	C	A	0.217122	0.046632	1.42e-06	4297	genus.Oxalobacter.id.2978	TRUE	reported	gb5Y6q	0.05964	0.00502	21.6693	9	A	C	0.05964	1006	raw
454	rs12022129	A	G	0.061936	0.013894	8e-06	14776	genus.Bifidobacterium.id.436	TRUE	reported	Aqk6sq	0.2207	0.001343	19.8694	1	G	A	0.2207	1006	raw
455	rs12030302	G	A	-0.06923	0.013747	5.61e-07	10805	genus.Flavonifractor.id.2059	TRUE	reported	YJ9FV8	0.4911	0.002342	25.356	1	A	G	0.4911	1006	raw
456	rs12031543	C	T	-0.12718	0.028189	6.55e-06	8855	genus.Desulfovibrio.id.3173	TRUE	reported	LxKAIj	0.07555	0.002294	20.3527	1	T	C	0.07555	1006	raw
457	rs12034718	G	A	0.07012	0.015821	9.58e-06	16237	genus.Butyricicoccus.id.2055	TRUE	reported	nsHYtq	0.165	0.001208	19.64	1	A	G	0.165	1006	raw
458	rs12038887	G	C	0.094272	0.021165	9.37e-06	10583	genus.Flavonifractor.id.2059	TRUE	reported	YJ9FV8	0.1093	0.001871	19.8364	1	C	G	0.1093	1006	raw
459	rs12040548	T	G	0.057042	0.012236	3.15e-06	16721	genus.Ruminiclostridium9.id.11357	TRUE	reported	7JE6UC	0.3111	0.001298	21.7304	1	G	T	0.3111	1006	raw
460	rs12049045	G	A	0.051045	0.011432	8.63e-06	16311	class.Actinobacteria.id.419	TRUE	reported	1JiaaY	0.3817	0.001221	19.9331	1	A	G	0.3817	1006	raw
461	rs12049454	C	T	-0.06473	0.013407	1.17e-06	12748	genus.FamilyXIIIUCG001.id.11294	TRUE	reported	wskxat	0.3012	0.001825	23.3081	1	T	C	0.3012	1006	raw
462	rs12050685	G	A	-0.06709	0.015239	9.19e-06	9411	order.Pasteurellales.id.3688	TRUE	reported	WlBtg1	0.3598	0.002056	19.3809	15	A	G	0.3598	1006	raw
463	rs12050685	G	A	-0.06709	0.015239	9.19e-06	9411	family.Pasteurellaceae.id.3689	TRUE	reported	YLQCdq	0.3598	0.002056	19.3809	15	A	G	0.3598	1006	raw
464	rs1205443	G	A	0.050142	0.011216	7.29e-06	17779	family.Lachnospiraceae.id.1987	TRUE	reported	2sXAbi	0.336	0.001123	19.9844	20	A	G	0.336	1006	raw
465	rs12056802	G	C	0.077419	0.017718	6.13e-06	16010	genus.Anaerotruncus.id.2054	TRUE	reported	46lnK3	0.0825	0.001191	19.0909	8	C	G	0.0825	1006	raw
466	rs12057990	T	C	0.058988	0.013227	8.97e-06	14867	family.Prevotellaceae.id.960	TRUE	reported	WjBzOv	0.2406	0.001336	19.8863	1	C	T	0.2406	1006	raw
467	rs12069354	T	C	0.16763	0.03795	9.28e-06	5352	genus.Peptococcus.id.2037	TRUE	reported	R4fL2Y	0.0666	0.003632	19.5036	1	C	T	0.0666	1006	raw
468	rs12072562	C	T	0.133104	0.030357	7.07e-06	9176	genus.LachnospiraceaeUCG004.id.11324	TRUE	reported	UQj1cC	0.05169	0.002091	19.2212	1	T	C	0.05169	1006	raw
469	rs12078956	G	C	0.106101	0.02229	2.15e-06	13101	genus.LachnospiraceaeFCS020group.id.11314	TRUE	reported	DvIO2E	0.1213	0.001726	22.6535	1	C	G	0.1213	1006	raw
470	rs12079579	G	A	0.095532	0.021344	5.04e-06	12986	genus..Ruminococcusgauvreauiigroup.id.11342	TRUE	reported	6Vc6Zr	0.07256	0.00154	20.0308	1	A	G	0.07256	1006	raw
471	rs12118202	C	T	-0.0752	0.014727	5.54e-07	14869	family.Prevotellaceae.id.960	TRUE	reported	WjBzOv	0.1899	0.001751	26.0712	1	T	C	0.1899	1006	raw
472	rs12124567	G	A	-0.12128	0.027502	9.49e-06	3283	genus.Prevotella7.id.11182	TRUE	reported	lXrzop	0.2624	0.005889	19.4358	1	A	G	0.2624	1006	raw
473	rs12125734	T	G	0.133972	0.025742	2.09e-07	8938	genus.RuminococcaceaeUCG004.id.11362	TRUE	reported	K5GWNm	0.08648	0.003021	27.0804	1	G	T	0.08648	1006	raw
474	rs12127733	A	G	0.115182	0.024601	3.11e-06	6226	genus.LachnospiraceaeNC2004group.id.11316	TRUE	reported	KWGftx	0.1779	0.003509	21.9146	1	G	A	0.1779	1006	raw
475	rs12129908	A	C	0.089327	0.019833	5.8e-06	5377	genus..Eubacteriumoxidoreducensgroup.id.11339	TRUE	reported	ZXFPYs	0.4473	0.003758	20.2776	1	C	A	0.4473	1006	raw
476	rs12136548	T	C	0.090195	0.019648	3.1e-06	6401	genus..Ruminococcusgnavusgroup.id.14376	TRUE	reported	M5iVLz	0.2913	0.003281	21.0672	1	C	T	0.2913	1006	raw
477	rs12144792	T	C	0.064399	0.014125	5.82e-06	10718	family.Peptococcaceae.id.2024	TRUE	reported	RlXB67	0.3588	0.001936	20.7839	1	C	T	0.3588	1006	raw
478	rs12147596	T	C	-0.07198	0.014161	2.86e-07	12619	genus.unknowngenus.id.2071	TRUE	reported	xvteM2	0.2684	0.002043	25.8342	14	C	T	0.2684	1006	raw
479	rs12150865	T	C	0.051162	0.010641	1.54e-06	17769	phylum.Proteobacteria.id.2375	TRUE	reported	0kWnHA	0.4751	0.001299	23.1151	19	C	T	0.4751	1006	raw
480	rs12151423	G	A	0.101329	0.022732	9.27e-06	3854	genus..Eubacteriumbrachygroup.id.11296	TRUE	reported	iUwB8b	0.4791	0.005129	19.8585	2	A	G	0.4791	1006	raw
481	rs12186080	A	G	0.074824	0.016246	5.34e-06	14244	family.Clostridiaceae1.id.1869	TRUE	reported	Gr5aJq	0.161	0.001487	21.2092	3	G	A	0.161	1006	raw
482	rs12186441	A	G	0.208096	0.0454	4.53e-06	5236	family.Veillonellaceae.id.2172	TRUE	reported	pyJdZX	0.03678	0.003996	21.0016	5	G	A	0.03678	1006	raw
483	rs12189346	A	G	0.068496	0.014558	1.68e-06	16470	genus.RuminococcaceaeUCG013.id.11370	TRUE	reported	iy1Dzl	0.163	0.001342	22.1347	5	G	A	0.163	1006	raw
484	rs12191680	G	C	0.102214	0.019719	3.05e-07	9408	order.Pasteurellales.id.3688	TRUE	reported	WlBtg1	0.165	0.002848	26.8632	6	C	G	0.165	1006	raw
485	rs12191680	G	C	0.106544	0.020032	1.47e-07	9115	genus.Haemophilus.id.3698	TRUE	reported	n7OU7I	0.165	0.003094	28.2815	6	C	G	0.165	1006	raw
486	rs12191680	G	C	0.102214	0.019719	3.05e-07	9408	family.Pasteurellaceae.id.3689	TRUE	reported	YLQCdq	0.165	0.002848	26.8632	6	C	G	0.165	1006	raw
487	rs12195431	C	T	0.196528	0.044232	8.73e-06	3489	genus.Prevotella7.id.11182	TRUE	reported	lXrzop	0.07853	0.005626	19.7298	6	T	C	0.07853	1006	raw
488	rs12206468	A	G	-0.13302	0.026973	1.04e-06	9554	genus.Oscillospira.id.2064	TRUE	reported	UB9FKR	0.06362	0.002539	24.3134	6	G	A	0.06362	1006	raw
489	rs12208226	A	C	-0.15474	0.034037	9.75e-06	5620	genus.LachnospiraceaeNC2004group.id.11316	TRUE	reported	KWGftx	0.1064	0.003664	20.6603	6	C	A	0.1064	1006	raw
490	rs1221147	A	T	0.126305	0.027916	4.86e-06	5759	order.Gastranaerophilales.id.1591	TRUE	reported	pNQKSm	0.1561	0.003542	20.4635	9	T	A	0.1561	1006	raw
491	rs1221147	A	T	0.123968	0.027896	7.11e-06	5768	class.Melainabacteria.id.1589	TRUE	reported	T5lSVk	0.1561	0.003412	19.742	9	T	A	0.1561	1006	raw
492	rs1221147	A	T	0.126305	0.027916	4.86e-06	5759	family.unknownfamily.id.1000001214	TRUE	reported	XMQI6Y	0.1561	0.003542	20.4635	9	T	A	0.1561	1006	raw
493	rs1221147	A	T	0.126305	0.027916	4.86e-06	5759	genus.unknowngenus.id.1000001215	TRUE	reported	5y4vHA	0.1561	0.003542	20.4635	9	T	A	0.1561	1006	raw
494	rs12216169	A	T	0.088172	0.019368	5.33e-06	16086	genus.Dorea.id.1997	TRUE	reported	Hgfrr7	0.0835	0.001287	20.7217	6	T	A	0.0835	1006	raw
495	rs12226153	G	A	-0.15114	0.030692	5.12e-07	9023	genus.Intestinimonas.id.2062	TRUE	reported	ld7Nmb	0.06163	0.00268	24.2449	11	A	G	0.06163	1006	raw
496	rs1223978	C	T	0.048417	0.010825	8.16e-06	17381	genus.Ruminiclostridium5.id.11355	TRUE	reported	M6EdAE	0.4801	0.00115	20.0011	13	T	C	0.4801	1006	raw
497	rs12251396	G	A	-0.07054	0.015877	9.52e-06	14211	genus.ErysipelotrichaceaeUCG003.id.11384	TRUE	reported	qvbXAY	0.1938	0.001387	19.7376	10	A	G	0.1938	1006	raw
498	rs12257723	C	A	-0.09527	0.021157	8.85e-06	5582	genus.Eisenbergiella.id.11304	TRUE	reported	fYFxkr	0.339	0.00362	20.2717	10	A	C	0.339	1006	raw
499	rs12261792	G	T	-0.11372	0.025624	9.57e-06	4868	genus.unknowngenus.id.959	TRUE	reported	1xfSvH	0.1869	0.00403	19.6887	10	T	G	0.1869	1006	raw
500	rs12278566	A	T	-0.12106	0.025166	1.65e-06	5582	genus.Eisenbergiella.id.11304	TRUE	reported	fYFxkr	0.175	0.004129	23.1344	11	T	A	0.175	1006	raw
501	rs12288512	G	A	0.066635	0.014436	3.1e-06	15473	genus.RuminococcaceaeUCG005.id.11363	TRUE	reported	vpdAwI	0.1799	0.001375	21.305	11	A	G	0.1799	1006	raw
502	rs12304031	A	G	-0.08628	0.019685	6.7e-06	10658	genus.Butyricimonas.id.945	TRUE	reported	cjRptV	0.1292	0.001799	19.2072	12	G	A	0.1292	1006	raw
503	rs123059	C	T	-0.13671	0.027469	1.27e-06	3760	genus.Lactococcus.id.1851	TRUE	reported	gTwSWZ	0.2217	0.006544	24.7555	17	T	C	0.2217	1006	raw
504	rs12320842	G	C	0.094833	0.016396	7.57e-09	17638	genus.Faecalibacterium.id.2057	TRUE	reported	e0TmSA	0.1322	0.001893	33.4489	12	C	G	0.1322	1006	raw
505	rs1232220	T	G	-0.14387	0.031828	7.91e-06	5000	genus.Tyzzerella3.id.11335	TRUE	reported	8RUuHE	0.1262	0.00407	20.4241	6	G	T	0.1262	1006	raw
506	rs12336782	C	T	-0.0856	0.018931	8.6e-06	16772	genus.RuminococcaceaeUCG013.id.11370	TRUE	reported	iy1Dzl	0.08151	0.001218	20.4452	9	T	C	0.08151	1006	raw
507	rs12341505	A	G	0.081072	0.018012	4.82e-06	14118	genus.Clostridiumsensustricto1.id.1873	TRUE	reported	DR3Pwt	0.1113	0.001433	20.2558	9	G	A	0.1113	1006	raw
508	rs12341505	A	G	0.08145	0.017934	4.54e-06	14250	family.Clostridiaceae1.id.1869	TRUE	reported	Gr5aJq	0.1113	0.001445	20.6243	9	G	A	0.1113	1006	raw
509	rs12346653	T	C	0.065769	0.013957	2.7e-06	12816	genus.LachnospiraceaeUCG010.id.11330	TRUE	reported	ONWolY	0.2744	0.00173	22.2019	9	C	T	0.2744	1006	raw
510	rs12362320	C	G	0.057317	0.011547	8.04e-07	16764	genus.LachnospiraceaeNK4A136group.id.11319	TRUE	reported	lievcM	0.336	0.001468	24.6378	11	G	C	0.336	1006	raw
511	rs12377846	A	C	-0.252	0.051163	7.26e-07	3736	family.Peptostreptococcaceae.id.2042	TRUE	reported	MwB7pw	0.04871	0.006452	24.2473	9	C	A	0.04871	1006	raw
512	rs12380890	G	A	-0.0504	0.011105	5.78e-06	16846	family.Christensenellaceae.id.1866	TRUE	reported	M67V6Q	0.4274	0.001221	20.5942	9	A	G	0.4274	1006	raw
513	rs12404135	G	A	-0.07888	0.017242	8.89e-06	15231	class.Gammaproteobacteria.id.3303	TRUE	reported	6Xc6f2	0.1173	0.001372	20.9302	1	A	G	0.1173	1006	raw
514	rs12404911	T	C	0.140717	0.030414	2.8e-06	3239	genus.Catenibacterium.id.2153	TRUE	reported	i25fHM	0.17	0.006566	21.393	1	C	T	0.17	1006	raw
515	rs12406309	C	A	-0.06319	0.014228	9.79e-06	15339	genus.Ruminococcus2.id.11374	TRUE	reported	SHMFHn	0.1909	0.001284	19.7252	1	A	C	0.1909	1006	raw
516	rs1241171	A	G	-0.06927	0.015015	4.24e-06	12856	genus.Bilophila.id.3170	TRUE	reported	J14NiR	0.2157	0.001653	21.2777	1	G	A	0.2157	1006	raw
517	rs12415649	C	G	0.083938	0.019057	7.88e-06	7662	genus.Holdemanella.id.11393	TRUE	reported	bVGF4B	0.2376	0.002526	19.396	10	G	C	0.2376	1006	raw
518	rs12417956	G	C	0.078543	0.017407	6.03e-06	8928	genus.Oscillibacter.id.2063	TRUE	reported	3dB6YP	0.2445	0.002275	20.3539	11	C	G	0.2445	1006	raw
519	rs12419854	A	T	-0.0728	0.015559	3.18e-06	16027	genus.Ruminiclostridium9.id.11357	TRUE	reported	7JE6UC	0.1779	0.001364	21.8873	11	T	A	0.1779	1006	raw
520	rs12423772	T	G	0.14098	0.029503	2.63e-06	5321	genus..Eubacteriumoxidoreducensgroup.id.11339	TRUE	reported	ZXFPYs	0.1501	0.004273	22.8255	12	G	T	0.1501	1006	raw
521	rs12434631	G	A	0.074697	0.01534	2.77e-06	17353	genus..Ruminococcustorquesgroup.id.14377	TRUE	reported	qPqTun	0.1402	0.001365	23.7084	14	A	G	0.1402	1006	raw
522	rs12440440	G	A	0.090193	0.019058	2.63e-06	6063	genus.Slackia.id.825	TRUE	reported	rNqM0K	0.3091	0.00368	22.3893	15	A	G	0.3091	1006	raw
523	rs12446429	C	T	0.08101	0.019073	8.53e-06	14008	order.Bifidobacteriales.id.432	TRUE	reported	LwYIaT	0.1362	0.001286	18.0374	16	T	C	0.1362	1006	raw
524	rs12446429	C	T	0.08101	0.019073	8.53e-06	14008	family.Bifidobacteriaceae.id.433	TRUE	reported	lJmYJu	0.1362	0.001286	18.0374	16	T	C	0.1362	1006	raw
525	rs12452946	G	A	-0.10583	0.022894	3.8e-06	3800	genus.Howardella.id.2000	TRUE	reported	9QwbhK	0.501	0.005592	21.3584	17	G	A	0.499	1006	corrected
526	rs12453000	T	C	0.062533	0.012999	1.26e-06	17815	genus.Blautia.id.1992	TRUE	reported	ECmFSc	0.2197	0.001297	23.1407	17	C	T	0.2197	1006	raw
527	rs12458218	C	T	0.067732	0.014452	2.41e-06	16099	genus.RuminococcaceaeUCG005.id.11363	TRUE	reported	vpdAwI	0.1769	0.001362	21.9609	18	T	C	0.1769	1006	raw
528	rs12458763	C	A	0.122037	0.026959	6.37e-06	10383	genus.Butyricimonas.id.945	TRUE	reported	cjRptV	0.07157	0.00197	20.488	18	A	C	0.07157	1006	raw
529	rs12463378	G	A	-0.05221	0.011209	2.96e-06	16994	genus.RuminococcaceaeUCG002.id.11360	TRUE	reported	vMOi67	0.4175	0.001275	21.6912	19	A	G	0.4175	1006	raw
530	rs12467198	T	C	0.049827	0.011138	6.31e-06	18238	phylum.Proteobacteria.id.2375	TRUE	reported	0kWnHA	0.3419	0.001096	20.0108	2	C	T	0.3419	1006	raw
531	rs12467854	C	G	0.064136	0.013177	1.1e-06	17038	class.Betaproteobacteria.id.2867	TRUE	reported	yt1dEB	0.2078	0.001389	23.6891	2	G	C	0.2078	1006	raw
532	rs12485353	A	G	-0.06079	0.013085	4.19e-06	16771	genus.RuminococcaceaeUCG013.id.11370	TRUE	reported	iy1Dzl	0.1789	0.001285	21.5819	3	G	A	0.1789	1006	raw
533	rs12490337	G	C	-0.06169	0.013758	7.49e-06	14121	genus.Clostridiumsensustricto1.id.1873	TRUE	reported	DR3Pwt	0.2455	0.001422	20.1012	3	C	G	0.2455	1006	raw
534	rs12490337	G	C	-0.06169	0.013693	6.91e-06	14253	family.Clostridiaceae1.id.1869	TRUE	reported	Gr5aJq	0.2455	0.001422	20.297	3	C	G	0.2455	1006	raw
535	rs12500231	T	A	0.081385	0.01827	7.68e-06	6145	genus.CandidatusSoleaferrea.id.11350	TRUE	reported	gNi2mn	0.4254	0.003219	19.8379	4	A	T	0.4254	1006	raw
536	rs12501673	G	A	0.116395	0.026225	6.29e-06	3334	genus.RikenellaceaeRC9gutgroup.id.11191	TRUE	reported	thtgMc	0.325	0.005874	19.6865	4	A	G	0.325	1006	raw
537	rs12508214	T	C	-0.07746	0.016894	4.75e-06	7511	genus.RuminococcaceaeUCG009.id.11366	TRUE	reported	HnuHz1	0.3509	0.002792	21.0206	4	C	T	0.3509	1006	raw
538	rs12509763	G	C	-0.16332	0.036082	8.05e-06	5129	family.Oxalobacteraceae.id.2966	TRUE	reported	4F1yrk	0.1163	0.003979	20.4795	4	C	G	0.1163	1006	raw
539	rs12512543	C	A	-0.17804	0.037434	2.54e-06	3239	genus.Victivallis.id.2256	TRUE	reported	nOb2mO	0.1213	0.006935	22.605	4	A	C	0.1213	1006	raw
540	rs12512971	C	A	0.171057	0.039805	9.81e-06	3919	phylum.Verrucomicrobia.id.3982	TRUE	reported	18PWEs	0.04871	0.00469	18.4577	4	A	C	0.04871	1006	raw
541	rs12513188	A	G	0.090391	0.019528	4.65e-06	7700	genus.Holdemanella.id.11393	TRUE	reported	bVGF4B	0.2217	0.002775	21.4208	4	G	A	0.2217	1006	raw
542	rs12522021	A	T	0.174339	0.040052	7.6e-06	3235	order.Bacillales.id.1674	TRUE	reported	6OKhqW	0.09245	0.005823	18.9357	5	T	A	0.09245	1006	raw
543	rs12522517	T	A	-0.10488	0.023469	4.41e-06	8187	genus.Adlercreutzia.id.812	TRUE	reported	FF8vRO	0.1272	0.002434	19.9668	5	A	T	0.1272	1006	raw
544	rs12528285	T	C	0.080947	0.018078	5.69e-06	17990	phylum.Actinobacteria.id.400	TRUE	reported	tf6mpN	0.09443	0.001113	20.0462	6	C	T	0.09443	1006	raw
545	rs12537781	C	T	-0.05554	0.012522	9.15e-06	17608	genus.Dorea.id.1997	TRUE	reported	Hgfrr7	0.2296	0.001116	19.6724	7	T	C	0.2296	1006	raw
546	rs12539819	T	C	0.110654	0.024068	4.49e-06	11860	genus..Ruminococcusgauvreauiigroup.id.11342	TRUE	reported	6Vc6Zr	0.09543	0.001779	21.1332	7	C	T	0.09543	1006	raw
547	rs1254846	A	G	0.105963	0.02325	5.6e-06	13172	genus.LachnospiraceaeFCS020group.id.11314	TRUE	reported	DvIO2E	0.09145	0.001574	20.7677	10	G	A	0.09145	1006	raw
548	rs12554342	C	G	-0.05257	0.011691	6.81e-06	18332	phylum.Firmicutes.id.1672	TRUE	reported	XeUpDT	0.2883	0.001102	20.2184	9	G	C	0.2883	1006	raw
549	rs12555298	A	G	0.097433	0.021935	8.09e-06	7096	phylum.Cyanobacteria.id.1500	TRUE	reported	bYApu6	0.175	0.002773	19.7245	9	G	A	0.175	1006	raw
550	rs12566247	A	T	0.063708	0.013536	2.19e-06	12076	genus.Intestinimonas.id.2062	TRUE	reported	ld7Nmb	0.3479	0.001831	22.1498	1	T	A	0.3479	1006	raw
551	rs12566890	G	T	-0.10115	0.023098	3.65e-06	11371	phylum.Tenericutes.id.3919	TRUE	reported	zVaQtM	0.09543	0.001684	19.1729	1	T	G	0.09543	1006	raw
552	rs12566890	G	T	-0.10313	0.024177	8.11e-06	10339	genus.unknowngenus.id.1000005472	TRUE	reported	qTpWct	0.09543	0.001757	18.1926	1	T	G	0.09543	1006	raw
553	rs12566890	G	T	-0.10313	0.024177	8.11e-06	10339	family.unknownfamily.id.1000005471	TRUE	reported	V89cXi	0.09543	0.001757	18.1926	1	T	G	0.09543	1006	raw
554	rs12566890	G	T	-0.10115	0.023098	3.65e-06	11371	class.Mollicutes.id.3920	TRUE	reported	VTSMdP	0.09543	0.001684	19.1729	1	T	G	0.09543	1006	raw
555	rs12566890	G	T	-0.10313	0.024177	8.11e-06	10339	order.MollicutesRF9.id.11579	TRUE	reported	VzMIlH	0.09543	0.001757	18.1926	1	T	G	0.09543	1006	raw
556	rs12566975	C	T	-0.04681	0.010579	9.57e-06	17921	genus.Lachnoclostridium.id.11308	TRUE	reported	fvtZ2G	0.493	0.001091	19.5776	1	T	C	0.493	1006	raw
557	rs12585793	C	T	-0.26221	0.056473	5.79e-06	3135	genus.Butyricicoccus.id.2055	TRUE	reported	nsHYtq	0.05268	0.00683	21.5441	13	T	C	0.05268	1006	raw
558	rs12597105	A	G	0.067085	0.014441	4.87e-06	12415	genus.RuminococcaceaeUCG010.id.11367	TRUE	reported	vrO30Z	0.2773	0.001735	21.5756	16	G	A	0.2773	1006	raw
559	rs12603364	C	T	0.110861	0.02256	8.67e-07	8923	genus.Turicibacter.id.2162	TRUE	reported	NXOHGT	0.1074	0.002699	24.1428	17	T	C	0.1074	1006	raw
560	rs12611395	G	A	-0.09025	0.019965	5.83e-06	16486	genus.LachnospiraceaeNK4A136group.id.11319	TRUE	reported	lievcM	0.08946	0.001238	20.4326	19	A	G	0.08946	1006	raw
561	rs12618201	G	A	0.064166	0.01382	3.38e-06	11113	genus.Phascolarctobacterium.id.2168	TRUE	reported	mHs6vK	0.3469	0.001936	21.5526	2	A	G	0.3469	1006	raw
562	rs12621813	A	G	0.108423	0.023998	6.61e-06	4057	genus.Lactococcus.id.1851	TRUE	reported	gTwSWZ	0.2823	0.005006	20.4025	2	G	A	0.2823	1006	raw
563	rs12634070	C	T	0.073649	0.016492	9.95e-06	11457	genus.Coprococcus2.id.11302	TRUE	reported	ASkAyD	0.1928	0.001738	19.9388	3	T	C	0.1928	1006	raw
564	rs12634544	C	T	-0.08131	0.015882	2.6e-07	10300	genus.unknowngenus.id.1868	TRUE	reported	lT0Gku	0.2545	0.002538	26.2025	3	T	C	0.2545	1006	raw
565	rs12634826	G	T	-0.07399	0.015093	1.01e-06	10381	family.Peptococcaceae.id.2024	TRUE	reported	RlXB67	0.2952	0.00231	24.0263	3	T	G	0.2952	1006	raw
566	rs12636310	A	G	0.132725	0.028204	2.81e-06	3632	genus.RuminococcaceaeUCG011.id.11368	TRUE	reported	DoAZa8	0.2177	0.006061	22.1339	3	G	A	0.2177	1006	raw
567	rs12638134	G	T	0.058255	0.011966	1.21e-06	14403	genus.RuminococcaceaeUCG014.id.11371	TRUE	reported	SrZaca	0.3897	0.001643	23.6987	3	T	G	0.3897	1006	raw
568	rs12638227	C	G	-0.05573	0.010855	2.48e-07	17165	genus.Subdoligranulum.id.2070	TRUE	reported	hcDNMd	0.4652	0.001533	26.3531	3	G	C	0.4652	1006	raw
569	rs12642039	C	T	-0.0553	0.01194	3.43e-06	15276	genus.RuminococcaceaeNK4A214group.id.11358	TRUE	reported	0D69Wl	0.3658	0.001402	21.449	4	T	C	0.3658	1006	raw
570	rs12643275	T	A	-0.05509	0.011647	2.42e-06	16269	family.FamilyXIII.id.1957	TRUE	reported	mtoHyZ	0.3499	0.001373	22.369	4	A	T	0.3499	1006	raw
571	rs1264476	G	T	0.076734	0.016604	4.3e-06	11104	genus.Phascolarctobacterium.id.2168	TRUE	reported	mHs6vK	0.1998	0.00192	21.353	8	T	G	0.1998	1006	raw
572	rs12648235	C	T	0.07859	0.017768	7.39e-06	10271	genus.Prevotella9.id.11183	TRUE	reported	2WdSQy	0.1571	0.001901	19.5613	4	T	C	0.1571	1006	raw
573	rs12649930	G	T	0.121589	0.025961	4.09e-06	8794	genus.Oscillibacter.id.2063	TRUE	reported	3dB6YP	0.09443	0.002488	21.93	4	T	G	0.09443	1006	raw
574	rs12657403	G	A	0.078108	0.017189	5.59e-06	16245	family.Christensenellaceae.id.1866	TRUE	reported	M67V6Q	0.1064	0.00127	20.6468	5	A	G	0.1064	1006	raw
575	rs12668619	G	A	0.055301	0.011765	2.57e-06	15971	family.Veillonellaceae.id.2172	TRUE	reported	pyJdZX	0.3549	0.001381	22.0902	7	A	G	0.3549	1006	raw
576	rs12673420	A	G	0.055435	0.011838	2.98e-06	14463	genus.LachnospiraceaeUCG004.id.11324	TRUE	reported	UQj1cC	0.4414	0.001514	21.9274	7	G	A	0.4414	1006	raw
577	rs12675596	T	G	0.145669	0.029068	9.64e-07	3008	genus.Alloprevotella.id.961	TRUE	reported	K24quo	0.2445	0.00828	25.0969	8	G	T	0.2445	1006	raw
578	rs12679709	G	C	-0.07935	0.016482	1.78e-06	9290	genus.Veillonella.id.2198	TRUE	reported	J6hsa1	0.3211	0.002489	23.1734	8	C	G	0.3211	1006	raw
579	rs12684609	C	T	0.100827	0.022037	6.1e-06	6364	genus.Coprobacter.id.949	TRUE	reported	XO6iOJ	0.1978	0.003279	20.9279	9	T	C	0.1978	1006	raw
580	rs12693845	T	C	-0.08054	0.017743	8.96e-06	6958	genus.Lactobacillus.id.1837	TRUE	reported	blcCk4	0.3569	0.002953	20.6016	2	C	T	0.3569	1006	raw
581	rs12696594	G	A	-0.06362	0.01405	6.11e-06	10129	genus.unknowngenus.id.2001	TRUE	reported	wCVyTF	0.506	0.00202	20.5023	3	G	A	0.494	1006	corrected
582	rs12701617	G	A	-0.06606	0.014943	9.52e-06	9106	genus.Holdemania.id.2157	TRUE	reported	1lRGXJ	0.4583	0.002142	19.541	7	A	G	0.4583	1006	raw
583	rs12710729	A	C	0.089338	0.019907	9.84e-06	5583	genus.Eisenbergiella.id.11304	TRUE	reported	fYFxkr	0.3708	0.003594	20.1332	2	C	A	0.3708	1006	raw
584	rs1271565	T	C	-0.05763	0.011965	1.3e-06	17638	genus.Faecalibacterium.id.2057	TRUE	reported	e0TmSA	0.2724	0.001313	23.1929	14	C	T	0.2724	1006	raw
585	rs12719051	G	A	0.091663	0.020818	7.12e-06	12799	genus..Eubacteriumeligensgroup.id.14372	TRUE	reported	iEBCwJ	0.1004	0.001512	19.3832	7	A	G	0.1004	1006	raw
586	rs1272208	T	G	-0.06117	0.012983	4.28e-06	16117	genus.Anaerotruncus.id.2054	TRUE	reported	46lnK3	0.2803	0.001376	22.1988	9	G	T	0.2803	1006	raw
587	rs12724320	T	C	-0.12088	0.024923	1.52e-06	3632	genus.RuminococcaceaeUCG011.id.11368	TRUE	reported	DoAZa8	0.2753	0.006435	23.5113	1	C	T	0.2753	1006	raw
588	rs12731	G	A	-0.05277	0.011505	4.87e-06	15288	genus.RuminococcaceaeNK4A214group.id.11358	TRUE	reported	0D69Wl	0.4513	0.001374	21.0326	2	A	G	0.4513	1006	raw
589	rs12740451	C	T	0.069753	0.015361	7.34e-06	17837	genus.Roseburia.id.2012	TRUE	reported	lF1Qw6	0.1252	0.001155	20.6181	1	T	C	0.1252	1006	raw
590	rs12741784	T	C	-0.06215	0.011927	1.28e-07	15867	family.Veillonellaceae.id.2172	TRUE	reported	pyJdZX	0.336	0.001708	27.1473	1	C	T	0.336	1006	raw
591	rs12747809	A	G	-0.0622	0.012568	8.65e-07	14464	genus.LachnospiraceaeUCG004.id.11324	TRUE	reported	UQj1cC	0.34	0.00169	24.4858	1	G	A	0.34	1006	raw
592	rs12748533	T	G	-0.08211	0.01727	2.59e-06	7948	genus.unknowngenus.id.1000005479	TRUE	reported	U5CJo5	0.2972	0.002836	22.5998	1	G	T	0.2972	1006	raw
593	rs12748533	T	G	-0.08211	0.01727	2.59e-06	7948	family.BacteroidalesS24.7group.id.11173	TRUE	reported	9nc832	0.2972	0.002836	22.5998	1	G	T	0.2972	1006	raw
594	rs12753492	C	A	0.06413	0.014993	8.8e-06	17525	genus.Faecalibacterium.id.2057	TRUE	reported	e0TmSA	0.1491	0.001043	18.2929	1	A	C	0.1491	1006	raw
595	rs12760724	C	A	-0.04846	0.010793	7.27e-06	18340	family.Lachnospiraceae.id.1987	TRUE	reported	2sXAbi	0.3439	0.001098	20.1531	1	A	C	0.3439	1006	raw
596	rs12781711	T	C	-0.06561	0.011748	2.55e-08	16772	genus.RuminococcaceaeUCG013.id.11370	TRUE	reported	iy1Dzl	0.3131	0.001856	31.1907	10	C	T	0.3131	1006	raw
597	rs12794898	T	G	0.09033	0.019721	4.92e-06	15186	genus.Coprococcus1.id.11301	TRUE	reported	uSiiY5	0.09443	0.00138	20.9767	11	G	T	0.09443	1006	raw
598	rs12797734	C	T	0.057128	0.012711	7.77e-06	16820	order.Lactobacillales.id.1800	TRUE	reported	hgqefd	0.2525	0.001199	20.196	11	T	C	0.2525	1006	raw
599	rs12797734	C	T	0.057216	0.012679	7.21e-06	16902	class.Bacilli.id.1673	TRUE	reported	9azCVn	0.2525	0.001203	20.3606	11	T	C	0.2525	1006	raw
600	rs12812672	C	T	-0.09607	0.020828	2.56e-06	13565	genus.FamilyXIIIAD3011group.id.11293	TRUE	reported	B8jKQP	0.07356	0.001566	21.2701	12	T	C	0.07356	1006	raw
601	rs12825290	G	C	-0.21678	0.04935	6.08e-06	3144	order.Methanobacteriales.id.120	TRUE	reported	AHLF9X	0.06064	0.0061	19.2841	12	C	G	0.06064	1006	raw
602	rs12825290	G	C	-0.21678	0.04935	6.08e-06	3144	class.Methanobacteria.id.119	TRUE	reported	MbxSV8	0.06064	0.0061	19.2841	12	C	G	0.06064	1006	raw
603	rs12825290	G	C	-0.21678	0.04935	6.08e-06	3144	family.Methanobacteriaceae.id.121	TRUE	reported	zKT0Gc	0.06064	0.0061	19.2841	12	C	G	0.06064	1006	raw
604	rs12863463	A	G	-0.15636	0.034537	6.04e-06	5516	genus.LachnospiraceaeNC2004group.id.11316	TRUE	reported	KWGftx	0.05467	0.003702	20.4903	13	G	A	0.05467	1006	raw
605	rs1287018	A	G	0.141125	0.031931	9.87e-06	3207	order.Bacillales.id.1674	TRUE	reported	6OKhqW	0.16	0.006054	19.5216	20	G	A	0.16	1006	raw
606	rs12876183	A	T	0.07492	0.016711	9.62e-06	9110	genus.Haemophilus.id.3698	TRUE	reported	n7OU7I	0.2753	0.002201	20.0955	13	T	A	0.2753	1006	raw
607	rs12886051	C	G	-0.05218	0.011805	8.01e-06	16633	genus.Coprococcus1.id.11301	TRUE	reported	uSiiY5	0.3429	0.001173	19.5339	14	G	C	0.3429	1006	raw
608	rs12894272	G	A	0.057979	0.012523	4.34e-06	14463	genus.LachnospiraceaeUCG004.id.11324	TRUE	reported	UQj1cC	0.3002	0.00148	21.4326	14	A	G	0.3002	1006	raw
609	rs12899991	T	A	0.071992	0.015466	4.03e-06	16182	class.Actinobacteria.id.419	TRUE	reported	1JiaaY	0.16	0.001337	21.6649	15	A	T	0.16	1006	raw
610	rs12904405	G	A	-0.08519	0.019269	7.67e-06	16643	family.FamilyXIII.id.1957	TRUE	reported	mtoHyZ	0.1024	0.001173	19.5438	15	A	G	0.1024	1006	raw
611	rs12906958	T	C	-0.05332	0.011593	4.35e-06	17380	genus..Eubacteriumcoprostanoligenesgroup.id.11375	TRUE	reported	zmXZVA	0.3022	0.001215	21.1464	15	C	T	0.3022	1006	raw
612	rs12908520	A	G	0.059492	0.012823	3.4e-06	12380	phylum.Verrucomicrobia.id.3982	TRUE	reported	18PWEs	0.4563	0.001736	21.5209	15	G	A	0.4563	1006	raw
613	rs12908520	A	G	0.061772	0.013095	2.26e-06	11862	genus.Akkermansia.id.4037	TRUE	reported	8YXsdN	0.4563	0.001872	22.2471	15	G	A	0.4563	1006	raw
614	rs12908520	A	G	0.061893	0.013095	2.17e-06	11863	order.Verrucomicrobiales.id.4030	TRUE	reported	akK7jX	0.4563	0.00188	22.3366	15	G	A	0.4563	1006	raw
615	rs12908520	A	G	0.061893	0.013095	2.17e-06	11863	class.Verrucomicrobiae.id.4029	TRUE	reported	mcSAFf	0.4563	0.00188	22.3366	15	G	A	0.4563	1006	raw
616	rs12908520	A	G	0.06191	0.013095	2.15e-06	11863	family.Verrucomicrobiaceae.id.4036	TRUE	reported	um1DNp	0.4563	0.001881	22.3496	15	G	A	0.4563	1006	raw
617	rs12909713	T	C	-0.05507	0.012004	4.95e-06	14205	genus.Barnesiella.id.944	TRUE	reported	dCgPZp	0.4692	0.00148	21.045	15	C	T	0.4692	1006	raw
618	rs12911842	T	A	-0.0812	0.018334	6.91e-06	14125	genus.FamilyXIIIAD3011group.id.11293	TRUE	reported	B8jKQP	0.1243	0.001387	19.6125	15	A	T	0.1243	1006	raw
619	rs12921100	T	A	0.056376	0.012702	8.23e-06	14334	genus.Collinsella.id.815	TRUE	reported	rB1Wfb	0.3171	0.001372	19.6965	16	A	T	0.3171	1006	raw
620	rs12925026	C	T	0.13559	0.030678	9.31e-06	8200	genus.Oscillospira.id.2064	TRUE	reported	UB9FKR	0.07256	0.002377	19.5297	16	T	C	0.07256	1006	raw
621	rs12930556	T	C	0.064211	0.013982	4.54e-06	10301	genus.unknowngenus.id.1868	TRUE	reported	lT0Gku	0.4493	0.002043	21.0873	16	C	T	0.4493	1006	raw
622	rs12963345	C	G	-0.05968	0.013229	6.6e-06	11709	genus.Marvinbryantia.id.2005	TRUE	reported	AYAMMR	0.4583	0.001735	20.3495	18	G	C	0.4583	1006	raw
623	rs12964517	A	G	0.05872	0.012345	2.07e-06	15289	genus..Eubacteriumventriosumgroup.id.11341	TRUE	reported	OqdVfb	0.3161	0.001478	22.6207	18	G	A	0.3161	1006	raw
624	rs12974142	A	G	0.07898	0.01772	8.51e-06	17413	class.Coriobacteriia.id.809	TRUE	reported	D3lXXR	0.1083	0.001139	19.8623	19	G	A	0.1083	1006	raw
625	rs12974142	A	G	0.07898	0.01772	8.51e-06	17413	order.Coriobacteriales.id.810	TRUE	reported	Kw88Hi	0.1083	0.001139	19.8623	19	G	A	0.1083	1006	raw
626	rs12974142	A	G	0.07898	0.01772	8.51e-06	17413	family.Coriobacteriaceae.id.811	TRUE	reported	Z2B9Re	0.1083	0.001139	19.8623	19	G	A	0.1083	1006	raw
627	rs12977163	C	G	0.074485	0.016391	5.36e-06	8000	genus.unknowngenus.id.2755	TRUE	reported	mqGyAH	0.3678	0.002575	20.6456	19	G	C	0.3678	1006	raw
628	rs12977163	C	G	0.069023	0.015383	7.14e-06	9115	class.Alphaproteobacteria.id.2379	TRUE	reported	PH438T	0.3678	0.002204	20.1289	19	G	C	0.3678	1006	raw
629	rs12977163	C	G	0.073095	0.016349	7.63e-06	8044	family.Rhodospirillaceae.id.2717	TRUE	reported	JmL5S0	0.3678	0.002479	19.984	19	G	C	0.3678	1006	raw
630	rs12980122	G	C	-0.10827	0.023826	5.02e-06	12039	genus..Eubacteriumxylanophilumgroup.id.14375	TRUE	reported	HiHeyY	0.08449	0.001712	20.6481	19	C	G	0.08449	1006	raw
631	rs12986312	G	T	0.057182	0.012595	5.77e-06	15970	family.Peptostreptococcaceae.id.2042	TRUE	reported	MwB7pw	0.3221	0.001289	20.6103	19	T	G	0.3221	1006	raw
632	rs12986628	T	C	0.066594	0.014017	2.14e-06	14714	genus.Ruminococcus2.id.11374	TRUE	reported	SHMFHn	0.2127	0.001532	22.5689	2	C	T	0.2127	1006	raw
633	rs12989336	A	G	-0.08469	0.018794	7.12e-06	6401	genus..Ruminococcusgnavusgroup.id.14376	TRUE	reported	M5iVLz	0.3052	0.003162	20.2987	2	G	A	0.3052	1006	raw
634	rs12990744	T	C	-0.07766	0.017299	8.21e-06	16694	genus.Alistipes.id.968	TRUE	reported	vFSjdd	0.1233	0.001206	20.1531	2	C	T	0.1233	1006	raw
635	rs12992764	G	T	0.068421	0.014114	1.46e-06	10444	family.Peptococcaceae.id.2024	TRUE	reported	RlXB67	0.4026	0.002245	23.4973	2	T	G	0.4026	1006	raw
636	rs12996055	C	A	0.092182	0.02094	8.08e-06	6570	genus.Coprobacter.id.949	TRUE	reported	XO6iOJ	0.1918	0.002941	19.3724	2	A	C	0.1918	1006	raw
637	rs13005175	G	A	0.099348	0.02184	8.37e-06	16893	family.Lachnospiraceae.id.1987	TRUE	reported	2sXAbi	0.08847	0.001223	20.6911	2	A	G	0.08847	1006	raw
638	rs13020688	A	G	0.058404	0.012208	1.57e-06	14795	order.Bifidobacteriales.id.432	TRUE	reported	LwYIaT	0.3529	0.001545	22.8842	2	G	A	0.3529	1006	raw
639	rs13020688	A	G	0.058404	0.012208	1.57e-06	14795	family.Bifidobacteriaceae.id.433	TRUE	reported	lJmYJu	0.3529	0.001545	22.8842	2	G	A	0.3529	1006	raw
640	rs13024781	C	T	-0.07988	0.016885	2.29e-06	7016	genus.LachnospiraceaeUCG008.id.11328	TRUE	reported	WCjWeS	0.503	0.00318	22.3738	2	C	T	0.497	1006	corrected
641	rs13025464	C	T	-0.07371	0.016379	6.97e-06	7738	genus..Eubacteriumruminantiumgroup.id.11340	TRUE	reported	1mwxaG	0.3827	0.00261	20.247	2	T	C	0.3827	1006	raw
642	rs13033315	A	T	0.051119	0.011142	5.68e-06	16724	genus.Ruminiclostridium9.id.11357	TRUE	reported	7JE6UC	0.4503	0.001257	21.0481	2	T	A	0.4503	1006	raw
643	rs1304512	A	G	0.076159	0.016588	5.29e-06	9790	genus.Prevotella9.id.11183	TRUE	reported	2WdSQy	0.2187	0.002148	21.0739	5	G	A	0.2187	1006	raw
644	rs13066142	A	G	0.119141	0.025089	3.79e-06	9241	genus.Desulfovibrio.id.3173	TRUE	reported	LxKAIj	0.09344	0.002434	22.5453	3	G	A	0.09344	1006	raw
645	rs13068444	G	A	0.060103	0.013641	9.53e-06	17260	class.Bacilli.id.1673	TRUE	reported	9azCVn	0.1928	0.001124	19.4121	3	A	G	0.1928	1006	raw
646	rs13069367	C	A	-0.05398	0.011969	7.39e-06	14860	family.Prevotellaceae.id.960	TRUE	reported	WjBzOv	0.3549	0.001367	20.3357	3	A	C	0.3549	1006	raw
647	rs13070736	C	A	-0.12133	0.027202	7.62e-06	5147	genus.Eggerthella.id.819	TRUE	reported	od5trx	0.1571	0.00385	19.8866	3	A	C	0.1571	1006	raw
648	rs13082419	T	C	-0.07155	0.016137	9.56e-06	14501	genus..Eubacteriumventriosumgroup.id.11341	TRUE	reported	OqdVfb	0.17	0.001354	19.6581	3	C	T	0.17	1006	raw
649	rs13086907	A	G	0.062531	0.013174	1.95e-06	18163	class.Negativicutes.id.2164	TRUE	reported	OhwiNB	0.1998	0.001239	22.5291	3	G	A	0.1998	1006	raw
650	rs13086907	A	G	0.062531	0.013174	1.95e-06	18163	order.Selenomonadales.id.2165	TRUE	reported	QEJchD	0.1998	0.001239	22.5291	3	G	A	0.1998	1006	raw
651	rs13087692	G	T	0.057462	0.012594	8.69e-06	15288	genus.RuminococcaceaeNK4A214group.id.11358	TRUE	reported	0D69Wl	0.3052	0.00136	20.8154	3	T	G	0.3052	1006	raw
652	rs13100746	T	C	0.063898	0.014269	7.29e-06	10359	family.unknownfamily.id.1000005471	TRUE	reported	V89cXi	0.4095	0.001932	20.0507	3	C	T	0.4095	1006	raw
653	rs13100746	T	C	0.063898	0.014269	7.29e-06	10359	order.MollicutesRF9.id.11579	TRUE	reported	VzMIlH	0.4095	0.001932	20.0507	3	C	T	0.4095	1006	raw
654	rs13100746	T	C	0.063898	0.014269	7.29e-06	10359	genus.unknowngenus.id.1000005472	TRUE	reported	qTpWct	0.4095	0.001932	20.0507	3	C	T	0.4095	1006	raw
655	rs13105690	C	T	-0.05291	0.011818	8.78e-06	18340	class.Clostridia.id.1859	TRUE	reported	UFn4Md	0.2674	0.001092	20.0418	4	T	C	0.2674	1006	raw
656	rs13105690	C	T	-0.05274	0.011818	9.37e-06	18340	order.Clostridiales.id.1863	TRUE	reported	SaQQ02	0.2674	0.001085	19.9164	4	T	C	0.2674	1006	raw
657	rs13110238	G	C	-0.0637	0.014204	4.48e-06	15019	genus.LachnospiraceaeND3007group.id.11317	TRUE	reported	JGbYx2	0.2445	0.001337	20.1077	4	C	G	0.2445	1006	raw
658	rs13116360	C	T	0.154124	0.029719	2.94e-07	10323	genus..Eubacteriumhalliigroup.id.11338	TRUE	reported	B4WwXH	0.06262	0.002599	26.8908	4	T	C	0.06262	1006	raw
659	rs13128780	C	T	-0.14973	0.031278	1.75e-06	3999	genus.Hungatella.id.11306	TRUE	reported	Fq0Gkl	0.1451	0.005698	22.9035	4	T	C	0.1451	1006	raw
660	rs13139592	C	T	-0.146	0.032719	7.97e-06	3842	genus..Eubacteriumbrachygroup.id.11296	TRUE	reported	iUwB8b	0.1223	0.005156	19.9	4	T	C	0.1223	1006	raw
661	rs13147561	G	A	-0.09931	0.022799	9.57e-06	12632	genus.unknowngenus.id.826	TRUE	reported	5SSdFA	0.09742	0.0015	18.9712	4	A	G	0.09742	1006	raw
662	rs13154778	A	T	0.056336	0.012953	7.16e-06	17795	genus..Ruminococcustorquesgroup.id.14377	TRUE	reported	qPqTun	0.1859	0.001062	18.9149	5	T	A	0.1859	1006	raw
663	rs13157098	G	A	-0.07681	0.015531	5.99e-07	15947	genus.Lachnospira.id.2004	TRUE	reported	XIuIof	0.167	0.001531	24.4525	5	A	G	0.167	1006	raw
664	rs13163520	A	G	-0.12738	0.023388	5.61e-08	6326	genus..Ruminococcusgnavusgroup.id.14376	TRUE	reported	M5iVLz	0.1809	0.004667	29.6517	5	G	A	0.1809	1006	raw
665	rs13165831	G	A	-0.12065	0.024331	9.81e-07	4294	genus.unknowngenus.id.959	TRUE	reported	1xfSvH	0.2386	0.005694	24.5794	5	A	G	0.2386	1006	raw
666	rs13173038	G	A	-0.07181	0.015163	2.73e-06	13245	genus.Sutterella.id.2896	TRUE	reported	QW4Q9D	0.2207	0.00169	22.4245	5	A	G	0.2207	1006	raw
667	rs13179700	C	T	0.051095	0.010957	3.52e-06	18338	order.Clostridiales.id.1863	TRUE	reported	SaQQ02	0.3549	0.001184	21.744	5	T	C	0.3549	1006	raw
668	rs13179700	C	T	0.051194	0.010957	3.37e-06	18338	class.Clostridia.id.1859	TRUE	reported	UFn4Md	0.3549	0.001189	21.8279	5	T	C	0.3549	1006	raw
669	rs13188803	A	T	0.070942	0.015686	7.28e-06	12834	genus..Ruminococcusgauvreauiigroup.id.11342	TRUE	reported	6Vc6Zr	0.1879	0.001591	20.4522	5	T	A	0.1879	1006	raw
670	rs13192624	C	T	-0.05229	0.011774	9.33e-06	17985	phylum.Actinobacteria.id.400	TRUE	reported	tf6mpN	0.2783	0.001095	19.7179	6	T	C	0.2783	1006	raw
671	rs13207588	G	A	-0.0592	0.013119	7.49e-06	17707	family.Bacteroidaceae.id.917	TRUE	reported	lJwTFj	0.2326	0.001149	20.3627	6	A	G	0.2326	1006	raw
672	rs13207588	G	A	-0.0592	0.013119	7.49e-06	17707	genus.Bacteroides.id.918	TRUE	reported	YDZ3PK	0.2326	0.001149	20.3627	6	A	G	0.2326	1006	raw
673	rs13219468	C	G	0.115344	0.023696	1.41e-06	5104	family.unknownfamily.id.1000006161	TRUE	reported	dHKlTI	0.2256	0.004621	23.6851	6	G	C	0.2256	1006	raw
674	rs13219468	C	G	0.115344	0.023696	1.41e-06	5104	genus.unknowngenus.id.1000006162	TRUE	reported	OrFdia	0.2256	0.004621	23.6851	6	G	C	0.2256	1006	raw
675	rs13219468	C	G	0.115344	0.023696	1.41e-06	5104	order.NB1n.id.3953	TRUE	reported	8xtjMy	0.2256	0.004621	23.6851	6	G	C	0.2256	1006	raw
676	rs13231526	A	C	0.143237	0.031165	4.81e-06	8051	genus.Adlercreutzia.id.812	TRUE	reported	FF8vRO	0.06362	0.002617	21.1182	7	C	A	0.06362	1006	raw
677	rs13239072	A	G	0.068743	0.014273	1.82e-06	13307	genus..Eubacteriumxylanophilumgroup.id.14375	TRUE	reported	HiHeyY	0.2753	0.00174	23.1936	7	G	A	0.2753	1006	raw
678	rs13242616	C	T	-0.05837	0.012318	2.29e-06	13945	genus.Barnesiella.id.944	TRUE	reported	dCgPZp	0.3698	0.001608	22.4562	7	T	C	0.3698	1006	raw
679	rs13247359	A	G	0.051211	0.011303	7.33e-06	15833	genus.Coprococcus3.id.11303	TRUE	reported	xz34F1	0.4801	0.001295	20.5247	7	G	A	0.4801	1006	raw
680	rs13249325	G	T	-0.10002	0.022588	9.69e-06	4209	genus.Hungatella.id.11306	TRUE	reported	Fq0Gkl	0.3668	0.004637	19.5984	8	T	G	0.3668	1006	raw
681	rs13258851	G	A	0.137001	0.030212	7.75e-06	5583	genus.Eisenbergiella.id.11304	TRUE	reported	fYFxkr	0.08549	0.00367	20.5553	8	A	G	0.08549	1006	raw
682	rs13279148	A	G	0.071531	0.015088	2.25e-06	17605	genus.Dorea.id.1997	TRUE	reported	Hgfrr7	0.166	0.001275	22.4744	8	G	A	0.166	1006	raw
683	rs13291169	G	C	0.068968	0.014877	3.75e-06	17513	order.Bacteroidales.id.913	TRUE	reported	yyi9LU	0.16	0.001226	21.4901	9	C	G	0.16	1006	raw
684	rs13291169	G	C	0.068968	0.014877	3.75e-06	17513	class.Bacteroidia.id.912	TRUE	reported	AwKybA	0.16	0.001226	21.4901	9	C	G	0.16	1006	raw
685	rs13291169	G	C	0.070093	0.014876	2.61e-06	17514	phylum.Bacteroidetes.id.905	TRUE	reported	j3zupX	0.16	0.001266	22.1998	9	C	G	0.16	1006	raw
686	rs13307134	T	C	0.056569	0.012626	7.8e-06	17527	family.Coriobacteriaceae.id.811	TRUE	reported	Z2B9Re	0.2356	0.001144	20.0695	7	C	T	0.2356	1006	raw
687	rs13307134	T	C	0.056569	0.012626	7.8e-06	17527	class.Coriobacteriia.id.809	TRUE	reported	D3lXXR	0.2356	0.001144	20.0695	7	C	T	0.2356	1006	raw
688	rs13307134	T	C	0.056569	0.012626	7.8e-06	17527	order.Coriobacteriales.id.810	TRUE	reported	Kw88Hi	0.2356	0.001144	20.0695	7	C	T	0.2356	1006	raw
689	rs1331592	G	C	0.094881	0.020837	5.34e-06	6328	genus.LachnospiraceaeNC2004group.id.11316	TRUE	reported	KWGftx	0.2286	0.003266	20.7278	9	C	G	0.2286	1006	raw
690	rs13336560	T	C	-0.06953	0.015707	9.75e-06	8112	order.Rhodospirillales.id.2667	TRUE	reported	4SiEbb	0.4563	0.00241	19.5927	16	C	T	0.4563	1006	raw
691	rs13336560	T	C	-0.07226	0.015848	5.3e-06	7966	genus.unknowngenus.id.2755	TRUE	reported	mqGyAH	0.4563	0.002603	20.7824	16	C	T	0.4563	1006	raw
692	rs13336560	T	C	-0.07017	0.015806	9.17e-06	8010	family.Rhodospirillaceae.id.2717	TRUE	reported	JmL5S0	0.4563	0.002455	19.7046	16	C	T	0.4563	1006	raw
693	rs13339230	G	C	0.147055	0.033064	7.42e-06	6063	genus.Slackia.id.825	TRUE	reported	rNqM0K	0.08847	0.003252	19.7751	16	C	G	0.08847	1006	raw
694	rs1334944	C	T	0.115197	0.025549	7.61e-06	3586	genus.Methanobrevibacter.id.123	TRUE	reported	1lV8BM	0.2853	0.005637	20.318	10	T	C	0.2853	1006	raw
695	rs13376554	T	A	0.197389	0.045864	7.72e-06	3101	genus.Anaerostipes.id.1991	TRUE	reported	YATO1a	0.03082	0.005938	18.5105	1	A	T	0.03082	1006	raw
696	rs133832	C	A	-0.07955	0.016241	1.15e-06	8926	genus.Oscillibacter.id.2063	TRUE	reported	3dB6YP	0.3131	0.002681	23.9874	22	A	C	0.3131	1006	raw
697	rs13383270	C	G	0.077468	0.017084	6.04e-06	6923	genus.Senegalimassilia.id.11160	TRUE	reported	RKMl4P	0.4195	0.002961	20.5559	2	G	C	0.4195	1006	raw
698	rs13385922	C	T	0.092949	0.020135	3.97e-06	5106	genus.unknowngenus.id.1000006162	TRUE	reported	OrFdia	0.4056	0.004156	21.3024	2	T	C	0.4056	1006	raw
699	rs13385922	C	T	0.092949	0.020135	3.97e-06	5106	family.unknownfamily.id.1000006161	TRUE	reported	dHKlTI	0.4056	0.004156	21.3024	2	T	C	0.4056	1006	raw
700	rs13385922	C	T	0.092949	0.020135	3.97e-06	5106	order.NB1n.id.3953	TRUE	reported	8xtjMy	0.4056	0.004156	21.3024	2	T	C	0.4056	1006	raw
701	rs13394391	T	C	-0.07093	0.015092	2.2e-06	15834	genus.Coprococcus3.id.11303	TRUE	reported	xz34F1	0.16	0.001393	22.0864	2	C	T	0.16	1006	raw
702	rs1340391	C	T	-0.0592	0.013224	6.73e-06	18302	genus.Bacteroides.id.918	TRUE	reported	YDZ3PK	0.1918	0.001094	20.0377	1	T	C	0.1918	1006	raw
703	rs1340391	C	T	-0.0592	0.013224	6.73e-06	18302	family.Bacteroidaceae.id.917	TRUE	reported	lJwTFj	0.1918	0.001094	20.0377	1	T	C	0.1918	1006	raw
704	rs13409132	G	A	-0.16542	0.035215	4.37e-06	5913	genus.unknowngenus.id.1000000073	TRUE	reported	dEOhrp	0.04473	0.003718	22.0575	2	A	G	0.04473	1006	raw
705	rs13409132	G	A	-0.16542	0.035215	4.37e-06	5913	family.ClostridialesvadinBB60group.id.11286	TRUE	reported	xYC310	0.04473	0.003718	22.0575	2	A	G	0.04473	1006	raw
706	rs13412653	C	A	0.107597	0.023923	8.61e-06	3723	genus.Gordonibacter.id.821	TRUE	reported	KjtvXs	0.3539	0.005404	20.2184	2	A	C	0.3539	1006	raw
707	rs13417181	C	T	0.166509	0.033752	7.62e-07	3047	genus.Sellimonas.id.14369	TRUE	reported	X50XW5	0.2157	0.007924	24.3214	2	T	C	0.2157	1006	raw
708	rs13421739	G	C	0.088847	0.017965	9.54e-06	18340	class.Clostridia.id.1859	TRUE	reported	UFn4Md	0.05666	0.001332	24.4547	2	C	G	0.05666	1006	raw
709	rs13421739	G	C	0.094394	0.017964	1.95e-06	18340	phylum.Firmicutes.id.1672	TRUE	reported	XeUpDT	0.05666	0.001503	27.6078	2	C	G	0.05666	1006	raw
711	rs1363769	C	T	-0.20063	0.044937	1.58e-06	3555	genus.LachnospiraceaeFCS020group.id.11314	TRUE	reported	DvIO2E	0.0328	0.005576	19.9218	19	T	C	0.0328	1006	raw
712	rs136761	A	G	-0.05875	0.011915	8.15e-07	14822	genus.RuminococcaceaeNK4A214group.id.11358	TRUE	reported	0D69Wl	0.4294	0.001638	24.3089	22	G	A	0.4294	1006	raw
713	rs1376754	A	G	0.050924	0.01125	6.71e-06	16182	class.Actinobacteria.id.419	TRUE	reported	1JiaaY	0.4702	0.001265	20.4864	2	G	A	0.4702	1006	raw
714	rs137917150	A	T	-0.17499	0.038839	4.62e-06	5733	genus.Oscillibacter.id.2063	TRUE	reported	3dB6YP	0.06163	0.003528	20.2927	12	T	A	0.06163	1006	raw
715	rs138437711	G	A	-0.08748	0.019222	4.66e-06	9966	genus.unknowngenus.id.1868	TRUE	reported	lT0Gku	0.1799	0.002074	20.7107	10	A	G	0.1799	1006	raw
716	rs138460696	G	A	0.139274	0.031579	9.81e-06	6865	genus.RuminococcaceaeUCG009.id.11366	TRUE	reported	HnuHz1	0.1064	0.002825	19.4449	2	A	G	0.1064	1006	raw
717	rs1384962	G	A	0.120888	0.026626	6.99e-06	4001	genus..Eubacteriumbrachygroup.id.11296	TRUE	reported	iUwB8b	0.2107	0.005126	20.6028	14	A	G	0.2107	1006	raw
718	rs138531890	G	A	0.153138	0.034946	5.43e-06	7710	genus..Eubacteriumhalliigroup.id.11338	TRUE	reported	B4WwXH	0.05368	0.002485	19.1986	3	A	G	0.05368	1006	raw
719	rs1391597	T	C	0.059028	0.012487	1.86e-06	13382	genus..Ruminococcusgauvreauiigroup.id.11342	TRUE	reported	6Vc6Zr	0.3807	0.001667	22.3417	12	C	T	0.3807	1006	raw
720	rs139730	C	G	-0.05777	0.013064	9.72e-06	14004	genus.RuminococcaceaeUCG003.id.11361	TRUE	reported	WE3e6j	0.2863	0.001394	19.5475	22	G	C	0.2863	1006	raw
721	rs139749	T	C	-0.08454	0.017179	8.59e-07	7314	genus..Eubacteriumruminantiumgroup.id.11340	TRUE	reported	1mwxaG	0.3419	0.0033	24.2129	22	C	T	0.3419	1006	raw
722	rs1397793	A	G	-0.04989	0.011245	9.77e-06	17527	class.Coriobacteriia.id.809	TRUE	reported	D3lXXR	0.3857	0.001122	19.6792	5	G	A	0.3857	1006	raw
723	rs1397793	A	G	-0.04989	0.011245	9.77e-06	17527	order.Coriobacteriales.id.810	TRUE	reported	Kw88Hi	0.3857	0.001122	19.6792	5	G	A	0.3857	1006	raw
724	rs1397793	A	G	-0.04989	0.011245	9.77e-06	17527	family.Coriobacteriaceae.id.811	TRUE	reported	Z2B9Re	0.3857	0.001122	19.6792	5	G	A	0.3857	1006	raw
725	rs1397793	A	G	-0.05214	0.011159	3.74e-06	17782	phylum.Actinobacteria.id.400	TRUE	reported	tf6mpN	0.3857	0.001226	21.8294	5	G	A	0.3857	1006	raw
726	rs1403396	T	A	-0.07567	0.015903	2.76e-06	11378	genus.Parasutterella.id.2892	TRUE	reported	z2dTVA	0.2147	0.001986	22.6371	12	A	T	0.2147	1006	raw
727	rs140912403	T	C	-0.16068	0.031771	6.2e-07	8520	class.Alphaproteobacteria.id.2379	TRUE	reported	PH438T	0.06461	0.002993	25.5712	9	C	T	0.06461	1006	raw
728	rs140997932	C	T	-0.16238	0.035418	2.11e-06	6187	genus.Paraprevotella.id.962	TRUE	reported	SxMRJ4	0.06461	0.003386	21.0115	3	T	C	0.06461	1006	raw
729	rs1416041	C	A	-0.18234	0.03399	7.04e-08	3632	genus.RuminococcaceaeUCG011.id.11368	TRUE	reported	DoAZa8	0.1342	0.007861	28.7623	6	A	C	0.1342	1006	raw
730	rs142372196	G	A	-0.07362	0.016091	5.44e-06	13200	genus.unknowngenus.id.826	TRUE	reported	5SSdFA	0.1561	0.001583	20.9303	13	A	G	0.1561	1006	raw
731	rs1425962	C	G	0.09061	0.020061	7.32e-06	5321	genus..Eubacteriumoxidoreducensgroup.id.11339	TRUE	reported	ZXFPYs	0.3429	0.003819	20.3928	4	G	C	0.3429	1006	raw
732	rs142598371	C	T	-0.05677	0.012903	9.85e-06	14331	genus.RuminococcaceaeUCG014.id.11371	TRUE	reported	SrZaca	0.2883	0.001349	19.3522	7	T	C	0.2883	1006	raw
733	rs1426266	C	T	-0.06655	0.013715	1.25e-06	12751	genus.FamilyXIIIUCG001.id.11294	TRUE	reported	wskxat	0.2962	0.001843	23.5429	3	T	C	0.2962	1006	raw
734	rs142855850	G	A	0.205013	0.045714	6.86e-06	3234	genus.Butyrivibrio.id.1993	TRUE	reported	xW7BBr	0.1014	0.006181	20.1002	10	A	G	0.1014	1006	raw
735	rs1431492	T	C	-0.0655	0.014619	7.36e-06	16560	genus.Anaerotruncus.id.2054	TRUE	reported	46lnK3	0.1829	0.001211	20.0725	3	C	T	0.1829	1006	raw
736	rs1434153	A	G	-0.06845	0.015244	6.85e-06	9662	genus.Erysipelatoclostridium.id.11381	TRUE	reported	KylqvU	0.3211	0.002083	20.1593	2	G	A	0.3211	1006	raw
737	rs143438747	C	T	-0.14579	0.030687	3.28e-06	9368	genus.Sutterella.id.2896	TRUE	reported	QW4Q9D	0.05467	0.002404	22.5672	1	T	C	0.05467	1006	raw
738	rs143662916	T	C	0.253264	0.054014	3.07e-06	3083	genus.Coprobacter.id.949	TRUE	reported	XO6iOJ	0.05765	0.007081	21.971	11	C	T	0.05765	1006	raw
739	rs143694765	C	T	0.087003	0.019779	9.75e-06	15124	genus..Eubacteriumrectalegroup.id.14374	TRUE	reported	GzoHF8	0.09443	0.001278	19.3464	1	T	C	0.09443	1006	raw
740	rs1442060	A	G	-0.0514	0.011212	4.51e-06	15976	family.Veillonellaceae.id.2172	TRUE	reported	pyJdZX	0.494	0.001314	21.0142	4	G	A	0.494	1006	raw
741	rs1447205	C	G	-0.05207	0.011566	7.35e-06	15971	family.Veillonellaceae.id.2172	TRUE	reported	pyJdZX	0.3618	0.001267	20.266	8	G	C	0.3618	1006	raw
742	rs1447205	C	G	-0.05021	0.010838	2.93e-06	18165	class.Negativicutes.id.2164	TRUE	reported	OhwiNB	0.3618	0.00118	21.4554	8	G	C	0.3618	1006	raw
743	rs1447205	C	G	-0.05021	0.010838	2.93e-06	18165	order.Selenomonadales.id.2165	TRUE	reported	QEJchD	0.3618	0.00118	21.4554	8	G	C	0.3618	1006	raw
744	rs145020347	G	A	-0.12465	0.026232	4.03e-06	6859	genus.Paraprevotella.id.962	TRUE	reported	SxMRJ4	0.1392	0.003281	22.5727	11	A	G	0.1392	1006	raw
745	rs1455639	A	G	0.076031	0.016983	7.84e-06	12358	genus.unknowngenus.id.2071	TRUE	reported	xvteM2	0.1471	0.001619	20.0389	8	G	A	0.1471	1006	raw
746	rs146541147	A	G	0.118845	0.026842	6.86e-06	10778	genus.Marvinbryantia.id.2005	TRUE	reported	AYAMMR	0.07058	0.001816	19.5995	19	G	A	0.07058	1006	raw
747	rs146660815	C	T	-0.21511	0.047678	6.53e-06	4112	family.Lachnospiraceae.id.1987	TRUE	reported	2sXAbi	0.05467	0.004926	20.3467	6	T	C	0.05467	1006	raw
748	rs1467258	A	G	0.072584	0.016232	7.9e-06	15584	family.Peptostreptococcaceae.id.2042	TRUE	reported	MwB7pw	0.167	0.001281	19.9929	17	G	A	0.167	1006	raw
749	rs147475196	G	A	-0.13377	0.02952	4.72e-06	9917	genus.RuminococcaceaeNK4A214group.id.11358	TRUE	reported	0D69Wl	0.07753	0.002066	20.5305	3	A	G	0.07753	1006	raw
750	rs1475330	C	T	0.052349	0.01182	8.13e-06	17353	genus..Ruminococcustorquesgroup.id.14377	TRUE	reported	qPqTun	0.3012	0.001129	19.6125	6	T	C	0.3012	1006	raw
751	rs147990086	G	A	-0.05789	0.01324	8.93e-06	17840	genus.Roseburia.id.2012	TRUE	reported	lF1Qw6	0.1909	0.001071	19.1178	1	A	G	0.1909	1006	raw
752	rs148376875	G	T	0.084515	0.017916	2.08e-06	14289	family.Prevotellaceae.id.960	TRUE	reported	WjBzOv	0.1203	0.001555	22.2489	3	T	G	0.1203	1006	raw
753	rs1484873	G	A	-0.22783	0.046335	2.56e-06	3608	genus.Howardella.id.2000	TRUE	reported	9QwbhK	0.06859	0.006656	24.1639	18	A	G	0.06859	1006	raw
754	rs1492620	C	T	-0.08305	0.018007	3.53e-06	17397	genus.Ruminiclostridium5.id.11355	TRUE	reported	M6EdAE	0.08052	0.001221	21.2685	6	T	C	0.08052	1006	raw
755	rs149302	C	T	-0.06456	0.014322	7.48e-06	14192	genus.FamilyXIIIAD3011group.id.11293	TRUE	reported	B8jKQP	0.2127	0.00143	20.3178	5	T	C	0.2127	1006	raw
756	rs1496626	C	T	-0.07223	0.01616	6.78e-06	14334	genus.Collinsella.id.815	TRUE	reported	rB1Wfb	0.1541	0.001392	19.9755	19	T	C	0.1541	1006	raw
757	rs149744580	G	A	0.169883	0.031548	7.01e-08	8459	genus.Turicibacter.id.2162	TRUE	reported	NXOHGT	0.05268	0.003416	28.9905	2	A	G	0.05268	1006	raw
758	rs149807560	A	C	-0.10426	0.023584	7.1e-06	13473	genus.Collinsella.id.815	TRUE	reported	rB1Wfb	0.08946	0.001449	19.5419	19	C	A	0.08946	1006	raw
759	rs150096134	A	T	0.162139	0.033209	2.38e-06	6906	genus.Holdemania.id.2157	TRUE	reported	1lRGXJ	0.06262	0.00344	23.8309	12	T	A	0.06262	1006	raw
760	rs150600492	C	A	0.135774	0.028976	2.31e-06	9761	family.Peptococcaceae.id.2024	TRUE	reported	RlXB67	0.06262	0.002244	21.9521	10	A	C	0.06262	1006	raw
761	rs1508033	C	A	0.091546	0.019579	3.23e-06	5580	genus.Eisenbergiella.id.11304	TRUE	reported	fYFxkr	0.3499	0.003903	21.8553	15	A	C	0.3499	1006	raw
762	rs1511453	G	A	0.092349	0.019916	4.76e-06	17085	class.Betaproteobacteria.id.2867	TRUE	reported	yt1dEB	0.06362	0.001257	21.499	4	A	G	0.06362	1006	raw
763	rs1511453	G	A	0.0911	0.019948	8e-06	17032	order.Burkholderiales.id.2874	TRUE	reported	2NOcEs	0.06362	0.001223	20.854	4	A	G	0.06362	1006	raw
764	rs151257695	G	A	0.20951	0.045485	3.1e-06	3587	genus..Eubacteriumfissicatenagroup.id.14373	TRUE	reported	sWVpdT	0.08052	0.00588	21.2049	7	A	G	0.08052	1006	raw
765	rs1515761	C	T	0.076232	0.016988	4.96e-06	15525	class.Actinobacteria.id.419	TRUE	reported	1JiaaY	0.1332	0.001295	20.1331	10	T	C	0.1332	1006	raw
766	rs1519491	C	T	0.04992	0.011356	8.95e-06	16733	genus.Coprococcus1.id.11301	TRUE	reported	uSiiY5	0.4085	0.001154	19.3223	2	T	C	0.4085	1006	raw
767	rs1520207	T	C	0.052566	0.011248	3.17e-06	16057	family.Peptostreptococcaceae.id.2042	TRUE	reported	MwB7pw	0.4374	0.001358	21.839	3	C	T	0.4374	1006	raw
768	rs15256	T	C	0.073238	0.016834	9.46e-06	17095	genus.RuminococcaceaeUCG002.id.11360	TRUE	reported	vMOi67	0.08648	0.001106	18.9253	10	C	T	0.08648	1006	raw
769	rs1528479	A	G	-0.04978	0.011192	9.64e-06	17477	genus.Lachnoclostridium.id.11308	TRUE	reported	fvtZ2G	0.3698	0.001131	19.781	2	G	A	0.3698	1006	raw
770	rs1530559	A	G	0.077245	0.017692	9.65e-06	6750	family.Lactobacillaceae.id.1836	TRUE	reported	SUWSpo	0.5676	0.002816	19.057	2	A	G	0.4324	1006	corrected
771	rs1530559	A	G	0.0804	0.017821	4.93e-06	6655	genus.Lactobacillus.id.1837	TRUE	reported	blcCk4	0.5676	0.003049	20.3484	2	A	G	0.4324	1006	corrected
772	rs1549633	C	A	0.101844	0.021925	3.4e-06	7966	genus.unknowngenus.id.2755	TRUE	reported	mqGyAH	0.1561	0.002701	21.5711	5	A	C	0.1561	1006	raw
773	rs1549633	C	A	0.099674	0.021667	3.88e-06	8112	order.Rhodospirillales.id.2667	TRUE	reported	4SiEbb	0.1561	0.002602	21.1577	5	A	C	0.1561	1006	raw
774	rs1549633	C	A	0.099931	0.021863	4.7e-06	8010	family.Rhodospirillaceae.id.2717	TRUE	reported	JmL5S0	0.1561	0.002601	20.8862	5	A	C	0.1561	1006	raw
775	rs1550196	A	G	0.130842	0.026248	1.13e-06	7389	genus.RuminococcaceaeUCG009.id.11366	TRUE	reported	HnuHz1	0.1173	0.003352	24.8421	17	G	A	0.1173	1006	raw
776	rs1553971	G	T	0.120965	0.026305	5.27e-06	5583	genus.Eisenbergiella.id.11304	TRUE	reported	fYFxkr	0.161	0.003773	21.1383	3	T	G	0.161	1006	raw
777	rs1563175	C	A	0.092383	0.020216	5.54e-06	5051	genus.Anaerofilum.id.2053	TRUE	reported	YntnFO	0.4443	0.004118	20.8755	2	A	C	0.4443	1006	raw
778	rs1569853	C	T	-0.13808	0.029698	3.65e-06	4492	genus.Oxalobacter.id.2978	TRUE	reported	gb5Y6q	0.1382	0.004789	21.607	6	T	C	0.1382	1006	raw
779	rs1569853	C	T	-0.14004	0.02817	7.45e-07	4997	family.Oxalobacteraceae.id.2966	TRUE	reported	4F1yrk	0.1382	0.004921	24.7037	6	T	C	0.1382	1006	raw
780	rs1571225	T	C	0.082683	0.017062	1.12e-06	12854	genus.Bilophila.id.3170	TRUE	reported	J14NiR	0.1491	0.001824	23.4797	9	C	T	0.1491	1006	raw
781	rs1576241	G	A	-0.05103	0.010953	3.33e-06	16729	genus.Coprococcus1.id.11301	TRUE	reported	uSiiY5	0.4394	0.001296	21.7056	6	A	G	0.4394	1006	raw
782	rs158115	C	G	0.091527	0.019061	9.74e-06	14678	genus..Eubacteriumeligensgroup.id.14372	TRUE	reported	iEBCwJ	0.09245	0.001568	23.0539	14	G	C	0.09245	1006	raw
783	rs1582238	C	T	0.080192	0.016706	1.69e-06	8002	family.Defluviitaleaceae.id.1924	TRUE	reported	bvXgwW	0.3718	0.002871	23.036	1	T	C	0.3718	1006	raw
784	rs1582238	C	T	0.080504	0.016726	1.57e-06	7983	genus.DefluviitaleaceaeUCG011.id.11287	TRUE	reported	3UDwbW	0.3718	0.002894	23.1608	1	T	C	0.3718	1006	raw
785	rs1590596	G	C	-0.10381	0.022014	3.9e-06	6750	family.Lactobacillaceae.id.1836	TRUE	reported	SUWSpo	0.2087	0.003284	22.2317	13	C	G	0.2087	1006	raw
786	rs159484	A	G	0.079467	0.0177	6.68e-06	16487	genus.Lachnospira.id.2004	TRUE	reported	XIuIof	0.1133	0.001221	20.1548	4	G	A	0.1133	1006	raw
787	rs1595463	A	C	0.047686	0.010855	7.97e-06	17358	class.Bacilli.id.1673	TRUE	reported	9azCVn	0.4871	0.001111	19.2975	2	C	A	0.4871	1006	raw
788	rs1595463	A	C	0.047975	0.01088	7.44e-06	17276	order.Lactobacillales.id.1800	TRUE	reported	hgqefd	0.4871	0.001124	19.4406	2	C	A	0.4871	1006	raw
789	rs160061	G	A	0.051383	0.010809	2.12e-06	17234	genus.LachnospiraceaeNK4A136group.id.11319	TRUE	reported	lievcM	0.4682	0.001309	22.5936	5	A	G	0.4682	1006	raw
790	rs1612733	C	T	0.108708	0.023801	4.22e-06	15016	family.Ruminococcaceae.id.2050	TRUE	reported	CLGkv9	0.05964	0.001387	20.8589	1	T	C	0.05964	1006	raw
791	rs1643968	C	T	-0.05653	0.01123	4.15e-07	18170	order.Selenomonadales.id.2165	TRUE	reported	QEJchD	0.2803	0.001393	25.3362	5	T	C	0.2803	1006	raw
792	rs1643968	C	T	-0.05653	0.01123	4.15e-07	18170	class.Negativicutes.id.2164	TRUE	reported	OhwiNB	0.2803	0.001393	25.3362	5	T	C	0.2803	1006	raw
793	rs1649999	G	A	0.074899	0.016646	7.58e-06	18036	class.Negativicutes.id.2164	TRUE	reported	OhwiNB	0.09742	0.001121	20.2439	10	A	G	0.09742	1006	raw
794	rs1649999	G	A	0.074899	0.016646	7.58e-06	18036	order.Selenomonadales.id.2165	TRUE	reported	QEJchD	0.09742	0.001121	20.2439	10	A	G	0.09742	1006	raw
795	rs1667315	A	G	0.048502	0.010745	6.72e-06	17586	genus.Subdoligranulum.id.2070	TRUE	reported	hcDNMd	0.4374	0.001157	20.3721	2	G	A	0.4374	1006	raw
796	rs166849	A	G	0.091105	0.020224	7.74e-06	5107	genus.unknowngenus.id.1000006162	TRUE	reported	OrFdia	0.3897	0.003958	20.2855	2	G	A	0.3897	1006	raw
797	rs166849	A	G	0.091105	0.020224	7.74e-06	5107	family.unknownfamily.id.1000006161	TRUE	reported	dHKlTI	0.3897	0.003958	20.2855	2	G	A	0.3897	1006	raw
798	rs166849	A	G	0.091105	0.020224	7.74e-06	5107	order.NB1n.id.3953	TRUE	reported	8xtjMy	0.3897	0.003958	20.2855	2	G	A	0.3897	1006	raw
799	rs167879	T	C	-0.06595	0.014876	5.87e-06	16542	genus.Fusicatenibacter.id.11305	TRUE	reported	egWeBd	0.167	0.001187	19.6538	20	C	T	0.167	1006	raw
800	rs16823675	T	C	-0.07675	0.014997	2.33e-07	12619	genus.unknowngenus.id.2071	TRUE	reported	xvteM2	0.2167	0.002071	26.1866	2	C	T	0.2167	1006	raw
801	rs16840310	G	A	-0.06081	0.012215	6.75e-07	14201	genus.FamilyXIIIAD3011group.id.11293	TRUE	reported	B8jKQP	0.3718	0.001742	24.7765	1	A	G	0.3718	1006	raw
802	rs16843578	T	C	-0.08753	0.019678	5.08e-06	14186	genus.Romboutsia.id.11347	TRUE	reported	vNpyBo	0.0825	0.001393	19.7821	1	C	T	0.0825	1006	raw
803	rs16843660	G	A	0.234697	0.04907	1.75e-06	3958	genus.unknowngenus.id.2041	TRUE	reported	wVPJ5K	0.04573	0.005747	22.8647	2	A	G	0.04573	1006	raw
804	rs16851319	C	G	-0.07055	0.015085	5.68e-06	15154	class.Deltaproteobacteria.id.3087	TRUE	reported	SsgzeG	0.1869	0.001441	21.871	1	G	C	0.1869	1006	raw
805	rs16851319	C	G	-0.07327	0.015096	2.4e-06	15128	family.Desulfovibrionaceae.id.3169	TRUE	reported	YA1KVD	0.1869	0.001555	23.553	1	G	C	0.1869	1006	raw
806	rs16851319	C	G	-0.07291	0.015095	2.7e-06	15130	order.Desulfovibrionales.id.3156	TRUE	reported	O4rDa2	0.1869	0.00154	23.3276	1	G	C	0.1869	1006	raw
807	rs16851659	C	G	-0.08952	0.018656	1.27e-06	5875	order.Gastranaerophilales.id.1591	TRUE	reported	pNQKSm	0.3887	0.003904	23.0169	1	G	C	0.3887	1006	raw
808	rs16851659	C	G	-0.08961	0.018643	1.27e-06	5884	class.Melainabacteria.id.1589	TRUE	reported	T5lSVk	0.3887	0.003911	23.0954	1	G	C	0.3887	1006	raw
809	rs16851659	C	G	-0.08952	0.018656	1.27e-06	5875	genus.unknowngenus.id.1000001215	TRUE	reported	5y4vHA	0.3887	0.003904	23.0169	1	G	C	0.3887	1006	raw
810	rs16851659	C	G	-0.08952	0.018656	1.27e-06	5875	family.unknownfamily.id.1000001214	TRUE	reported	XMQI6Y	0.3887	0.003904	23.0169	1	G	C	0.3887	1006	raw
811	rs16861661	A	G	-0.18315	0.038148	1.28e-06	5325	genus.Lactobacillus.id.1837	TRUE	reported	blcCk4	0.0497	0.00431	23.0405	1	G	A	0.0497	1006	raw
812	rs16861661	A	G	-0.19329	0.037929	2.7e-07	5385	family.Lactobacillaceae.id.1836	TRUE	reported	SUWSpo	0.0497	0.004799	25.9595	1	G	A	0.0497	1006	raw
813	rs16863365	G	A	0.109402	0.022696	1.79e-06	8776	genus.Desulfovibrio.id.3173	TRUE	reported	LxKAIj	0.1173	0.002641	23.2296	2	A	G	0.1173	1006	raw
814	rs16866406	G	A	0.098877	0.02088	3.08e-06	8930	genus.Oscillibacter.id.2063	TRUE	reported	3dB6YP	0.1392	0.002505	22.4206	2	A	G	0.1392	1006	raw
815	rs16884680	T	G	-0.09064	0.019191	1.74e-06	15289	genus..Eubacteriumventriosumgroup.id.11341	TRUE	reported	OqdVfb	0.1074	0.001457	22.3059	8	G	T	0.1074	1006	raw
816	rs16891896	A	G	-0.17479	0.039057	2.38e-06	4753	genus..Eubacteriumruminantiumgroup.id.11340	TRUE	reported	1mwxaG	0.05865	0.004196	20.0185	5	G	A	0.05865	1006	raw
817	rs16892041	C	T	-0.06226	0.01418	8.82e-06	18276	genus.Blautia.id.1992	TRUE	reported	ECmFSc	0.171	0.001054	19.2753	6	T	C	0.171	1006	raw
818	rs1689282	C	A	-0.05201	0.011394	5.28e-06	17090	genus.Alistipes.id.968	TRUE	reported	vFSjdd	0.34	0.001218	20.8301	9	A	C	0.34	1006	raw
819	rs16894137	T	C	-0.12279	0.026305	2.71e-06	6063	genus.Slackia.id.825	TRUE	reported	rNqM0K	0.1431	0.003581	21.7837	8	C	T	0.1431	1006	raw
820	rs16910295	C	T	-0.09804	0.020957	2.91e-06	16648	genus.Roseburia.id.2012	TRUE	reported	lF1Qw6	0.06064	0.001313	21.884	11	T	C	0.06064	1006	raw
821	rs16918425	T	A	0.099978	0.022378	8.85e-06	13689	genus.Odoribacter.id.952	TRUE	reported	pHNXyZ	0.07455	0.001456	19.9566	11	A	T	0.07455	1006	raw
822	rs16918863	C	A	0.111491	0.024016	4.16e-06	12643	genus.RuminococcaceaeUCG013.id.11370	TRUE	reported	iy1Dzl	0.06064	0.001702	21.5488	10	A	C	0.06064	1006	raw
823	rs1693340	C	T	0.081893	0.018245	9.25e-06	15058	family.Veillonellaceae.id.2172	TRUE	reported	pyJdZX	0.1262	0.001336	20.1443	18	T	C	0.1262	1006	raw
824	rs16934069	C	T	-0.13378	0.029944	8.86e-06	3482	genus.Butyrivibrio.id.1993	TRUE	reported	xW7BBr	0.1988	0.0057	19.9494	9	T	C	0.1988	1006	raw
825	rs16934185	G	A	-0.12957	0.028157	4.38e-06	8492	genus.Oscillibacter.id.2063	TRUE	reported	3dB6YP	0.1044	0.002487	21.1698	9	A	G	0.1044	1006	raw
826	rs16936671	T	C	-0.0968	0.021788	6.04e-06	9488	genus.Erysipelatoclostridium.id.11381	TRUE	reported	KylqvU	0.1362	0.002076	19.735	10	C	T	0.1362	1006	raw
827	rs16937247	C	G	0.146098	0.035153	9.64e-06	3486	genus.Prevotella7.id.11182	TRUE	reported	lXrzop	0.1402	0.00493	17.263	11	G	C	0.1402	1006	raw
828	rs16938435	C	T	-0.11219	0.023544	1.8e-06	12303	genus.Intestinibacter.id.11345	TRUE	reported	EVr8jn	0.06064	0.001842	22.7023	9	T	C	0.06064	1006	raw
829	rs16940167	T	C	0.073255	0.01599	3.91e-06	14201	genus.FamilyXIIIAD3011group.id.11293	TRUE	reported	B8jKQP	0.169	0.001476	20.986	15	C	T	0.169	1006	raw
830	rs16941336	T	C	0.127488	0.026794	1.53e-06	3482	genus.Butyrivibrio.id.1993	TRUE	reported	xW7BBr	0.2644	0.00646	22.6268	17	C	T	0.2644	1006	raw
831	rs16950051	G	A	0.107008	0.023697	5.34e-06	14431	family.Streptococcaceae.id.1850	TRUE	reported	FZGFgY	0.05865	0.001411	20.3878	12	A	G	0.05865	1006	raw
832	rs16955299	A	G	-0.19642	0.043354	6.37e-06	3572	genus.Gordonibacter.id.821	TRUE	reported	KjtvXs	0.0835	0.005714	20.5157	17	G	A	0.0835	1006	raw
833	rs16959793	C	A	-0.06253	0.013126	2.22e-06	14412	genus.RuminococcaceaeUCG003.id.11361	TRUE	reported	WE3e6j	0.2803	0.001572	22.6892	15	A	C	0.2803	1006	raw
834	rs16960159	G	C	-0.1566	0.033623	4.1e-06	8334	genus..Eubacteriumrectalegroup.id.14374	TRUE	reported	GzoHF8	0.04771	0.002596	21.6857	18	C	G	0.04771	1006	raw
835	rs16962433	T	A	0.0856	0.018921	7.65e-06	15857	genus.Subdoligranulum.id.2070	TRUE	reported	hcDNMd	0.1083	0.001289	20.4639	16	A	T	0.1083	1006	raw
836	rs16966465	C	G	0.074335	0.016529	9.33e-06	10261	genus.Prevotella9.id.11183	TRUE	reported	2WdSQy	0.2346	0.001967	20.221	15	G	C	0.2346	1006	raw
837	rs16970009	G	A	0.187381	0.042957	7.32e-06	4703	order.Pasteurellales.id.3688	TRUE	reported	WlBtg1	0.04374	0.00403	19.0194	17	A	G	0.04374	1006	raw
838	rs16970009	G	A	0.187381	0.042957	7.32e-06	4703	family.Pasteurellaceae.id.3689	TRUE	reported	YLQCdq	0.04374	0.00403	19.0194	17	A	G	0.04374	1006	raw
839	rs17000015	T	A	-0.06093	0.012536	1.13e-06	16377	family.Alcaligenaceae.id.2875	TRUE	reported	bzPxHa	0.2614	0.00144	23.6161	4	A	T	0.2614	1006	raw
840	rs17012738	G	T	0.090342	0.020024	7.24e-06	5051	genus.Anaerofilum.id.2053	TRUE	reported	YntnFO	0.4076	0.004014	20.3472	2	T	G	0.4076	1006	raw
841	rs17032291	C	T	-0.16958	0.036825	6.61e-06	3206	genus.RikenellaceaeRC9gutgroup.id.11191	TRUE	reported	thtgMc	0.1412	0.006571	21.1925	4	T	C	0.1412	1006	raw
842	rs17043785	C	T	-0.17619	0.034713	5.12e-07	5208	family.BacteroidalesS24.7group.id.11173	TRUE	reported	9nc832	0.05964	0.004922	25.7507	2	T	C	0.05964	1006	raw
843	rs17043785	C	T	-0.17619	0.034713	5.12e-07	5208	genus.unknowngenus.id.1000005479	TRUE	reported	U5CJo5	0.05964	0.004922	25.7507	2	T	C	0.05964	1006	raw
844	rs17051335	T	C	-0.13431	0.02922	4.58e-06	8031	family.Defluviitaleaceae.id.1924	TRUE	reported	bvXgwW	0.07952	0.002624	21.1235	4	C	T	0.07952	1006	raw
845	rs17061716	C	G	0.092734	0.020757	9.33e-06	9465	class.Alphaproteobacteria.id.2379	TRUE	reported	PH438T	0.1372	0.002104	19.9554	3	G	C	0.1372	1006	raw
846	rs17065783	G	A	-0.05913	0.012224	1.79e-06	18028	family.Porphyromonadaceae.id.943	TRUE	reported	7VyEEx	0.2237	0.001296	23.4002	3	A	G	0.2237	1006	raw
847	rs17067076	A	G	-0.15463	0.035219	5.61e-06	4449	genus.LachnospiraceaeNC2004group.id.11316	TRUE	reported	KWGftx	0.07654	0.004314	19.268	18	G	A	0.07654	1006	raw
848	rs17067892	T	C	0.107194	0.025001	6.38e-06	11544	genus.Intestinimonas.id.2062	TRUE	reported	ld7Nmb	0.07654	0.00159	18.3797	8	C	T	0.07654	1006	raw
852	rs17074066	C	T	-0.0814	0.018927	9.35e-06	15804	genus..Eubacteriumhalliigroup.id.11338	TRUE	reported	B4WwXH	0.09145	0.001169	18.4929	4	T	C	0.09145	1006	raw
853	rs17081797	G	A	-0.09043	0.020425	3.34e-06	16324	genus.ChristensenellaceaeR.7group.id.11283	TRUE	reported	3LAFL7	0.06859	0.001199	19.6001	18	A	G	0.06859	1006	raw
854	rs17084793	A	G	-0.07108	0.015953	5.69e-06	15164	class.Deltaproteobacteria.id.3087	TRUE	reported	SsgzeG	0.161	0.001307	19.8475	18	G	A	0.161	1006	raw
855	rs17086536	A	C	-0.10085	0.022432	3.36e-06	12612	genus.unknowngenus.id.2071	TRUE	reported	xvteM2	0.09642	0.0016	20.2096	6	C	A	0.09642	1006	raw
856	rs17092615	A	G	0.152235	0.033787	7.38e-06	4009	genus.Hungatella.id.11306	TRUE	reported	Fq0Gkl	0.1243	0.005039	20.2917	14	G	A	0.1243	1006	raw
857	rs17096874	T	C	-0.12634	0.026892	2.86e-06	5051	genus.Anaerofilum.id.2053	TRUE	reported	YntnFO	0.1809	0.004351	22.062	14	C	T	0.1809	1006	raw
858	rs17105491	C	G	-0.19311	0.041119	1.57e-06	4856	genus.Anaerofilum.id.2053	TRUE	reported	YntnFO	0.05964	0.004521	22.0466	10	G	C	0.05964	1006	raw
859	rs17109926	G	A	-0.09883	0.021617	6.75e-06	7179	genus.Paraprevotella.id.962	TRUE	reported	SxMRJ4	0.1879	0.002903	20.8973	12	A	G	0.1879	1006	raw
860	rs17114848	A	G	0.152377	0.032433	4.06e-06	4734	class.Lentisphaeria.id.2250	TRUE	reported	MdHJvO	0.1093	0.004641	22.0636	15	G	A	0.1093	1006	raw
861	rs17114848	A	G	0.152377	0.032433	4.06e-06	4734	order.Victivallales.id.2254	TRUE	reported	3ggSHc	0.1093	0.004641	22.0636	15	G	A	0.1093	1006	raw
862	rs17114848	A	G	0.148972	0.032416	6.77e-06	4739	phylum.Lentisphaerae.id.2238	TRUE	reported	Y2DgXT	0.1093	0.004437	21.1107	15	G	A	0.1093	1006	raw
863	rs17121075	A	G	0.076925	0.017223	7.91e-06	10512	genus.unknowngenus.id.1000000073	TRUE	reported	dEOhrp	0.168	0.001894	19.9444	14	G	A	0.168	1006	raw
864	rs17121075	A	G	0.076925	0.017223	7.91e-06	10512	family.ClostridialesvadinBB60group.id.11286	TRUE	reported	xYC310	0.168	0.001894	19.9444	14	G	A	0.168	1006	raw
865	rs17138946	T	G	-0.18944	0.043025	8.09e-06	4776	family.Oxalobacteraceae.id.2966	TRUE	reported	4F1yrk	0.04672	0.004043	19.3794	16	G	T	0.04672	1006	raw
866	rs17141986	C	G	0.05003	0.011146	7.27e-06	16825	genus.Parabacteroides.id.954	TRUE	reported	rNVXlM	0.4274	0.001196	20.1457	16	G	C	0.4274	1006	raw
867	rs17148768	A	G	0.140434	0.02956	2.2e-06	3648	genus.Olsenella.id.822	TRUE	reported	AnTlNv	0.2117	0.006149	22.5576	10	G	A	0.2117	1006	raw
868	rs17156849	A	G	-0.11289	0.024529	4.19e-06	13352	genus.FamilyXIIIAD3011group.id.11293	TRUE	reported	B8jKQP	0.06262	0.001584	21.178	7	G	A	0.06262	1006	raw
869	rs17159861	T	C	0.096223	0.016839	1.04e-08	17380	genus..Eubacteriumcoprostanoligenesgroup.id.11375	TRUE	reported	zmXZVA	0.1332	0.001875	32.6499	7	C	T	0.1332	1006	raw
870	rs17163238	A	G	0.140987	0.030912	5.51e-06	3482	genus.Butyrivibrio.id.1993	TRUE	reported	xW7BBr	0.1998	0.005939	20.7904	5	G	A	0.1998	1006	raw
871	rs17167098	A	G	-0.16937	0.035207	1.12e-06	3586	genus.Howardella.id.2000	TRUE	reported	9QwbhK	0.1133	0.006412	23.1289	7	G	A	0.1133	1006	raw
872	rs17168302	A	G	0.191857	0.042476	6.29e-06	4023	genus.Lactococcus.id.1851	TRUE	reported	gTwSWZ	0.06561	0.005046	20.3914	7	G	A	0.06561	1006	raw
873	rs17214486	A	C	0.06099	0.013562	6.61e-06	11387	phylum.Tenericutes.id.3919	TRUE	reported	zVaQtM	0.4016	0.001773	20.2198	14	C	A	0.4016	1006	raw
874	rs17214486	A	C	0.06099	0.013562	6.61e-06	11387	class.Mollicutes.id.3920	TRUE	reported	VTSMdP	0.4016	0.001773	20.2198	14	C	A	0.4016	1006	raw
875	rs17235252	C	T	-0.122	0.025546	2.16e-06	9531	family.unknownfamily.id.1000005471	TRUE	reported	V89cXi	0.09443	0.002387	22.8028	7	T	C	0.09443	1006	raw
876	rs17235252	C	T	-0.122	0.025546	2.16e-06	9531	order.MollicutesRF9.id.11579	TRUE	reported	VzMIlH	0.09443	0.002387	22.8028	7	T	C	0.09443	1006	raw
877	rs17235252	C	T	-0.122	0.025546	2.16e-06	9531	genus.unknowngenus.id.1000005472	TRUE	reported	qTpWct	0.09443	0.002387	22.8028	7	T	C	0.09443	1006	raw
878	rs1729063	C	G	-0.05334	0.012076	9.64e-06	16470	genus.RuminococcaceaeUCG013.id.11370	TRUE	reported	iy1Dzl	0.328	0.001183	19.5097	16	G	C	0.328	1006	raw
879	rs17291611	G	A	-0.09057	0.01909	2.3e-06	10008	genus.unknowngenus.id.1868	TRUE	reported	lT0Gku	0.173	0.002244	22.5032	10	A	G	0.173	1006	raw
880	rs17296933	G	C	-0.08295	0.018506	7.34e-06	13177	genus.RuminococcaceaeUCG014.id.11371	TRUE	reported	SrZaca	0.1272	0.001523	20.0909	19	C	G	0.1272	1006	raw
881	rs173120	C	T	0.13381	0.029013	7.65e-06	3263	genus.Victivallis.id.2256	TRUE	reported	nOb2mO	0.2455	0.006477	21.2585	13	T	C	0.2455	1006	raw
882	rs17343978	C	A	-0.0556	0.012027	7.22e-06	18335	phylum.Bacteroidetes.id.905	TRUE	reported	j3zupX	0.2604	0.001164	21.3715	22	A	C	0.2604	1006	raw
883	rs17343978	C	A	-0.05521	0.012028	8.36e-06	18334	class.Bacteroidia.id.912	TRUE	reported	AwKybA	0.2604	0.001148	21.0645	22	A	C	0.2604	1006	raw
884	rs17343978	C	A	-0.05521	0.012028	8.36e-06	18334	order.Bacteroidales.id.913	TRUE	reported	yyi9LU	0.2604	0.001148	21.0645	22	A	C	0.2604	1006	raw
885	rs17376049	C	T	0.084853	0.017211	7.3e-07	18333	family.Ruminococcaceae.id.2050	TRUE	reported	CLGkv9	0.1083	0.001324	24.303	1	T	C	0.1083	1006	raw
886	rs17379710	C	T	-0.11638	0.025212	3.97e-06	3156	family.FamilyXI.id.1936	TRUE	reported	NeP3Y3	0.4354	0.006706	21.2949	11	T	C	0.4354	1006	raw
887	rs17380632	T	A	0.125564	0.028041	9.27e-06	3009	genus.Alloprevotella.id.961	TRUE	reported	K24quo	0.3032	0.00662	20.0382	3	A	T	0.3032	1006	raw
888	rs17474256	A	G	0.081081	0.018457	9.45e-06	16460	genus..Eubacteriumhalliigroup.id.11338	TRUE	reported	B4WwXH	0.1233	0.001171	19.2949	1	G	A	0.1233	1006	raw
889	rs17519472	T	C	0.107804	0.023398	4.7e-06	7710	genus..Eubacteriumruminantiumgroup.id.11340	TRUE	reported	1mwxaG	0.1541	0.002746	21.222	12	C	T	0.1541	1006	raw
890	rs17530232	G	A	0.10305	0.022465	2.79e-06	16622	family.Erysipelotrichaceae.id.2149	TRUE	reported	TngOMO	0.07654	0.001264	21.0397	13	A	G	0.07654	1006	raw
891	rs17530232	G	A	0.10305	0.022465	2.79e-06	16622	class.Erysipelotrichia.id.2147	TRUE	reported	dI2L5B	0.07654	0.001264	21.0397	13	A	G	0.07654	1006	raw
892	rs17530232	G	A	0.10305	0.022465	2.79e-06	16622	order.Erysipelotrichales.id.2148	TRUE	reported	R0jIhq	0.07654	0.001264	21.0397	13	A	G	0.07654	1006	raw
893	rs1756364	T	G	0.099919	0.019717	2.54e-07	12933	genus.Ruminiclostridium6.id.11356	TRUE	reported	KqeBhd	0.1213	0.001982	25.6775	14	G	T	0.1213	1006	raw
894	rs17582787	G	A	-0.15774	0.033992	3.55e-06	3320	genus.RikenellaceaeRC9gutgroup.id.11191	TRUE	reported	thtgMc	0.1292	0.006444	21.5206	4	A	G	0.1292	1006	raw
895	rs17586763	C	T	-0.22728	0.051013	7.72e-06	3817	genus.Holdemanella.id.11393	TRUE	reported	bVGF4B	0.01789	0.005174	19.84	13	T	C	0.01789	1006	raw
896	rs17619981	G	T	0.088098	0.0187	2.69e-06	15801	family.Bacteroidaceae.id.917	TRUE	reported	lJwTFj	0.06561	0.001403	22.1913	19	T	G	0.06561	1006	raw
897	rs17619981	G	T	0.088098	0.0187	2.69e-06	15801	genus.Bacteroides.id.918	TRUE	reported	YDZ3PK	0.06561	0.001403	22.1913	19	T	G	0.06561	1006	raw
898	rs1762123	T	C	-0.08915	0.019855	8.01e-06	16724	genus.Coprococcus1.id.11301	TRUE	reported	uSiiY5	0.07157	0.001204	20.1588	6	C	T	0.07157	1006	raw
899	rs1768152	C	T	0.139489	0.031619	8.7e-06	3590	genus..Eubacteriumfissicatenagroup.id.14373	TRUE	reported	sWVpdT	0.1372	0.005392	19.4514	3	T	C	0.1372	1006	raw
900	rs17706273	C	T	-0.14037	0.027471	5.88e-07	5395	genus.Tyzzerella3.id.11335	TRUE	reported	8RUuHE	0.1521	0.004816	26.0997	5	T	C	0.1521	1006	raw
901	rs17708276	G	A	-0.0794	0.017063	3.04e-06	16278	genus.Streptococcus.id.1853	TRUE	reported	aDHsV8	0.1282	0.001328	21.6491	8	A	G	0.1282	1006	raw
902	rs17730011	A	G	-0.07024	0.015706	7.85e-06	13226	genus.LachnospiraceaeUCG010.id.11330	TRUE	reported	ONWolY	0.2187	0.00151	19.9948	6	G	A	0.2187	1006	raw
903	rs17734739	C	T	0.066005	0.014908	7.43e-06	15927	genus.Anaerotruncus.id.2054	TRUE	reported	46lnK3	0.1899	0.001229	19.6002	2	T	C	0.1899	1006	raw
904	rs17781867	T	C	0.099927	0.021173	1.96e-06	14349	genus.Ruminococcus1.id.11373	TRUE	reported	CbYzNE	0.09245	0.00155	22.2715	17	C	T	0.09245	1006	raw
905	rs17785622	G	A	0.248065	0.05243	1.93e-06	3288	genus.Paraprevotella.id.962	TRUE	reported	SxMRJ4	0.05964	0.006762	22.3718	6	A	G	0.05964	1006	raw
906	rs17791387	G	A	-0.07275	0.015437	2.25e-06	15047	order.Desulfovibrionales.id.3156	TRUE	reported	O4rDa2	0.1412	0.001474	22.2068	9	A	G	0.1412	1006	raw
907	rs17791387	G	A	-0.07293	0.015438	2.1e-06	15045	family.Desulfovibrionaceae.id.3169	TRUE	reported	YA1KVD	0.1412	0.001481	22.3106	9	A	G	0.1412	1006	raw
908	rs17791387	G	A	-0.07359	0.015425	1.6e-06	15071	class.Deltaproteobacteria.id.3087	TRUE	reported	SsgzeG	0.1412	0.001508	22.7577	9	A	G	0.1412	1006	raw
909	rs17798136	A	G	0.158818	0.034767	3.24e-06	7421	genus.ErysipelotrichaceaeUCG003.id.11384	TRUE	reported	qvbXAY	0.06163	0.002804	20.861	7	G	A	0.06163	1006	raw
910	rs17804233	C	T	-0.06629	0.01442	4.59e-06	9783	genus.Erysipelatoclostridium.id.11381	TRUE	reported	KylqvU	0.4821	0.002156	21.1288	5	T	C	0.4821	1006	raw
911	rs17809157	T	A	-0.16382	0.033639	1.54e-06	4621	genus.Tyzzerella3.id.11335	TRUE	reported	8RUuHE	0.0994	0.005106	23.7064	7	A	T	0.0994	1006	raw
912	rs178271	C	T	0.145257	0.029424	7.81e-07	10794	genus.Coprococcus3.id.11303	TRUE	reported	xz34F1	0.05268	0.002253	24.3665	22	T	C	0.05268	1006	raw
913	rs17830032	A	G	-0.1606	0.031051	2.39e-07	9527	genus..Eubacteriumxylanophilumgroup.id.14375	TRUE	reported	HiHeyY	0.05368	0.0028	26.7437	20	G	A	0.05368	1006	raw
914	rs1784446	A	G	0.090773	0.01981	5.23e-06	5147	genus.Eggerthella.id.819	TRUE	reported	od5trx	0.4423	0.004063	20.989	11	G	A	0.4423	1006	raw
915	rs1809136	C	G	0.099459	0.022864	8.37e-06	12614	genus.unknowngenus.id.2071	TRUE	reported	xvteM2	0.08449	0.001498	18.9203	2	G	C	0.08449	1006	raw
916	rs1816223	G	A	-0.05863	0.012901	4.84e-06	17688	class.Coriobacteriia.id.809	TRUE	reported	D3lXXR	0.2107	0.001166	20.65	12	A	G	0.2107	1006	raw
917	rs1816223	G	A	-0.05863	0.012901	4.84e-06	17688	family.Coriobacteriaceae.id.811	TRUE	reported	Z2B9Re	0.2107	0.001166	20.65	12	A	G	0.2107	1006	raw
918	rs1816223	G	A	-0.05863	0.012901	4.84e-06	17688	order.Coriobacteriales.id.810	TRUE	reported	Kw88Hi	0.2107	0.001166	20.65	12	A	G	0.2107	1006	raw
919	rs1819812	T	G	0.084236	0.018489	5.28e-06	14868	genus.Ruminococcus2.id.11374	TRUE	reported	SHMFHn	0.1163	0.001394	20.7535	7	G	T	0.1163	1006	raw
920	rs182318	A	G	-0.08249	0.019561	8.4e-06	14777	genus..Eubacteriumeligensgroup.id.14372	TRUE	reported	iEBCwJ	0.07753	0.001202	17.7821	11	G	A	0.07753	1006	raw
921	rs182549	T	C	0.11707	0.01267	5.94e-20	14915	family.Bifidobacteriaceae.id.433	TRUE	reported	lJmYJu	0.4911	0.005691	85.3602	2	C	T	0.4911	1006	raw
922	rs182549	T	C	0.11707	0.01267	5.94e-20	14915	order.Bifidobacteriales.id.432	TRUE	reported	LwYIaT	0.4911	0.005691	85.3602	2	C	T	0.4911	1006	raw
923	rs182549	T	C	0.111489	0.012066	3.79e-20	16313	class.Actinobacteria.id.419	TRUE	reported	1JiaaY	0.4911	0.005206	85.3667	2	C	T	0.4911	1006	raw
924	rs182549	T	C	0.119703	0.012729	1.28e-20	14778	genus.Bifidobacterium.id.436	TRUE	reported	Aqk6sq	0.4911	0.005948	88.418	2	C	T	0.4911	1006	raw
925	rs1830029	G	C	-0.09541	0.021093	5.35e-06	7456	genus.Holdemanella.id.11393	TRUE	reported	bVGF4B	0.1799	0.002737	20.4545	7	C	G	0.1799	1006	raw
926	rs1842454	A	G	-0.05437	0.012734	9.92e-06	18340	order.Clostridiales.id.1863	TRUE	reported	SaQQ02	0.2068	0.000993	18.2265	5	G	A	0.2068	1006	raw
927	rs1842454	A	G	-0.05472	0.012734	8.72e-06	18340	class.Clostridia.id.1859	TRUE	reported	UFn4Md	0.2068	0.001006	18.4642	5	G	A	0.2068	1006	raw
928	rs1859797	A	G	0.060368	0.013179	4.12e-06	11766	genus.Intestinimonas.id.2062	TRUE	reported	ld7Nmb	0.504	0.00178	20.9777	7	A	G	0.496	1006	corrected
929	rs186073	C	T	0.052922	0.011854	8.74e-06	14841	order.Desulfovibrionales.id.3156	TRUE	reported	O4rDa2	0.4274	0.001341	19.9283	3	T	C	0.4274	1006	raw
930	rs1862649	A	G	0.113124	0.024818	4.76e-06	10123	genus.Butyricimonas.id.945	TRUE	reported	cjRptV	0.09145	0.002048	20.7732	16	G	A	0.09145	1006	raw
931	rs1864685	C	A	-0.04948	0.01081	4.96e-06	17374	genus.Fusicatenibacter.id.11305	TRUE	reported	egWeBd	0.4652	0.001204	20.9468	17	A	C	0.4652	1006	raw
932	rs1867876	C	T	0.084292	0.016219	2.74e-07	9109	genus.Holdemania.id.2157	TRUE	reported	1lRGXJ	0.2942	0.002956	27.0034	11	T	C	0.2942	1006	raw
933	rs1871858	G	C	-0.10542	0.023727	9.12e-06	12818	genus.Ruminiclostridium6.id.11356	TRUE	reported	KqeBhd	0.07952	0.001538	19.7374	15	C	G	0.07952	1006	raw
934	rs1882775	G	A	-0.13827	0.031273	8.73e-06	3258	genus.Victivallis.id.2256	TRUE	reported	nOb2mO	0.2237	0.005964	19.5368	21	A	G	0.2237	1006	raw
935	rs1882878	G	A	-0.0769	0.016391	2.98e-06	9282	genus.Veillonella.id.2198	TRUE	reported	J6hsa1	0.3062	0.002366	22.0049	21	A	G	0.3062	1006	raw
936	rs1883097	T	C	0.226399	0.045464	4.16e-07	4417	genus.Terrisporobacter.id.11348	TRUE	reported	WZplMb	0.05567	0.005583	24.7864	11	C	T	0.05567	1006	raw
937	rs1884466	T	C	-0.04754	0.010694	9.53e-06	18205	class.Erysipelotrichia.id.2147	TRUE	reported	dI2L5B	0.4513	0.001084	19.7576	1	C	T	0.4513	1006	raw
938	rs1884466	T	C	-0.04754	0.010694	9.53e-06	18205	order.Erysipelotrichales.id.2148	TRUE	reported	R0jIhq	0.4513	0.001084	19.7576	1	C	T	0.4513	1006	raw
939	rs1884466	T	C	-0.04754	0.010694	9.53e-06	18205	family.Erysipelotrichaceae.id.2149	TRUE	reported	TngOMO	0.4513	0.001084	19.7576	1	C	T	0.4513	1006	raw
940	rs1887048	A	G	0.057998	0.01296	9.65e-06	16717	family.FamilyXIII.id.1957	TRUE	reported	mtoHyZ	0.2237	0.001197	20.0239	1	G	A	0.2237	1006	raw
941	rs189356	A	G	0.078113	0.017192	6.26e-06	6763	genus.Coprobacter.id.949	TRUE	reported	XO6iOJ	0.5219	0.003043	20.6385	20	A	G	0.4781	1006	corrected
942	rs1899291	T	C	0.069722	0.015028	4.57e-06	17609	genus.Dorea.id.1997	TRUE	reported	Hgfrr7	0.1282	0.001221	21.5208	4	C	T	0.1282	1006	raw
943	rs1901739	G	T	0.115769	0.024863	3.59e-06	3212	genus.Allisonella.id.2174	TRUE	reported	mM7gSS	0.495	0.006705	21.6679	5	T	G	0.495	1006	raw
944	rs1908593	C	T	0.070223	0.01566	7.86e-06	8203	family.Defluviitaleaceae.id.1924	TRUE	reported	bvXgwW	0.5378	0.002445	20.1032	18	C	T	0.4622	1006	corrected
945	rs191093	A	G	0.159008	0.035331	6.76e-06	4621	genus.Tyzzerella3.id.11335	TRUE	reported	8RUuHE	0.07952	0.004364	20.2465	12	G	A	0.07952	1006	raw
946	rs1917709	T	A	0.118509	0.026742	7.37e-06	10886	genus.Bilophila.id.3170	TRUE	reported	J14NiR	0.05368	0.001801	19.6354	7	A	T	0.05368	1006	raw
947	rs1918540	A	G	0.059639	0.012815	2.44e-06	16373	genus.Streptococcus.id.1853	TRUE	reported	aDHsV8	0.2525	0.001321	21.6563	11	G	A	0.2525	1006	raw
948	rs1923415	G	A	-0.09992	0.022733	9.64e-06	8501	family.Rhodospirillaceae.id.2717	TRUE	reported	JmL5S0	0.1372	0.002268	19.3169	6	A	G	0.1372	1006	raw
949	rs1926302	A	G	-0.10797	0.023142	7.5e-06	7702	genus.Holdemanella.id.11393	TRUE	reported	bVGF4B	0.1531	0.002818	21.7622	1	G	A	0.1531	1006	raw
950	rs1928341	G	A	0.050778	0.011059	4.52e-06	17096	order.Burkholderiales.id.2874	TRUE	reported	2NOcEs	0.4215	0.001232	21.0813	1	A	G	0.4215	1006	raw
951	rs1928341	G	A	0.052558	0.011041	2.02e-06	17150	class.Betaproteobacteria.id.2867	TRUE	reported	yt1dEB	0.4215	0.00132	22.6584	1	A	G	0.4215	1006	raw
952	rs1928659	C	T	0.102522	0.022645	6.17e-06	5516	genus.LachnospiraceaeNC2004group.id.11316	TRUE	reported	KWGftx	0.2495	0.003702	20.4904	9	T	C	0.2495	1006	raw
953	rs1929743	C	T	0.083721	0.019032	9.06e-06	6330	genus.LachnospiraceaeNC2004group.id.11316	TRUE	reported	KWGftx	0.3121	0.003048	19.3449	13	T	C	0.3121	1006	raw
954	rs1939881	A	G	-0.10559	0.020621	5.64e-07	17434	family.Rikenellaceae.id.967	TRUE	reported	QjCBGd	0.05765	0.001502	26.2157	11	G	A	0.05765	1006	raw
955	rs1942371	A	G	-0.15794	0.034187	4.06e-06	3971	genus..Clostridiuminnocuumgroup.id.14397	TRUE	reported	p0Fp6o	0.1302	0.005346	21.3321	18	G	A	0.1302	1006	raw
956	rs1948423	A	T	-0.10886	0.023425	3.49e-06	4165	genus..Clostridiuminnocuumgroup.id.14397	TRUE	reported	p0Fp6o	0.3082	0.005158	21.5855	3	T	A	0.3082	1006	raw
957	rs1954532	C	T	-0.08262	0.017525	2.27e-06	9841	genus.Oscillospira.id.2064	TRUE	reported	UB9FKR	0.2087	0.002254	22.2232	14	T	C	0.2087	1006	raw
958	rs1958519	A	T	0.066529	0.013856	1.58e-06	11009	genus.Coprococcus2.id.11302	TRUE	reported	ASkAyD	0.4364	0.00209	23.0504	14	T	A	0.4364	1006	raw
959	rs1962325	G	C	0.055422	0.011479	1.38e-06	17356	class.Bacilli.id.1673	TRUE	reported	9azCVn	0.3191	0.001341	23.3083	3	C	G	0.3191	1006	raw
960	rs1962325	G	C	0.054688	0.011507	1.96e-06	17274	order.Lactobacillales.id.1800	TRUE	reported	hgqefd	0.3191	0.001306	22.5845	3	C	G	0.3191	1006	raw
961	rs1962916	G	A	0.073788	0.016223	6.14e-06	7941	genus.unknowngenus.id.2041	TRUE	reported	wVPJ5K	0.3936	0.002598	20.6817	8	A	G	0.3936	1006	raw
962	rs1969793	A	G	0.102671	0.021894	3.26e-06	4868	genus.unknowngenus.id.959	TRUE	reported	1xfSvH	0.3042	0.004497	21.9821	13	G	A	0.3042	1006	raw
963	rs1969927	A	G	0.056459	0.012693	9.07e-06	12777	genus.Bilophila.id.3170	TRUE	reported	J14NiR	0.3797	0.001546	19.7804	12	G	A	0.3797	1006	raw
964	rs1972694	A	T	-0.06141	0.013732	8.93e-06	17353	genus..Ruminococcustorquesgroup.id.14377	TRUE	reported	qPqTun	0.1839	0.001151	19.9963	15	T	A	0.1839	1006	raw
965	rs1980561	G	A	-0.04853	0.010928	8.95e-06	18028	family.Porphyromonadaceae.id.943	TRUE	reported	7VyEEx	0.3857	0.001093	19.717	14	A	G	0.3857	1006	raw
966	rs199035	A	G	0.055949	0.011972	3e-06	13945	genus.Barnesiella.id.944	TRUE	reported	dCgPZp	0.5089	0.001564	21.8388	6	A	G	0.4911	1006	corrected
967	rs1990708	C	A	-0.10962	0.024779	8.91e-06	6923	genus.Senegalimassilia.id.11160	TRUE	reported	RKMl4P	0.1262	0.002819	19.5659	2	A	C	0.1262	1006	raw
968	rs1997204	C	T	-0.10807	0.024202	5.97e-06	14138	genus.Lachnoclostridium.id.11308	TRUE	reported	fvtZ2G	0.05268	0.001408	19.9378	12	T	C	0.05268	1006	raw
969	rs1999224	T	G	-0.09491	0.02035	3.75e-06	13309	genus..Eubacteriumxylanophilumgroup.id.14375	TRUE	reported	HiHeyY	0.08847	0.001631	21.7457	9	G	T	0.08847	1006	raw
970	rs1999289	T	A	-0.06374	0.013927	2.54e-06	16269	family.FamilyXIII.id.1957	TRUE	reported	mtoHyZ	0.2505	0.001286	20.9417	21	A	T	0.2505	1006	raw
971	rs2009919	C	T	0.053646	0.010629	4.95e-07	17859	phylum.Firmicutes.id.1672	TRUE	reported	XeUpDT	0.4493	0.001424	25.4683	17	T	C	0.4493	1006	raw
972	rs2012708	G	A	0.05732	0.012691	6.53e-06	13306	genus..Eubacteriumxylanophilumgroup.id.14375	TRUE	reported	HiHeyY	0.3638	0.001531	20.3983	16	A	G	0.3638	1006	raw
973	rs2013594	C	T	-0.07207	0.015515	3.42e-06	9283	genus.Veillonella.id.2198	TRUE	reported	J6hsa1	0.3579	0.002319	21.5721	11	T	C	0.3579	1006	raw
974	rs2014785	C	T	0.051569	0.01122	4.68e-06	16445	genus.Anaerostipes.id.1991	TRUE	reported	YATO1a	0.3887	0.001283	21.1225	3	T	C	0.3887	1006	raw
975	rs2016057	C	A	-0.12588	0.025615	1.03e-06	3154	genus.Sellimonas.id.14369	TRUE	reported	X50XW5	0.3907	0.007598	24.1336	15	A	C	0.3907	1006	raw
976	rs2017189	T	G	-0.0507	0.011024	3.87e-06	17133	genus.Butyricicoccus.id.2055	TRUE	reported	nsHYtq	0.4215	0.001233	21.1451	4	G	T	0.4215	1006	raw
977	rs2023437	C	T	-0.07823	0.016763	5.02e-06	17484	family.Bacteroidaceae.id.917	TRUE	reported	lJwTFj	0.1243	0.001244	21.7771	14	T	C	0.1243	1006	raw
978	rs2023437	C	T	-0.07823	0.016763	5.02e-06	17484	genus.Bacteroides.id.918	TRUE	reported	YDZ3PK	0.1243	0.001244	21.7771	14	T	C	0.1243	1006	raw
979	rs2025938	A	G	-0.09673	0.020543	2.99e-06	15626	genus.Fusicatenibacter.id.11305	TRUE	reported	egWeBd	0.07654	0.001417	22.1695	10	G	A	0.07654	1006	raw
980	rs2031282	G	A	0.122369	0.027033	4.38e-06	4734	order.Victivallales.id.2254	TRUE	reported	3ggSHc	0.17	0.00431	20.4819	13	A	G	0.17	1006	raw
981	rs2031282	G	A	0.120412	0.027026	5.86e-06	4739	phylum.Lentisphaerae.id.2238	TRUE	reported	Y2DgXT	0.17	0.004171	19.8419	13	A	G	0.17	1006	raw
982	rs2031282	G	A	0.122369	0.027033	4.38e-06	4734	class.Lentisphaeria.id.2250	TRUE	reported	MdHJvO	0.17	0.00431	20.4819	13	A	G	0.17	1006	raw
983	rs2032031	G	A	-0.06549	0.014868	9.14e-06	9241	genus.Desulfovibrio.id.3173	TRUE	reported	LxKAIj	0.4732	0.002095	19.3993	10	A	G	0.4732	1006	raw
984	rs2032750	C	T	-0.05109	0.01068	1.71e-06	17854	phylum.Bacteroidetes.id.905	TRUE	reported	j3zupX	0.4513	0.00128	22.8756	2	T	C	0.4513	1006	raw
985	rs2032750	C	T	-0.05084	0.010681	1.92e-06	17853	class.Bacteroidia.id.912	TRUE	reported	AwKybA	0.4513	0.001267	22.6542	2	T	C	0.4513	1006	raw
986	rs2032750	C	T	-0.05084	0.010681	1.92e-06	17853	order.Bacteroidales.id.913	TRUE	reported	yyi9LU	0.4513	0.001267	22.6542	2	T	C	0.4513	1006	raw
987	rs2034589	C	G	0.062976	0.012349	5.01e-07	17846	genus.Roseburia.id.2012	TRUE	reported	lF1Qw6	0.2276	0.001455	26.0047	16	G	C	0.2276	1006	raw
988	rs2039204	A	T	-0.04974	0.010794	3.94e-06	17383	genus.Fusicatenibacter.id.11305	TRUE	reported	egWeBd	0.4314	0.00122	21.233	9	T	A	0.4314	1006	raw
989	rs2047242	G	A	-0.0676	0.013374	2.46e-07	13369	genus..Ruminococcusgauvreauiigroup.id.11342	TRUE	reported	6Vc6Zr	0.2972	0.001908	25.5481	10	A	G	0.2972	1006	raw
990	rs2050185	A	G	0.057514	0.012877	7.97e-06	13243	genus.Sutterella.id.2896	TRUE	reported	QW4Q9D	0.3777	0.001504	19.9469	6	G	A	0.3777	1006	raw
991	rs2050911	A	G	0.075147	0.015393	1.11e-06	10148	genus.LachnospiraceaeUCG001.id.11321	TRUE	reported	p8K36s	0.3042	0.002343	23.8266	1	G	A	0.3042	1006	raw
992	rs2051957	T	C	0.084329	0.018986	8.9e-06	7524	genus.Enterorhabdus.id.820	TRUE	reported	iVAvO7	0.2346	0.002615	19.7221	7	C	T	0.2346	1006	raw
993	rs2054133	A	G	0.089543	0.018833	2.14e-06	5657	genus.Peptococcus.id.2037	TRUE	reported	R4fL2Y	0.4742	0.00398	22.5978	2	G	A	0.4742	1006	raw
994	rs2057922	C	G	0.091524	0.019462	3.83e-06	14208	genus.Barnesiella.id.944	TRUE	reported	dCgPZp	0.1064	0.001554	22.1117	7	G	C	0.1064	1006	raw
995	rs2058609	G	A	0.081646	0.017472	3.12e-06	7510	genus.RuminococcaceaeUCG009.id.11366	TRUE	reported	HnuHz1	0.3141	0.002899	21.8311	12	A	G	0.3141	1006	raw
996	rs206581	G	A	-0.05683	0.012789	8.96e-06	17384	genus.Fusicatenibacter.id.11305	TRUE	reported	egWeBd	0.2087	0.001135	19.7453	18	A	G	0.2087	1006	raw
997	rs2074723	C	T	0.166302	0.037575	8.75e-06	6370	genus.unknowngenus.id.2755	TRUE	reported	mqGyAH	0.06759	0.003066	19.582	7	T	C	0.06759	1006	raw
998	rs2074881	C	T	-0.14224	0.032391	9.45e-06	3315	genus.RikenellaceaeRC9gutgroup.id.11191	TRUE	reported	thtgMc	0.1789	0.005783	19.2712	19	T	C	0.1789	1006	raw
999	rs2081023	G	A	-0.12256	0.023651	2.64e-07	7178	genus.Paraprevotella.id.962	TRUE	reported	SxMRJ4	0.1024	0.003727	26.8468	5	A	G	0.1024	1006	raw
1000	rs2090816	C	A	0.084097	0.017731	2.9e-06	11385	genus.Parasutterella.id.2892	TRUE	reported	z2dTVA	0.1571	0.001972	22.4901	6	A	C	0.1571	1006	raw
1001	rs209813	A	G	-0.10349	0.023639	9.23e-06	7264	genus..Eubacteriumruminantiumgroup.id.11340	TRUE	reported	1mwxaG	0.166	0.002631	19.1603	6	G	A	0.166	1006	raw
1002	rs2098844	T	C	-0.05753	0.012842	6.79e-06	12291	genus.Intestinibacter.id.11345	TRUE	reported	EVr8jn	0.4245	0.00163	20.0667	11	C	T	0.4245	1006	raw
1003	rs2103510	A	G	0.078655	0.016822	2.42e-06	14334	genus.Collinsella.id.815	TRUE	reported	rB1Wfb	0.1312	0.001523	21.8602	21	G	A	0.1312	1006	raw
1004	rs2104588	C	T	0.105558	0.023773	8.13e-06	9268	genus.Prevotella9.id.11183	TRUE	reported	2WdSQy	0.1193	0.002123	19.7117	10	T	C	0.1193	1006	raw
1005	rs2105937	G	A	0.058022	0.012781	5.1e-06	13364	genus..Ruminococcusgauvreauiigroup.id.11342	TRUE	reported	6Vc6Zr	0.334	0.00154	20.6069	1	A	G	0.334	1006	raw
1006	rs2113833	C	T	0.169146	0.035501	1.14e-06	4140	family.Ruminococcaceae.id.2050	TRUE	reported	CLGkv9	0.04175	0.005453	22.69	2	T	C	0.04175	1006	raw
1007	rs2114677	T	C	-0.10418	0.023083	2.72e-06	15566	genus.Subdoligranulum.id.2070	TRUE	reported	hcDNMd	0.05567	0.001307	20.3658	10	C	T	0.05567	1006	raw
1008	rs2114713	T	G	0.062721	0.0139	6.88e-06	10734	genus.Butyricimonas.id.945	TRUE	reported	cjRptV	0.4513	0.001893	20.3577	15	G	T	0.4513	1006	raw
1009	rs2116427	G	A	0.091146	0.018235	4.67e-07	7739	genus..Eubacteriumruminantiumgroup.id.11340	TRUE	reported	1mwxaG	0.2565	0.003218	24.9768	5	A	G	0.2565	1006	raw
1010	rs212393	A	G	-0.13525	0.028621	3.62e-06	3239	genus.Catenibacterium.id.2153	TRUE	reported	i25fHM	0.3101	0.006848	22.3185	6	G	A	0.3101	1006	raw
1012	rs2132128	A	G	-0.07719	0.016034	1.08e-06	17370	genus.Fusicatenibacter.id.11305	TRUE	reported	egWeBd	0.165	0.001332	23.1729	8	G	A	0.165	1006	raw
1013	rs2136103	C	T	0.075453	0.015404	6.73e-07	10129	genus.unknowngenus.id.2001	TRUE	reported	wCVyTF	0.3042	0.002363	23.989	8	T	C	0.3042	1006	raw
1014	rs213863	T	C	-0.08874	0.018838	2.35e-06	6798	genus.Coprobacter.id.949	TRUE	reported	XO6iOJ	0.3091	0.003254	22.1853	6	C	T	0.3091	1006	raw
1015	rs2147798	G	C	0.092296	0.019212	1.4e-06	8243	genus.Adlercreutzia.id.812	TRUE	reported	FF8vRO	0.1958	0.002792	23.0733	1	C	G	0.1958	1006	raw
1016	rs2153460	T	A	-0.0684	0.015656	9.17e-06	13236	genus.LachnospiraceaeUCG010.id.11330	TRUE	reported	ONWolY	0.1839	0.00144	19.0864	9	A	T	0.1839	1006	raw
1017	rs2154047	A	C	-0.19256	0.042009	9.97e-06	3623	genus.Howardella.id.2000	TRUE	reported	9QwbhK	0.06759	0.005766	20.9985	14	C	A	0.06759	1006	raw
1018	rs2154444	G	T	0.138234	0.030896	8.37e-06	3009	genus.Alloprevotella.id.961	TRUE	reported	K24quo	0.2227	0.006609	20.0049	21	T	G	0.2227	1006	raw
1019	rs2155352	G	A	-0.15054	0.030232	6.63e-07	3150	family.FamilyXI.id.1936	TRUE	reported	NeP3Y3	0.2286	0.00781	24.7789	11	A	G	0.2286	1006	raw
1020	rs2156611	C	T	-0.11249	0.02511	9.43e-06	3155	family.FamilyXI.id.1936	TRUE	reported	NeP3Y3	0.492	0.006321	20.0556	18	T	C	0.492	1006	raw
1021	rs2159863	G	A	-0.05858	0.012874	3.7e-06	18340	family.Lachnospiraceae.id.1987	TRUE	reported	2sXAbi	0.1978	0.001128	20.7041	4	A	G	0.1978	1006	raw
1022	rs2160994	C	T	0.055069	0.011248	9.7e-07	17444	genus.Roseburia.id.2012	TRUE	reported	lF1Qw6	0.3797	0.001372	23.9663	12	T	C	0.3797	1006	raw
1023	rs2166943	C	A	0.056697	0.01235	5.28e-06	13377	genus..Ruminococcusgauvreauiigroup.id.11342	TRUE	reported	6Vc6Zr	0.4384	0.001573	21.0741	8	A	C	0.4384	1006	raw
1024	rs2171249	T	C	0.106744	0.023321	4.51e-06	14679	genus.Subdoligranulum.id.2070	TRUE	reported	hcDNMd	0.07356	0.001425	20.947	6	C	T	0.07356	1006	raw
1025	rs2172426	T	C	-0.10212	0.019895	3.17e-07	5099	genus.unknowngenus.id.1000006162	TRUE	reported	OrFdia	0.4473	0.005141	26.3376	8	C	T	0.4473	1006	raw
1026	rs2172426	T	C	-0.10212	0.019895	3.17e-07	5099	family.unknownfamily.id.1000006161	TRUE	reported	dHKlTI	0.4473	0.005141	26.3376	8	C	T	0.4473	1006	raw
1027	rs2172426	T	C	-0.10212	0.019895	3.17e-07	5099	order.NB1n.id.3953	TRUE	reported	8xtjMy	0.4473	0.005141	26.3376	8	C	T	0.4473	1006	raw
1028	rs2175069	G	A	-0.05268	0.011489	4.64e-06	15976	family.Veillonellaceae.id.2172	TRUE	reported	pyJdZX	0.3857	0.001314	21.0194	4	A	G	0.3857	1006	raw
1029	rs2187447	C	A	0.243457	0.05277	3.98e-06	3028	genus.Sellimonas.id.14369	TRUE	reported	X50XW5	0.06064	0.00698	21.2712	11	A	C	0.06064	1006	raw
1030	rs2191834	T	G	0.074638	0.015914	2.5e-06	10511	family.ClostridialesvadinBB60group.id.11286	TRUE	reported	xYC310	0.2396	0.002088	21.9935	2	G	T	0.2396	1006	raw
1031	rs2191834	T	G	0.074638	0.015914	2.5e-06	10511	genus.unknowngenus.id.1000000073	TRUE	reported	dEOhrp	0.2396	0.002088	21.9935	2	G	T	0.2396	1006	raw
1032	rs2192926	G	A	-0.08905	0.019299	4.88e-06	7511	genus.RuminococcaceaeUCG009.id.11366	TRUE	reported	HnuHz1	0.2366	0.002827	21.2847	2	A	G	0.2366	1006	raw
1033	rs2193878	A	T	0.228255	0.050924	9.46e-06	3088	genus.CandidatusSoleaferrea.id.11350	TRUE	reported	gNi2mn	0.04871	0.006464	20.0776	3	T	A	0.04871	1006	raw
1034	rs2199860	G	C	0.121445	0.022291	6.64e-08	4864	genus.unknowngenus.id.959	TRUE	reported	1xfSvH	0.2893	0.006066	29.6707	4	C	G	0.2893	1006	raw
1035	rs2200429	G	A	-0.08888	0.019848	5.3e-06	14761	genus..Eubacteriumeligensgroup.id.14372	TRUE	reported	iEBCwJ	0.07356	0.001357	20.0514	13	A	G	0.07356	1006	raw
1036	rs2206482	G	T	-0.05691	0.011749	1.3e-06	14808	family.Prevotellaceae.id.960	TRUE	reported	WjBzOv	0.4423	0.001582	23.4612	20	T	G	0.4423	1006	raw
1037	rs2213117	G	T	0.08778	0.018901	4.21e-06	12878	genus..Eubacteriumxylanophilumgroup.id.14375	TRUE	reported	HiHeyY	0.161	0.001672	21.5646	11	T	G	0.161	1006	raw
1038	rs2221441	C	G	0.071036	0.015343	3.46e-06	8720	genus.Turicibacter.id.2162	TRUE	reported	NXOHGT	0.4056	0.002452	21.4309	5	G	C	0.4056	1006	raw
1039	rs2223081	A	G	0.102572	0.022111	3.89e-06	5147	genus.Eggerthella.id.819	TRUE	reported	od5trx	0.2922	0.004164	21.5119	21	G	A	0.2922	1006	raw
1040	rs2229917	G	A	0.153538	0.032392	2.16e-06	7050	genus..Eubacteriumruminantiumgroup.id.11340	TRUE	reported	1mwxaG	0.0666	0.003177	22.4609	9	A	G	0.0666	1006	raw
1041	rs2234691	C	T	0.076291	0.017196	8.39e-06	16011	class.Gammaproteobacteria.id.3303	TRUE	reported	6Xc6f2	0.1541	0.001228	19.6799	10	T	C	0.1541	1006	raw
1042	rs2240542	T	C	0.12085	0.026178	4.84e-06	3489	genus.Prevotella7.id.11182	TRUE	reported	lXrzop	0.2575	0.006071	21.3002	2	C	T	0.2575	1006	raw
1043	rs2240838	G	A	0.098058	0.019765	7.36e-07	5147	genus.Eggerthella.id.819	TRUE	reported	od5trx	0.502	0.004759	24.6033	7	G	A	0.498	1006	corrected
1044	rs2248146	C	T	0.068945	0.015365	8.2e-06	9502	genus.RuminococcaceaeUCG004.id.11362	TRUE	reported	K5GWNm	0.3221	0.002115	20.1305	7	T	C	0.3221	1006	raw
1045	rs2265670	G	C	-0.05124	0.010929	2.99e-06	17096	genus.RuminococcaceaeUCG002.id.11360	TRUE	reported	vMOi67	0.4583	0.001284	21.9805	1	C	G	0.4583	1006	raw
1046	rs2267739	C	G	0.115505	0.023763	1.42e-06	11853	genus.Escherichia.Shigella.id.3504	TRUE	reported	n5j38S	0.08549	0.001989	23.6231	7	G	C	0.08549	1006	raw
1047	rs2273429	G	A	-0.0724	0.01531	4.52e-06	18337	class.Clostridia.id.1859	TRUE	reported	UFn4Md	0.1074	0.001218	22.3612	14	A	G	0.1074	1006	raw
1048	rs2273429	G	A	-0.07262	0.015311	4.17e-06	18337	order.Clostridiales.id.1863	TRUE	reported	SaQQ02	0.1074	0.001225	22.4944	14	A	G	0.1074	1006	raw
1049	rs2273429	G	A	-0.07021	0.015306	9.26e-06	18337	phylum.Firmicutes.id.1672	TRUE	reported	XeUpDT	0.1074	0.001146	21.039	14	A	G	0.1074	1006	raw
1050	rs2276529	G	C	-0.07594	0.01651	5.36e-06	12748	genus.FamilyXIIIUCG001.id.11294	TRUE	reported	wskxat	0.1859	0.001657	21.1539	21	C	G	0.1859	1006	raw
1051	rs2276760	G	A	-0.06852	0.015255	7.84e-06	12081	genus.Intestinimonas.id.2062	TRUE	reported	ld7Nmb	0.2197	0.001667	20.1746	3	A	G	0.2197	1006	raw
1052	rs2276875	G	A	-0.06972	0.013954	4.65e-07	13893	genus.Barnesiella.id.944	TRUE	reported	dCgPZp	0.2545	0.001794	24.9599	4	A	G	0.2545	1006	raw
1053	rs2278540	A	G	0.055425	0.012326	8.44e-06	14847	family.Prevotellaceae.id.960	TRUE	reported	WjBzOv	0.326	0.00136	20.215	3	G	A	0.326	1006	raw
1054	rs2286384	C	G	-0.05188	0.010748	1.44e-06	17394	genus.Ruminiclostridium5.id.11355	TRUE	reported	M6EdAE	0.501	0.001338	23.297	12	C	G	0.499	1006	corrected
1055	rs2290844	T	C	0.081397	0.019163	9.1e-06	17571	genus.Alistipes.id.968	TRUE	reported	vFSjdd	0.1133	0.001026	18.0398	10	C	T	0.1133	1006	raw
1056	rs2293361	T	C	-0.19922	0.043097	1.4e-06	3787	genus.Lactococcus.id.1851	TRUE	reported	gTwSWZ	0.06461	0.005611	21.3574	2	C	T	0.06461	1006	raw
1057	rs2300774	A	G	0.052415	0.010678	8.95e-07	18216	family.Erysipelotrichaceae.id.2149	TRUE	reported	TngOMO	0.4076	0.001321	24.0911	3	G	A	0.4076	1006	raw
1058	rs2300774	A	G	0.052415	0.010678	8.95e-07	18216	order.Erysipelotrichales.id.2148	TRUE	reported	R0jIhq	0.4076	0.001321	24.0911	3	G	A	0.4076	1006	raw
1059	rs2300774	A	G	0.052415	0.010678	8.95e-07	18216	class.Erysipelotrichia.id.2147	TRUE	reported	dI2L5B	0.4076	0.001321	24.0911	3	G	A	0.4076	1006	raw
1060	rs2314294	C	T	0.086593	0.019372	8.08e-06	11339	genus.Dialister.id.2183	TRUE	reported	f109hR	0.1183	0.001759	19.9778	16	T	C	0.1183	1006	raw
1061	rs2314810	G	C	-0.21826	0.046457	4.25e-06	3934	phylum.Cyanobacteria.id.1500	TRUE	reported	bYApu6	0.05467	0.005579	22.0602	17	C	G	0.05467	1006	raw
1062	rs2317372	T	C	-0.09464	0.021079	7.93e-06	4565	genus.unknowngenus.id.959	TRUE	reported	1xfSvH	0.4294	0.004397	20.1501	8	C	T	0.4294	1006	raw
1063	rs2321387	A	G	-0.05689	0.011049	2.46e-07	16808	family.Alcaligenaceae.id.2875	TRUE	reported	bzPxHa	0.5298	0.001575	26.5101	13	A	G	0.4702	1006	corrected
1064	rs2321387	A	G	-0.05929	0.012451	1.87e-06	13252	genus.Sutterella.id.2896	TRUE	reported	QW4Q9D	0.5298	0.001708	22.6704	13	A	G	0.4702	1006	corrected
1065	rs2321387	A	G	-0.04946	0.010942	5.8e-06	17149	class.Betaproteobacteria.id.2867	TRUE	reported	yt1dEB	0.5298	0.00119	20.428	13	A	G	0.4702	1006	corrected
1066	rs2321387	A	G	-0.05085	0.010959	3.26e-06	17095	order.Burkholderiales.id.2874	TRUE	reported	2NOcEs	0.5298	0.001258	21.5294	13	A	G	0.4702	1006	corrected
1067	rs2322265	T	C	-0.06663	0.014158	5.21e-06	13772	genus.LachnospiraceaeFCS020group.id.11314	TRUE	reported	DvIO2E	0.2555	0.001606	22.1463	4	C	T	0.2555	1006	raw
1068	rs2326833	G	C	-0.0785	0.017109	4.6e-06	15632	genus.Lachnospira.id.2004	TRUE	reported	XIuIof	0.1252	0.001345	21.0465	6	C	G	0.1252	1006	raw
1069	rs2332027	A	G	-0.04827	0.010482	4.05e-06	18340	phylum.Firmicutes.id.1672	TRUE	reported	XeUpDT	0.5	0.001155	21.199	4	A	G	0.5	1006	corrected
1070	rs233486	G	A	-0.07991	0.017766	6.28e-06	13710	genus.LachnospiraceaeUCG004.id.11324	TRUE	reported	UQj1cC	0.1243	0.001473	20.2277	6	A	G	0.1243	1006	raw
1071	rs2336448	C	T	0.077374	0.016088	1.43e-06	7943	genus.unknowngenus.id.2041	TRUE	reported	wVPJ5K	0.3787	0.002904	23.1239	12	T	C	0.3787	1006	raw
1072	rs234108	G	A	0.074955	0.015263	9.16e-07	8694	genus.Oscillibacter.id.2063	TRUE	reported	3dB6YP	0.4801	0.002766	24.1109	1	A	G	0.4801	1006	raw
1073	rs2347697	T	G	0.050228	0.010897	4.27e-06	18248	phylum.Proteobacteria.id.2375	TRUE	reported	0kWnHA	0.3181	0.001163	21.2446	7	G	T	0.3181	1006	raw
1074	rs2366421	A	T	-0.05282	0.011712	7.65e-06	18299	family.Bacteroidaceae.id.917	TRUE	reported	lJwTFj	0.2336	0.00111	20.3319	3	T	A	0.2336	1006	raw
1075	rs2366421	A	T	-0.05282	0.011712	7.65e-06	18299	genus.Bacteroides.id.918	TRUE	reported	YDZ3PK	0.2336	0.00111	20.3319	3	T	A	0.2336	1006	raw
1076	rs2367850	C	G	0.064006	0.013037	9.12e-07	16717	class.Betaproteobacteria.id.2867	TRUE	reported	yt1dEB	0.2207	0.00144	24.0993	3	G	C	0.2207	1006	raw
1077	rs2367850	C	G	0.06291	0.013171	1.85e-06	16377	family.Alcaligenaceae.id.2875	TRUE	reported	bzPxHa	0.2207	0.001391	22.8108	3	G	C	0.2207	1006	raw
1078	rs2367850	C	G	0.06333	0.01306	1.24e-06	16664	order.Burkholderiales.id.2874	TRUE	reported	2NOcEs	0.2207	0.001409	23.5133	3	G	C	0.2207	1006	raw
1079	rs2368224	G	T	0.199648	0.043845	3.63e-06	3026	genus.Ruminococcus2.id.11374	TRUE	reported	SHMFHn	0.04771	0.006805	20.7202	2	T	G	0.04771	1006	raw
1080	rs2370083	T	G	-0.08428	0.018451	4.26e-06	16516	family.Streptococcaceae.id.1850	TRUE	reported	FZGFgY	0.08847	0.001262	20.8597	14	G	T	0.08847	1006	raw
1081	rs2370083	T	G	-0.08054	0.018099	8.33e-06	17183	order.Lactobacillales.id.1800	TRUE	reported	hgqefd	0.08847	0.001151	19.7995	14	G	T	0.08847	1006	raw
1082	rs2370083	T	G	-0.08168	0.018585	9.75e-06	16277	genus.Streptococcus.id.1853	TRUE	reported	aDHsV8	0.08847	0.001185	19.3146	14	G	T	0.08847	1006	raw
1083	rs2371284	C	T	-0.07619	0.017013	7.56e-06	9961	genus.LachnospiraceaeUCG001.id.11321	TRUE	reported	p8K36s	0.2227	0.002009	20.0519	12	T	C	0.2227	1006	raw
1084	rs2371572	C	A	0.127349	0.025086	4.46e-07	3154	genus.Sellimonas.id.14369	TRUE	reported	X50XW5	0.5487	0.008104	25.754	2	C	A	0.4513	1006	corrected
1085	rs2374342	A	C	0.058293	0.012619	4.52e-06	13577	family.Enterobacteriaceae.id.3469	TRUE	reported	OvRPwf	0.3569	0.001569	21.3345	2	C	A	0.3569	1006	raw
1086	rs2374342	A	C	0.058293	0.012619	4.52e-06	13577	order.Enterobacteriales.id.3468	TRUE	reported	q5Jweg	0.3569	0.001569	21.3345	2	C	A	0.3569	1006	raw
1087	rs2385421	G	A	0.074619	0.018073	7.14e-06	17903	genus.Lachnoclostridium.id.11308	TRUE	reported	fvtZ2G	0.1044	0.000951	17.0437	18	A	G	0.1044	1006	raw
1088	rs2387977	C	T	-0.06818	0.013476	5.38e-07	11345	genus.Parasutterella.id.2892	TRUE	reported	z2dTVA	0.4583	0.002251	25.5927	20	T	C	0.4583	1006	raw
1089	rs2396460	C	T	-0.05127	0.010956	2.91e-06	16912	genus.Anaerostipes.id.1991	TRUE	reported	YATO1a	0.4394	0.001293	21.8941	2	T	C	0.4394	1006	raw
1090	rs240104	C	T	-0.06034	0.012685	1.52e-06	17577	class.Coriobacteriia.id.809	TRUE	reported	D3lXXR	0.2445	0.001286	22.6271	1	T	C	0.2445	1006	raw
1091	rs240104	C	T	-0.06034	0.012685	1.52e-06	17577	family.Coriobacteriaceae.id.811	TRUE	reported	Z2B9Re	0.2445	0.001286	22.6271	1	T	C	0.2445	1006	raw
1092	rs240104	C	T	-0.06034	0.012685	1.52e-06	17577	order.Coriobacteriales.id.810	TRUE	reported	Kw88Hi	0.2445	0.001286	22.6271	1	T	C	0.2445	1006	raw
1093	rs2418654	T	C	-0.07489	0.016585	6.17e-06	7314	genus..Eubacteriumruminantiumgroup.id.11340	TRUE	reported	1mwxaG	0.4781	0.00278	20.3829	2	C	T	0.4781	1006	raw
1094	rs2426816	A	T	-0.04802	0.010601	6.04e-06	17774	family.Ruminococcaceae.id.2050	TRUE	reported	CLGkv9	0.497	0.001153	20.5118	20	T	A	0.497	1006	raw
1095	rs2428106	G	C	-0.04909	0.01099	8.38e-06	16768	genus.RuminococcaceaeUCG013.id.11370	TRUE	reported	iy1Dzl	0.4394	0.001188	19.9459	9	C	G	0.4394	1006	raw
1096	rs2428166	A	G	-0.16586	0.033731	8.51e-07	8091	genus.Barnesiella.id.944	TRUE	reported	dCgPZp	0.04871	0.002979	24.172	6	G	A	0.04871	1006	raw
1097	rs2435610	C	A	0.064713	0.014331	5.93e-06	11984	genus.Dialister.id.2183	TRUE	reported	f109hR	0.2604	0.001699	20.3861	7	A	C	0.2604	1006	raw
1098	rs243585	G	C	-0.05859	0.012102	1.33e-06	16906	genus.Ruminiclostridium5.id.11355	TRUE	reported	M6EdAE	0.3012	0.001385	23.4402	21	C	G	0.3012	1006	raw
1099	rs2442778	A	G	-0.11641	0.025855	9.03e-06	13472	class.Coriobacteriia.id.809	TRUE	reported	D3lXXR	0.04573	0.001502	20.2689	3	G	A	0.04573	1006	raw
1100	rs2442778	A	G	-0.11641	0.025855	9.03e-06	13472	order.Coriobacteriales.id.810	TRUE	reported	Kw88Hi	0.04573	0.001502	20.2689	3	G	A	0.04573	1006	raw
1101	rs2442778	A	G	-0.11641	0.025855	9.03e-06	13472	family.Coriobacteriaceae.id.811	TRUE	reported	Z2B9Re	0.04573	0.001502	20.2689	3	G	A	0.04573	1006	raw
1102	rs2444793	T	C	-0.05424	0.011819	4.77e-06	14463	genus.LachnospiraceaeUCG004.id.11324	TRUE	reported	UQj1cC	0.4702	0.001454	21.0615	6	C	T	0.4702	1006	raw
1103	rs2447496	A	G	-0.05492	0.01219	6.09e-06	17199	family.Rikenellaceae.id.967	TRUE	reported	QjCBGd	0.2833	0.001179	20.2944	8	G	A	0.2833	1006	raw
1104	rs2450745	C	A	-0.08052	0.01847	7.12e-06	17571	genus.Alistipes.id.968	TRUE	reported	vFSjdd	0.0825	0.001081	19.0046	8	A	C	0.0825	1006	raw
1105	rs2464826	C	A	0.094424	0.021181	8.4e-06	10998	phylum.Tenericutes.id.3919	TRUE	reported	zVaQtM	0.1262	0.001804	19.8705	7	A	C	0.1262	1006	raw
1106	rs2464826	C	A	0.094424	0.021181	8.4e-06	10998	class.Mollicutes.id.3920	TRUE	reported	VTSMdP	0.1262	0.001804	19.8705	7	A	C	0.1262	1006	raw
1107	rs2482038	A	C	0.051899	0.010878	1.7e-06	17396	genus.Ruminiclostridium5.id.11355	TRUE	reported	M6EdAE	0.4384	0.001307	22.7613	10	C	A	0.4384	1006	raw
1108	rs2482516	T	C	0.075441	0.016462	4.72e-06	11483	genus.Coprococcus2.id.11302	TRUE	reported	ASkAyD	0.2256	0.001826	20.9984	9	C	T	0.2256	1006	raw
1109	rs2491158	A	G	0.071262	0.015983	8.05e-06	14021	genus.Bifidobacterium.id.436	TRUE	reported	Aqk6sq	0.1819	0.001416	19.8766	10	G	A	0.1819	1006	raw
1110	rs249459	G	A	0.073734	0.016502	8.12e-06	7943	genus.unknowngenus.id.2041	TRUE	reported	wVPJ5K	0.3618	0.002507	19.9602	5	A	G	0.3618	1006	raw
1111	rs2495052	G	A	0.083898	0.018852	8.97e-06	9790	genus.Prevotella9.id.11183	TRUE	reported	2WdSQy	0.1789	0.002019	19.8008	1	A	G	0.1789	1006	raw
1112	rs2520509	G	A	0.051906	0.011578	7.42e-06	16500	genus.Lachnospira.id.2004	TRUE	reported	XIuIof	0.3181	0.001217	20.0966	12	A	G	0.3181	1006	raw
1113	rs2523124	C	T	-0.05466	0.012082	5.78e-06	14409	genus.RuminococcaceaeUCG003.id.11361	TRUE	reported	WE3e6j	0.3976	0.001418	20.4652	7	T	C	0.3976	1006	raw
1114	rs2532663	A	G	-0.12558	0.025803	7.47e-07	13013	phylum.Proteobacteria.id.2375	TRUE	reported	0kWnHA	0.06262	0.001817	23.6814	10	G	A	0.06262	1006	raw
1115	rs2546105	T	A	0.126643	0.025711	1.03e-06	3917	family.Victivallaceae.id.2255	TRUE	reported	DKvnI8	0.2455	0.006156	24.2496	5	A	T	0.2455	1006	raw
1116	rs2546432	C	T	-0.1108	0.024965	9.93e-06	3266	genus.Victivallis.id.2256	TRUE	reported	nOb2mO	0.4662	0.005995	19.686	5	T	C	0.4662	1006	raw
1117	rs2547978	G	A	0.04658	0.010507	8.57e-06	18338	phylum.Firmicutes.id.1672	TRUE	reported	XeUpDT	0.4841	0.001071	19.6498	5	A	G	0.4841	1006	raw
1118	rs2548459	T	C	0.055487	0.012275	6.4e-06	13377	genus.Ruminiclostridium6.id.11356	TRUE	reported	KqeBhd	0.4702	0.001525	20.4285	19	C	T	0.4702	1006	raw
1119	rs2553290	T	A	0.096213	0.020262	3.61e-06	7113	phylum.Cyanobacteria.id.1500	TRUE	reported	bYApu6	0.2197	0.00316	22.5422	4	A	T	0.2197	1006	raw
1120	rs2561116	G	T	-0.08362	0.018716	7.89e-06	15976	family.Veillonellaceae.id.2172	TRUE	reported	pyJdZX	0.1133	0.001248	19.9578	5	T	G	0.1133	1006	raw
1121	rs2569953	C	A	-0.07756	0.017464	8.95e-06	6637	genus.Terrisporobacter.id.11348	TRUE	reported	WZplMb	0.4195	0.002963	19.7171	3	A	C	0.4195	1006	raw
1122	rs2585223	C	T	0.111364	0.024774	8.86e-06	6911	phylum.Cyanobacteria.id.1500	TRUE	reported	bYApu6	0.1531	0.002915	20.2006	15	T	C	0.1531	1006	raw
1123	rs2585520	T	G	-0.0905	0.020043	5.27e-06	15501	family.Veillonellaceae.id.2172	TRUE	reported	pyJdZX	0.0825	0.001313	20.3844	13	G	T	0.0825	1006	raw
1124	rs2590913	A	G	0.154496	0.03394	6.65e-06	7225	genus.Desulfovibrio.id.3173	TRUE	reported	LxKAIj	0.07256	0.00286	20.7156	13	G	A	0.07256	1006	raw
1125	rs2599390	A	G	0.094049	0.019835	3.03e-06	9530	genus.unknowngenus.id.2001	TRUE	reported	wCVyTF	0.17	0.002353	22.4767	8	G	A	0.17	1006	raw
1126	rs2602429	T	C	0.074684	0.015619	2.58e-06	11690	class.Verrucomicrobiae.id.4029	TRUE	reported	mcSAFf	0.2217	0.001952	22.8589	16	C	T	0.2217	1006	raw
1127	rs2602429	T	C	0.076415	0.015349	8.71e-07	12104	phylum.Verrucomicrobia.id.3982	TRUE	reported	18PWEs	0.2217	0.002044	24.7823	16	C	T	0.2217	1006	raw
1128	rs2602429	T	C	0.074552	0.015619	2.7e-06	11690	family.Verrucomicrobiaceae.id.4036	TRUE	reported	um1DNp	0.2217	0.001945	22.7775	16	C	T	0.2217	1006	raw
1129	rs2602429	T	C	0.074535	0.01562	2.72e-06	11689	genus.Akkermansia.id.4037	TRUE	reported	8YXsdN	0.2217	0.001944	22.7656	16	C	T	0.2217	1006	raw
1130	rs2602429	T	C	0.074684	0.015619	2.58e-06	11690	order.Verrucomicrobiales.id.4030	TRUE	reported	akK7jX	0.2217	0.001952	22.8589	16	C	T	0.2217	1006	raw
1131	rs2613606	T	C	-0.05568	0.012412	7.2e-06	13249	genus.Sutterella.id.2896	TRUE	reported	QW4Q9D	0.3936	0.001517	20.1214	7	C	T	0.3936	1006	raw
1132	rs2613606	T	C	-0.04996	0.010926	4.13e-06	17092	order.Burkholderiales.id.2874	TRUE	reported	2NOcEs	0.3936	0.001222	20.9013	7	C	T	0.3936	1006	raw
1133	rs2613606	T	C	-0.05131	0.010909	2.2e-06	17146	class.Betaproteobacteria.id.2867	TRUE	reported	yt1dEB	0.3936	0.001289	22.12	7	C	T	0.3936	1006	raw
1134	rs262812	C	T	-0.06567	0.014226	3.25e-06	12099	family.Acidaminococcaceae.id.2166	TRUE	reported	pXsHS1	0.2664	0.001758	21.31	6	T	C	0.2664	1006	raw
1135	rs2642760	C	G	0.071336	0.01454	8.58e-07	10634	genus.Butyricimonas.id.945	TRUE	reported	cjRptV	0.3767	0.002259	24.0674	5	G	C	0.3767	1006	raw
1136	rs2644213	A	G	0.053885	0.012124	9.86e-06	17380	genus..Eubacteriumcoprostanoligenesgroup.id.11375	TRUE	reported	zmXZVA	0.2366	0.001135	19.7494	10	G	A	0.2366	1006	raw
1137	rs2644627	G	C	-0.05585	0.011224	6.33e-07	16059	family.Peptostreptococcaceae.id.2042	TRUE	reported	MwB7pw	0.4364	0.001539	24.7574	8	C	G	0.4364	1006	raw
1138	rs2651663	G	A	-0.07626	0.016864	5.64e-06	7939	genus.unknowngenus.id.2041	TRUE	reported	wVPJ5K	0.3459	0.002569	20.4427	12	A	G	0.3459	1006	raw
1139	rs265534	G	T	-0.05638	0.012013	2.27e-06	14776	genus..Eubacteriumeligensgroup.id.14372	TRUE	reported	iEBCwJ	0.4553	0.001488	22.0212	10	T	G	0.4553	1006	raw
1140	rs2671662	G	C	-0.05678	0.011945	2.22e-06	14334	genus.Collinsella.id.815	TRUE	reported	rB1Wfb	0.4682	0.001574	22.5883	17	C	G	0.4682	1006	raw
1141	rs267959	G	A	0.098861	0.020968	2.62e-06	5107	genus.unknowngenus.id.1000006162	TRUE	reported	OrFdia	0.3429	0.004334	22.2221	5	A	G	0.3429	1006	raw
1142	rs267959	G	A	0.098861	0.020968	2.62e-06	5107	order.NB1n.id.3953	TRUE	reported	8xtjMy	0.3429	0.004334	22.2221	5	A	G	0.3429	1006	raw
1143	rs267959	G	A	0.098861	0.020968	2.62e-06	5107	family.unknownfamily.id.1000006161	TRUE	reported	dHKlTI	0.3429	0.004334	22.2221	5	A	G	0.3429	1006	raw
1144	rs2683098	T	C	0.107319	0.022515	2.24e-06	5582	genus.Eisenbergiella.id.11304	TRUE	reported	fYFxkr	0.2237	0.004054	22.7118	15	C	T	0.2237	1006	raw
1145	rs2683313	G	A	-0.07246	0.01516	1.69e-06	10260	genus.Prevotella9.id.11183	TRUE	reported	2WdSQy	0.3082	0.002221	22.8386	8	A	G	0.3082	1006	raw
1146	rs2686790	C	T	0.070741	0.015793	7.5e-06	14778	genus.Bifidobacterium.id.436	TRUE	reported	Aqk6sq	0.1153	0.001356	20.0621	7	T	C	0.1153	1006	raw
1147	rs2692012	G	A	0.114231	0.025357	1.56e-06	13080	family.Desulfovibrionaceae.id.3169	TRUE	reported	YA1KVD	0.06362	0.001549	20.2913	1	A	G	0.06362	1006	raw
1148	rs2692012	G	A	0.112244	0.025355	2.27e-06	13082	order.Desulfovibrionales.id.3156	TRUE	reported	O4rDa2	0.06362	0.001496	19.5939	1	A	G	0.06362	1006	raw
1149	rs2692012	G	A	0.110335	0.025334	3.14e-06	13104	class.Deltaproteobacteria.id.3087	TRUE	reported	SsgzeG	0.06362	0.001445	18.9656	1	A	G	0.06362	1006	raw
1150	rs2702387	G	A	0.060856	0.013215	4.26e-06	12291	genus.Intestinibacter.id.11345	TRUE	reported	EVr8jn	0.3519	0.001723	21.2046	4	A	G	0.3519	1006	raw
1151	rs2704155	A	T	-0.10623	0.023481	5.42e-06	12419	genus.Anaerotruncus.id.2054	TRUE	reported	46lnK3	0.96521	0.001645	20.4651	11	A	C	0.03479	1006	corrected
1152	rs2706242	C	G	-0.09014	0.019971	9.84e-06	14026	genus.LachnospiraceaeUCG004.id.11324	TRUE	reported	UQj1cC	0.09344	0.00145	20.3687	13	G	C	0.09344	1006	raw
1153	rs270727	C	G	-0.06942	0.01508	5.38e-06	10634	genus.Butyricimonas.id.945	TRUE	reported	cjRptV	0.3221	0.001989	21.1874	1	G	C	0.3221	1006	raw
1154	rs2713349	T	A	0.061723	0.014017	8.63e-06	12853	genus.Bilophila.id.3170	TRUE	reported	J14NiR	0.2545	0.001506	19.386	7	A	T	0.2545	1006	raw
1155	rs2715439	T	C	0.074668	0.016482	6.27e-06	7468	genus.Actinomyces.id.423	TRUE	reported	uBMsZq	0.4543	0.002741	20.5177	15	C	T	0.4543	1006	raw
1156	rs2717140	T	C	-0.11923	0.025108	2.05e-06	8243	genus.Adlercreutzia.id.812	TRUE	reported	FF8vRO	0.1113	0.002728	22.5425	18	C	T	0.1113	1006	raw
1157	rs2724813	G	A	-0.08408	0.016755	6.28e-07	11610	genus.Marvinbryantia.id.2005	TRUE	reported	AYAMMR	0.2008	0.002164	25.1759	10	A	G	0.2008	1006	raw
1158	rs2726805	G	A	0.05484	0.012084	6.3e-06	14466	genus.LachnospiraceaeUCG004.id.11324	TRUE	reported	UQj1cC	0.4085	0.001422	20.591	4	A	G	0.4085	1006	raw
1159	rs2728491	T	G	-0.06274	0.013946	6.33e-06	12856	genus.Bilophila.id.3170	TRUE	reported	J14NiR	0.3101	0.001572	20.2379	7	G	T	0.3101	1006	raw
1160	rs2729556	T	C	-0.1091	0.02337	3.19e-06	3632	genus.RuminococcaceaeUCG011.id.11368	TRUE	reported	DoAZa8	0.499	0.005964	21.7808	7	C	T	0.499	1006	raw
1161	rs2730183	A	G	-0.04887	0.010991	8.44e-06	16772	genus.RuminococcaceaeUCG013.id.11370	TRUE	reported	iy1Dzl	0.4642	0.001177	19.768	8	G	A	0.4642	1006	raw
1162	rs2731794	T	C	0.120632	0.025753	1.92e-06	11079	genus.Intestinimonas.id.2062	TRUE	reported	ld7Nmb	0.05964	0.001977	21.9379	5	C	T	0.05964	1006	raw
1163	rs2731834	G	C	0.109935	0.023685	3.8e-06	4738	phylum.Lentisphaerae.id.2238	TRUE	reported	Y2DgXT	0.2237	0.004527	21.535	5	C	G	0.2237	1006	raw
1164	rs2731834	G	C	0.109438	0.023693	4.24e-06	4733	class.Lentisphaeria.id.2250	TRUE	reported	MdHJvO	0.2237	0.004488	21.3261	5	C	G	0.2237	1006	raw
1165	rs2731834	G	C	0.109438	0.023693	4.24e-06	4733	order.Victivallales.id.2254	TRUE	reported	3ggSHc	0.2237	0.004488	21.3261	5	C	G	0.2237	1006	raw
1166	rs2733072	A	G	0.109644	0.022831	1.49e-06	3833	genus..Eubacteriumfissicatenagroup.id.14373	TRUE	reported	sWVpdT	0.4652	0.005981	23.0521	8	G	A	0.4652	1006	raw
1167	rs2759329	A	G	-0.11113	0.023722	3.43e-06	3739	genus.Olsenella.id.822	TRUE	reported	AnTlNv	0.34	0.005836	21.9353	1	G	A	0.34	1006	raw
1168	rs2788271	G	T	-0.05756	0.013349	7.16e-06	18276	genus.Blautia.id.1992	TRUE	reported	ECmFSc	0.165	0.001016	18.59	1	T	G	0.165	1006	raw
1169	rs2791343	C	T	0.051717	0.011337	5.54e-06	17392	genus.Ruminiclostridium5.id.11355	TRUE	reported	M6EdAE	0.34	0.001195	20.808	8	T	C	0.34	1006	raw
1170	rs2795528	A	G	-0.18431	0.03922	2.72e-06	6366	genus.Clostridiumsensustricto1.id.1873	TRUE	reported	DR3Pwt	0.04871	0.003457	22.078	10	G	A	0.04871	1006	raw
1171	rs2795528	A	G	-0.18097	0.039091	3.81e-06	6411	family.Clostridiaceae1.id.1869	TRUE	reported	Gr5aJq	0.04871	0.003332	21.4248	10	G	A	0.04871	1006	raw
1172	rs2798105	G	A	-0.10085	0.022204	8.25e-06	11296	genus.Escherichia.Shigella.id.3504	TRUE	reported	n5j38S	0.1183	0.001823	20.6253	1	A	G	0.1183	1006	raw
1173	rs2801960	G	C	0.052098	0.011511	6.21e-06	17387	genus.Ruminiclostridium5.id.11355	TRUE	reported	M6EdAE	0.3181	0.001177	20.4809	1	C	G	0.3181	1006	raw
1174	rs2804244	G	A	-0.05309	0.011098	2.04e-06	16926	genus.Anaerostipes.id.1991	TRUE	reported	YATO1a	0.4553	0.00135	22.8795	10	A	G	0.4553	1006	raw
1175	rs281379	G	A	-0.04995	0.011215	9.33e-06	16130	genus..Eubacteriumhalliigroup.id.11338	TRUE	reported	B4WwXH	0.4602	0.001228	19.8352	19	A	G	0.4602	1006	raw
1176	rs2817172	T	C	0.058139	0.012449	2.77e-06	13658	genus.Clostridiumsensustricto1.id.1873	TRUE	reported	DR3Pwt	0.4125	0.001594	21.8065	1	C	T	0.4125	1006	raw
1177	rs2817172	T	C	0.056337	0.012392	5.27e-06	13789	family.Clostridiaceae1.id.1869	TRUE	reported	Gr5aJq	0.4125	0.001497	20.665	1	C	T	0.4125	1006	raw
1178	rs2817174	T	C	-0.07343	0.016369	7.87e-06	7710	genus..Eubacteriumruminantiumgroup.id.11340	TRUE	reported	1mwxaG	0.4294	0.002603	20.1193	1	C	T	0.4294	1006	raw
1179	rs2820282	C	A	-0.05923	0.012592	2.85e-06	12865	genus.RuminococcaceaeUCG010.id.11367	TRUE	reported	vrO30Z	0.4523	0.001717	22.1235	6	A	C	0.4523	1006	raw
1180	rs2825714	G	A	-0.13741	0.028925	1.72e-06	4734	order.Victivallales.id.2254	TRUE	reported	3ggSHc	0.1571	0.004745	22.559	21	A	G	0.1571	1006	raw
1181	rs2825714	G	A	-0.13823	0.02891	1.5e-06	4739	phylum.Lentisphaerae.id.2238	TRUE	reported	Y2DgXT	0.1571	0.004801	22.8514	21	A	G	0.1571	1006	raw
1182	rs2825714	G	A	-0.13741	0.028925	1.72e-06	4734	class.Lentisphaeria.id.2250	TRUE	reported	MdHJvO	0.1571	0.004745	22.559	21	A	G	0.1571	1006	raw
1183	rs2831909	C	T	0.132488	0.030679	5.9e-06	4868	genus.unknowngenus.id.959	TRUE	reported	1xfSvH	0.1024	0.003817	18.6425	21	T	C	0.1024	1006	raw
1184	rs2833282	A	G	0.071114	0.015697	4.31e-06	17680	family.Rikenellaceae.id.967	TRUE	reported	QjCBGd	0.1282	0.00116	20.5232	21	G	A	0.1282	1006	raw
1185	rs2833528	T	C	-0.05621	0.012776	9.92e-06	13233	genus.LachnospiraceaeUCG010.id.11330	TRUE	reported	ONWolY	0.3608	0.001461	19.3564	21	C	T	0.3608	1006	raw
1186	rs2833828	A	G	0.048962	0.01087	6.82e-06	17397	genus.Ruminiclostridium5.id.11355	TRUE	reported	M6EdAE	0.4533	0.001165	20.2856	21	G	A	0.4533	1006	raw
1187	rs2834062	G	A	0.048906	0.010884	8.44e-06	18171	class.Negativicutes.id.2164	TRUE	reported	OhwiNB	0.3648	0.00111	20.1874	21	A	G	0.3648	1006	raw
1188	rs2834062	G	A	0.048906	0.010884	8.44e-06	18171	order.Selenomonadales.id.2165	TRUE	reported	QEJchD	0.3648	0.00111	20.1874	21	A	G	0.3648	1006	raw
1189	rs2834977	C	T	-0.096	0.020826	3.96e-06	8946	genus.Turicibacter.id.2162	TRUE	reported	NXOHGT	0.173	0.00237	21.2434	21	T	C	0.173	1006	raw
1190	rs2835874	C	T	-0.08664	0.01965	7.54e-06	17567	genus.Faecalibacterium.id.2057	TRUE	reported	e0TmSA	0.06958	0.001105	19.4373	21	T	C	0.06958	1006	raw
1191	rs28376661	G	C	0.050482	0.010937	3.66e-06	18087	genus.Faecalibacterium.id.2057	TRUE	reported	e0TmSA	0.3738	0.001177	21.303	15	C	G	0.3738	1006	raw
1192	rs2838334	A	G	0.056172	0.012412	5.45e-06	15168	class.Deltaproteobacteria.id.3087	TRUE	reported	SsgzeG	0.3231	0.001348	20.4774	21	G	A	0.3231	1006	raw
1193	rs2838334	A	G	0.056902	0.012422	4.17e-06	15144	order.Desulfovibrionales.id.3156	TRUE	reported	O4rDa2	0.3231	0.001384	20.9796	21	G	A	0.3231	1006	raw
1194	rs2838334	A	G	0.057142	0.012423	3.82e-06	15142	family.Desulfovibrionaceae.id.3169	TRUE	reported	YA1KVD	0.3231	0.001395	21.1544	21	G	A	0.3231	1006	raw
1195	rs28402691	C	T	0.110695	0.02512	9.56e-06	6387	genus.Coprobacter.id.949	TRUE	reported	XO6iOJ	0.167	0.003031	19.4127	4	T	C	0.167	1006	raw
1196	rs28417404	G	A	-0.07269	0.016137	3.68e-06	14698	genus.Odoribacter.id.952	TRUE	reported	pHNXyZ	0.169	0.001379	20.2876	14	A	G	0.169	1006	raw
1197	rs28418786	G	C	-0.07913	0.017496	6.48e-06	13698	genus.Barnesiella.id.944	TRUE	reported	dCgPZp	0.1561	0.001491	20.4542	8	C	G	0.1561	1006	raw
1198	rs2842896	T	C	-0.06494	0.013115	7.25e-07	11709	genus.Marvinbryantia.id.2005	TRUE	reported	AYAMMR	0.5278	0.00209	24.515	6	T	C	0.4722	1006	corrected
1199	rs2846589	T	G	0.052209	0.011638	7.59e-06	14924	genus.Ruminococcus2.id.11374	TRUE	reported	SHMFHn	0.4543	0.001347	20.1219	18	G	T	0.4543	1006	raw
1200	rs28479800	T	A	-0.09152	0.021	7.93e-06	12399	genus.Barnesiella.id.944	TRUE	reported	dCgPZp	0.09742	0.001529	18.9895	1	A	T	0.09742	1006	raw
1201	rs28480294	C	T	-0.0517	0.01155	6.61e-06	16377	family.Alcaligenaceae.id.2875	TRUE	reported	bzPxHa	0.3439	0.001222	20.0301	15	T	C	0.3439	1006	raw
1202	rs28525131	A	G	-0.11866	0.026905	8.23e-06	10457	genus.Phascolarctobacterium.id.2168	TRUE	reported	mHs6vK	0.09443	0.001857	19.4466	14	G	A	0.09443	1006	raw
1203	rs2853179	T	C	0.081197	0.017423	2.42e-06	8949	genus.Desulfovibrio.id.3173	TRUE	reported	LxKAIj	0.2485	0.002421	21.7128	8	C	T	0.2485	1006	raw
1204	rs28537087	A	G	0.082087	0.018831	8.07e-06	11382	phylum.Tenericutes.id.3919	TRUE	reported	zVaQtM	0.164	0.001667	18.9986	15	G	A	0.164	1006	raw
1205	rs28537087	A	G	0.082087	0.018831	8.07e-06	11382	class.Mollicutes.id.3920	TRUE	reported	VTSMdP	0.164	0.001667	18.9986	15	G	A	0.164	1006	raw
1206	rs28540839	C	A	0.050828	0.011059	9.34e-06	16764	genus.LachnospiraceaeNK4A136group.id.11319	TRUE	reported	lievcM	0.4871	0.001258	21.1214	8	A	C	0.4871	1006	raw
1207	rs28564647	G	T	-0.0613	0.013758	7.81e-06	17368	class.Bacilli.id.1673	TRUE	reported	9azCVn	0.2058	0.001142	19.8525	9	T	G	0.2058	1006	raw
1208	rs28568391	G	A	-0.05839	0.011874	6.42e-07	14544	genus.ErysipelotrichaceaeUCG003.id.11384	TRUE	reported	qvbXAY	0.4493	0.00166	24.1788	10	A	G	0.4493	1006	raw
1209	rs28584818	G	A	0.126115	0.026863	4.43e-06	11095	genus..Eubacteriumhalliigroup.id.11338	TRUE	reported	B4WwXH	0.06859	0.001983	22.0372	3	A	G	0.06859	1006	raw
1210	rs28603357	C	T	-0.21491	0.047474	8.52e-06	3693	genus.Romboutsia.id.11347	TRUE	reported	vNpyBo	0.06362	0.005519	20.482	7	T	C	0.06362	1006	raw
1211	rs2861203	A	G	0.05723	0.012728	7.37e-06	15305	genus.LachnospiraceaeND3007group.id.11317	TRUE	reported	JGbYx2	0.3191	0.001319	20.2155	3	G	A	0.3191	1006	raw
1212	rs2862811	C	T	0.056493	0.012174	3.92e-06	13772	genus.LachnospiraceaeFCS020group.id.11314	TRUE	reported	DvIO2E	0.4543	0.001561	21.532	3	T	C	0.4543	1006	raw
1213	rs2863363	G	A	0.063486	0.013632	3.11e-06	11950	genus.Marvinbryantia.id.2005	TRUE	reported	AYAMMR	0.3678	0.001812	21.6844	3	A	G	0.3678	1006	raw
1214	rs28678345	C	T	0.214848	0.047088	6.69e-06	4323	class.Melainabacteria.id.1589	TRUE	reported	T5lSVk	0.04672	0.004793	20.8088	17	T	C	0.04672	1006	raw
1215	rs28678345	C	T	0.213083	0.047138	8.06e-06	4315	family.unknownfamily.id.1000001214	TRUE	reported	XMQI6Y	0.04672	0.004713	20.4249	17	T	C	0.04672	1006	raw
1216	rs28678345	C	T	0.213083	0.047138	8.06e-06	4315	order.Gastranaerophilales.id.1591	TRUE	reported	pNQKSm	0.04672	0.004713	20.4249	17	T	C	0.04672	1006	raw
1217	rs28678345	C	T	0.213083	0.047138	8.06e-06	4315	genus.unknowngenus.id.1000001215	TRUE	reported	5y4vHA	0.04672	0.004713	20.4249	17	T	C	0.04672	1006	raw
1218	rs28691777	T	C	0.137134	0.0267	6.96e-07	10199	genus.unknowngenus.id.1000000073	TRUE	reported	dEOhrp	0.07157	0.00258	26.375	17	C	T	0.07157	1006	raw
1219	rs28691777	T	C	0.137134	0.0267	6.96e-07	10199	family.ClostridialesvadinBB60group.id.11286	TRUE	reported	xYC310	0.07157	0.00258	26.375	17	C	T	0.07157	1006	raw
1220	rs28696126	T	A	-0.1065	0.023847	6.63e-06	7811	genus.DefluviitaleaceaeUCG011.id.11287	TRUE	reported	3UDwbW	0.1918	0.002547	19.9404	7	A	T	0.1918	1006	raw
1221	rs28696126	T	A	-0.10711	0.023817	5.56e-06	7830	family.Defluviitaleaceae.id.1924	TRUE	reported	bvXgwW	0.1918	0.002576	20.2179	7	A	T	0.1918	1006	raw
1222	rs2872237	A	C	-0.08145	0.017594	3.97e-06	6632	genus.Terrisporobacter.id.11348	TRUE	reported	WZplMb	0.4344	0.003221	21.4246	19	C	A	0.4344	1006	raw
1223	rs2875322	C	T	-0.05809	0.013143	8.78e-06	17459	genus.Alistipes.id.968	TRUE	reported	vFSjdd	0.2068	0.001118	19.5351	11	T	C	0.2068	1006	raw
1224	rs28757219	A	T	0.08184	0.017032	1.29e-06	14833	genus.Bacteroides.id.918	TRUE	reported	YDZ3PK	0.1521	0.001554	23.0859	6	T	A	0.1521	1006	raw
1225	rs28757219	A	T	0.08184	0.017032	1.29e-06	14833	family.Bacteroidaceae.id.917	TRUE	reported	lJwTFj	0.1521	0.001554	23.0859	6	T	A	0.1521	1006	raw
1226	rs2877457	A	G	-0.09349	0.021021	9.03e-06	5083	genus.Eggerthella.id.819	TRUE	reported	od5trx	0.8678	0.003876	19.7709	4	A	G	0.1322	1006	corrected
1227	rs2880566	C	T	0.059958	0.013469	5.61e-06	17232	genus.LachnospiraceaeNK4A136group.id.11319	TRUE	reported	lievcM	0.1879	0.001149	19.8132	17	T	C	0.1879	1006	raw
1228	rs2882478	A	G	-0.05771	0.011834	1.21e-06	14466	genus.LachnospiraceaeUCG004.id.11324	TRUE	reported	UQj1cC	0.4553	0.001641	23.7781	2	G	A	0.4553	1006	raw
1229	rs2884897	G	A	-0.12936	0.028902	6.44e-06	10813	genus..Eubacteriumrectalegroup.id.14374	TRUE	reported	GzoHF8	0.05268	0.001849	20.0303	11	A	G	0.05268	1006	raw
1230	rs28889936	C	A	0.114051	0.025284	3.37e-06	9758	genus.Oscillospira.id.2064	TRUE	reported	UB9FKR	0.1083	0.002081	20.3434	4	A	C	0.1083	1006	raw
1231	rs2889192	T	G	0.088754	0.019501	3.64e-06	7710	family.Actinomycetaceae.id.421	TRUE	reported	DMcS9c	0.2068	0.002679	20.7087	9	G	T	0.2068	1006	raw
1232	rs2889192	T	G	0.088405	0.0195	3.97e-06	7711	order.Actinomycetales.id.420	TRUE	reported	9mK5V2	0.2068	0.002658	20.5489	9	G	T	0.2068	1006	raw
1233	rs2892880	A	G	0.081776	0.018169	6.83e-06	8182	genus.DefluviitaleaceaeUCG011.id.11287	TRUE	reported	3UDwbW	0.2604	0.00247	20.2533	4	G	A	0.2604	1006	raw
1234	rs2893871	A	G	-0.07364	0.015548	3.54e-06	16103	genus.RuminococcaceaeUCG005.id.11363	TRUE	reported	vpdAwI	0.1521	0.001391	22.4322	10	G	A	0.1521	1006	raw
1235	rs289410	A	G	-0.06549	0.01391	2.27e-06	13380	genus..Ruminococcusgauvreauiigroup.id.11342	TRUE	reported	6Vc6Zr	0.2684	0.001654	22.1645	15	G	A	0.2684	1006	raw
1236	rs2898979	C	G	0.090152	0.02022	7.67e-06	11708	genus.unknowngenus.id.2071	TRUE	reported	xvteM2	0.1322	0.001695	19.8753	4	G	C	0.1322	1006	raw
1237	rs2900503	T	G	-0.17233	0.032667	1.55e-07	3320	genus.RikenellaceaeRC9gutgroup.id.11191	TRUE	reported	thtgMc	0.171	0.008313	27.8121	9	G	T	0.171	1006	raw
1238	rs2901723	A	C	0.064134	0.014429	8.79e-06	9662	genus.Erysipelatoclostridium.id.11381	TRUE	reported	KylqvU	0.503	0.00204	19.7508	11	A	C	0.497	1006	corrected
1239	rs290772	A	G	0.084254	0.01963	1e-05	17129	order.Clostridiales.id.1863	TRUE	reported	SaQQ02	0.06163	0.001074	18.4205	2	G	A	0.06163	1006	raw
1240	rs2907920	G	A	0.056117	0.012682	7.65e-06	16040	genus.Coprococcus1.id.11301	TRUE	reported	uSiiY5	0.2903	0.001219	19.5766	19	A	G	0.2903	1006	raw
1241	rs290833	G	T	-0.04974	0.011138	8.03e-06	17789	order.Erysipelotrichales.id.2148	TRUE	reported	R0jIhq	0.3688	0.00112	19.9402	1	T	G	0.3688	1006	raw
1242	rs290833	G	T	-0.04974	0.011138	8.03e-06	17789	family.Erysipelotrichaceae.id.2149	TRUE	reported	TngOMO	0.3688	0.00112	19.9402	1	T	G	0.3688	1006	raw
1243	rs290833	G	T	-0.04974	0.011138	8.03e-06	17789	class.Erysipelotrichia.id.2147	TRUE	reported	dI2L5B	0.3688	0.00112	19.9402	1	T	G	0.3688	1006	raw
1244	rs2909242	A	C	-0.091	0.018351	7.41e-07	6401	genus..Ruminococcusgnavusgroup.id.14376	TRUE	reported	M5iVLz	0.3857	0.003827	24.5806	8	C	A	0.3857	1006	raw
1245	rs2910921	C	T	0.160302	0.035832	8.42e-06	6549	family.Lachnospiraceae.id.1987	TRUE	reported	2sXAbi	0.04473	0.003047	20.008	5	T	C	0.04473	1006	raw
1246	rs2913110	T	C	0.105143	0.022942	4.56e-06	4001	genus..Eubacteriumbrachygroup.id.11296	TRUE	reported	iUwB8b	0.3777	0.005222	20.9934	10	C	T	0.3777	1006	raw
1247	rs2918132	T	C	-0.11465	0.025492	6.42e-06	3318	genus.Prevotella7.id.11182	TRUE	reported	lXrzop	0.3678	0.006059	20.2154	10	C	T	0.3678	1006	raw
1248	rs2930225	T	G	0.072952	0.015295	1.35e-06	12003	genus.Intestinimonas.id.2062	TRUE	reported	ld7Nmb	0.2584	0.001892	22.7466	16	G	T	0.2584	1006	raw
1249	rs2930903	G	C	0.090833	0.020943	6.84e-06	4789	family.unknownfamily.id.1000006161	TRUE	reported	dHKlTI	0.3887	0.003912	18.8026	19	C	G	0.3887	1006	raw
1250	rs2930903	G	C	0.090833	0.020943	6.84e-06	4789	genus.unknowngenus.id.1000006162	TRUE	reported	OrFdia	0.3887	0.003912	18.8026	19	C	G	0.3887	1006	raw
1251	rs2930903	G	C	0.090833	0.020943	6.84e-06	4789	order.NB1n.id.3953	TRUE	reported	8xtjMy	0.3887	0.003912	18.8026	19	C	G	0.3887	1006	raw
1252	rs2933324	G	A	-0.06626	0.014026	2.24e-06	12525	family.Acidaminococcaceae.id.2166	TRUE	reported	pXsHS1	0.2535	0.001778	22.3116	9	A	G	0.2535	1006	raw
1253	rs2939766	G	A	-0.05916	0.013042	7.01e-06	12619	genus.unknowngenus.id.2071	TRUE	reported	xvteM2	0.4085	0.001628	20.5738	11	A	G	0.4085	1006	raw
1254	rs2943022	C	T	0.049379	0.010676	4.11e-06	17854	genus.Roseburia.id.2012	TRUE	reported	lF1Qw6	0.4602	0.001197	21.3887	5	T	C	0.4602	1006	raw
1255	rs2944282	C	T	-0.1242	0.025703	1.57e-06	3555	family.Victivallaceae.id.2255	TRUE	reported	DKvnI8	0.3002	0.006525	23.3358	7	T	C	0.3002	1006	raw
1256	rs2952020	A	G	-0.0759	0.016576	5.63e-06	8949	genus.Turicibacter.id.2162	TRUE	reported	NXOHGT	0.2227	0.002337	20.9618	8	G	A	0.2227	1006	raw
1257	rs2952251	G	A	-0.06393	0.012652	3.72e-07	16612	family.Streptococcaceae.id.1850	TRUE	reported	FZGFgY	0.2525	0.001535	25.5272	8	A	G	0.2525	1006	raw
1258	rs2952251	G	A	-0.05989	0.01239	1.08e-06	17360	class.Bacilli.id.1673	TRUE	reported	9azCVn	0.2525	0.001344	23.3588	8	A	G	0.2525	1006	raw
1259	rs2952251	G	A	-0.06293	0.012418	3.36e-07	17278	order.Lactobacillales.id.1800	TRUE	reported	hgqefd	0.2525	0.001484	25.6805	8	A	G	0.2525	1006	raw
1260	rs2973294	T	G	0.092356	0.019544	2.39e-06	5378	genus..Eubacteriumoxidoreducensgroup.id.11339	TRUE	reported	ZXFPYs	0.4205	0.004135	22.3227	4	G	T	0.4205	1006	raw
1261	rs2997412	G	A	-0.05684	0.012232	4.22e-06	15336	genus.Ruminococcus2.id.11374	TRUE	reported	SHMFHn	0.2803	0.001406	21.5915	13	A	G	0.2803	1006	raw
1262	rs2998141	C	T	-0.13635	0.029307	4.42e-06	3330	genus.RikenellaceaeRC9gutgroup.id.11191	TRUE	reported	thtgMc	0.2217	0.006458	21.631	10	T	C	0.2217	1006	raw
1263	rs3000856	A	T	-0.071	0.016277	9.28e-06	16126	genus.Ruminococcus1.id.11373	TRUE	reported	CbYzNE	0.1342	0.001179	19.0253	1	T	A	0.1342	1006	raw
1264	rs3005511	G	A	0.051613	0.011285	5.29e-06	17610	genus.Dorea.id.1997	TRUE	reported	Hgfrr7	0.336	0.001186	20.9143	6	A	G	0.336	1006	raw
1265	rs3005511	G	A	0.050108	0.011077	6.19e-06	18276	genus.Blautia.id.1992	TRUE	reported	ECmFSc	0.336	0.001118	20.4621	6	A	G	0.336	1006	raw
1266	rs3008582	C	T	0.10572	0.022725	4.36e-06	7175	genus.Paraprevotella.id.962	TRUE	reported	SxMRJ4	0.1322	0.003007	21.6373	1	T	C	0.1322	1006	raw
1267	rs3009418	A	C	0.092761	0.021012	8.69e-06	16407	family.Ruminococcaceae.id.2050	TRUE	reported	CLGkv9	0.07853	0.001186	19.4862	1	C	A	0.07853	1006	raw
1268	rs3010848	A	G	-0.06967	0.014663	1.78e-06	10300	genus.unknowngenus.id.1868	TRUE	reported	lT0Gku	0.336	0.002187	22.5731	1	G	A	0.336	1006	raw
1269	rs3013089	A	G	-0.05515	0.012035	4.38e-06	14408	genus.RuminococcaceaeUCG003.id.11361	TRUE	reported	WE3e6j	0.3847	0.001455	20.9955	1	G	A	0.3847	1006	raw
1270	rs3017103	G	A	0.09809	0.020899	2.94e-06	7524	genus.Enterorhabdus.id.820	TRUE	reported	iVAvO7	0.1899	0.002919	22.0222	11	A	G	0.1899	1006	raw
1271	rs302266	C	T	-0.07773	0.017299	8.13e-06	17056	genus.Roseburia.id.2012	TRUE	reported	lF1Qw6	0.1203	0.001182	20.1893	1	T	C	0.1203	1006	raw
1272	rs3025411	G	A	0.092654	0.020947	8.27e-06	15671	class.Coriobacteriia.id.809	TRUE	reported	D3lXXR	0.1044	0.001247	19.5633	9	A	G	0.1044	1006	raw
1273	rs3025411	G	A	0.092654	0.020947	8.27e-06	15671	order.Coriobacteriales.id.810	TRUE	reported	Kw88Hi	0.1044	0.001247	19.5633	9	A	G	0.1044	1006	raw
1274	rs3025411	G	A	0.092654	0.020947	8.27e-06	15671	family.Coriobacteriaceae.id.811	TRUE	reported	Z2B9Re	0.1044	0.001247	19.5633	9	A	G	0.1044	1006	raw
1275	rs305411	G	A	0.129218	0.026452	1.01e-06	6777	genus.Coprobacter.id.949	TRUE	reported	XO6iOJ	0.1352	0.003509	23.8567	1	A	G	0.1352	1006	raw
1276	rs3111851	G	C	0.05819	0.012115	2.19e-06	18024	family.Porphyromonadaceae.id.943	TRUE	reported	7VyEEx	0.2465	0.001278	23.0683	3	C	G	0.2465	1006	raw
1277	rs3124783	G	A	-0.11599	0.02491	2.67e-06	6401	genus..Ruminococcusgnavusgroup.id.14376	TRUE	reported	M5iVLz	0.1203	0.003376	21.675	9	A	G	0.1203	1006	raw
1278	rs3125832	C	A	0.067932	0.015012	5.03e-06	11709	genus.Marvinbryantia.id.2005	TRUE	reported	AYAMMR	0.2624	0.001746	20.4739	1	A	C	0.2624	1006	raw
1279	rs3127230	T	C	-0.05035	0.01122	6.2e-06	18340	family.Lachnospiraceae.id.1987	TRUE	reported	2sXAbi	0.334	0.001097	20.1384	10	C	T	0.334	1006	raw
1280	rs312757	G	C	-0.05173	0.011285	4.84e-06	18250	phylum.Proteobacteria.id.2375	TRUE	reported	0kWnHA	0.2982	0.00115	21.0065	17	C	G	0.2982	1006	raw
1281	rs314726	C	T	0.052882	0.010949	1.38e-06	16966	genus..Eubacteriumrectalegroup.id.14374	TRUE	reported	GzoHF8	0.4573	0.001373	23.3266	2	T	C	0.4573	1006	raw
1282	rs320161	G	A	0.057229	0.01262	7.33e-06	17035	class.Betaproteobacteria.id.2867	TRUE	reported	yt1dEB	0.2753	0.001206	20.5617	9	A	G	0.2753	1006	raw
1283	rs322296	A	G	0.17869	0.037722	4.02e-06	3595	genus.Gordonibacter.id.821	TRUE	reported	KjtvXs	0.1193	0.006203	22.4268	7	G	A	0.1193	1006	raw
1284	rs326049	G	C	0.075969	0.016762	8.19e-06	10557	genus.Butyricimonas.id.945	TRUE	reported	cjRptV	0.2048	0.001942	20.5379	5	C	G	0.2048	1006	raw
1285	rs328312	A	T	0.081509	0.016944	1.41e-06	6950	genus.Lactobacillus.id.1837	TRUE	reported	blcCk4	0.4473	0.003319	23.134	16	T	A	0.4473	1006	raw
1286	rs328312	A	T	0.082529	0.016822	8.69e-07	7051	family.Lactobacillaceae.id.1836	TRUE	reported	SUWSpo	0.4473	0.003402	24.0607	16	T	A	0.4473	1006	raw
1287	rs329182	C	T	0.069033	0.015288	5.9e-06	17854	genus.Roseburia.id.2012	TRUE	reported	lF1Qw6	0.1571	0.001141	20.3862	5	T	C	0.1571	1006	raw
1288	rs3303	C	T	-0.09537	0.020407	3.94e-06	16877	genus.Fusicatenibacter.id.11305	TRUE	reported	egWeBd	0.07654	0.001292	21.8361	10	T	C	0.07654	1006	raw
1289	rs336138	T	G	0.077954	0.017187	7.48e-06	13236	genus.LachnospiraceaeUCG010.id.11330	TRUE	reported	ONWolY	0.163	0.001552	20.5701	5	G	T	0.163	1006	raw
1290	rs34066017	G	A	0.076429	0.015979	1.52e-06	10705	genus.Flavonifractor.id.2059	TRUE	reported	YJ9FV8	0.2455	0.002133	22.8741	11	A	G	0.2455	1006	raw
1291	rs34071565	A	T	-0.1567	0.034788	5.6e-06	8136	family.Prevotellaceae.id.960	TRUE	reported	WjBzOv	0.06759	0.002488	20.2846	11	T	A	0.06759	1006	raw
1292	rs34088226	G	A	-0.11781	0.026924	7.66e-06	9716	genus.unknowngenus.id.1000000073	TRUE	reported	dEOhrp	0.07058	0.001967	19.1414	5	A	G	0.07058	1006	raw
1293	rs34088226	G	A	-0.11781	0.026924	7.66e-06	9716	family.ClostridialesvadinBB60group.id.11286	TRUE	reported	xYC310	0.07058	0.001967	19.1414	5	A	G	0.07058	1006	raw
1294	rs340991	G	A	-0.07405	0.015889	3.75e-06	9781	genus.Erysipelatoclostridium.id.11381	TRUE	reported	KylqvU	0.2982	0.002216	21.714	5	A	G	0.2982	1006	raw
1295	rs34187114	A	C	-0.10451	0.022601	5.13e-06	7704	genus.Holdemanella.id.11393	TRUE	reported	bVGF4B	0.166	0.002768	21.3752	8	C	A	0.166	1006	raw
1296	rs342302	G	A	-0.15275	0.035157	8.16e-06	3265	genus.Victivallis.id.2256	TRUE	reported	nOb2mO	0.159	0.005749	18.8665	7	A	G	0.159	1006	raw
1297	rs34282744	C	G	0.191797	0.039983	1.84e-06	5257	genus.Peptococcus.id.2037	TRUE	reported	R4fL2Y	0.06163	0.004358	23.0019	15	G	C	0.06163	1006	raw
1298	rs34284163	T	A	-0.06033	0.013685	8.82e-06	17987	phylum.Actinobacteria.id.400	TRUE	reported	tf6mpN	0.2008	0.001079	19.4329	16	A	T	0.2008	1006	raw
1299	rs34297067	G	A	-0.18691	0.034147	6.6e-08	3271	genus..Eubacteriumnodatumgroup.id.11297	TRUE	reported	Wad4vW	0.1392	0.009076	29.941	14	A	G	0.1392	1006	raw
1300	rs34302036	G	A	0.055026	0.012083	5.88e-06	14185	genus.Romboutsia.id.11347	TRUE	reported	vNpyBo	0.4145	0.00146	20.7345	7	A	G	0.4145	1006	raw
1301	rs34402072	T	C	-0.0688	0.015608	9.8e-06	13863	genus.RuminococcaceaeUCG014.id.11371	TRUE	reported	SrZaca	0.1918	0.0014	19.4282	8	C	T	0.1918	1006	raw
1302	rs34417064	G	A	-0.0482	0.010687	7.01e-06	17570	genus.Alistipes.id.968	TRUE	reported	vFSjdd	0.5119	0.001157	20.3414	17	G	A	0.4881	1006	corrected
1303	rs34449434	C	A	-0.0497	0.01134	9.85e-06	16117	genus.Anaerotruncus.id.2054	TRUE	reported	46lnK3	0.4563	0.00119	19.2054	12	A	C	0.4563	1006	raw
1304	rs345219	G	T	-0.04974	0.011262	8.8e-06	17215	genus.Dorea.id.1997	TRUE	reported	Hgfrr7	0.3757	0.001132	19.5015	3	T	G	0.3757	1006	raw
1305	rs34528142	G	C	-0.08756	0.019556	6.13e-06	9604	genus.Erysipelatoclostridium.id.11381	TRUE	reported	KylqvU	0.171	0.002083	20.0414	17	C	G	0.171	1006	raw
1306	rs34561138	A	G	0.216145	0.045992	2.51e-06	4186	genus..Eubacteriumoxidoreducensgroup.id.11339	TRUE	reported	ZXFPYs	0.05865	0.005249	22.076	16	G	A	0.05865	1006	raw
1307	rs34569731	G	A	0.070514	0.015756	7.38e-06	9115	class.Alphaproteobacteria.id.2379	TRUE	reported	PH438T	0.335	0.002192	20.0239	2	A	G	0.335	1006	raw
1308	rs34576931	C	G	-0.08733	0.019489	4.72e-06	14678	genus.RuminococcaceaeNK4A214group.id.11358	TRUE	reported	0D69Wl	0.09145	0.001366	20.0779	12	G	C	0.09145	1006	raw
1309	rs34583783	T	G	0.126596	0.026846	4.49e-06	7468	genus.Actinomyces.id.423	TRUE	reported	uBMsZq	0.1024	0.002969	22.2311	6	G	T	0.1024	1006	raw
1310	rs34583783	T	G	0.123688	0.026425	5.54e-06	7711	order.Actinomycetales.id.420	TRUE	reported	9mK5V2	0.1024	0.002833	21.9027	6	G	T	0.1024	1006	raw
1311	rs34583783	T	G	0.123756	0.026427	5.48e-06	7710	family.Actinomycetaceae.id.421	TRUE	reported	DMcS9c	0.1024	0.002836	21.9242	6	G	T	0.1024	1006	raw
1312	rs34619204	A	G	-0.15604	0.034439	8.84e-06	3003	genus.Alloprevotella.id.961	TRUE	reported	K24quo	0.1998	0.006789	20.5144	21	G	A	0.1998	1006	raw
1313	rs34660375	G	A	-0.08059	0.017829	7.4e-06	14289	family.Prevotellaceae.id.960	TRUE	reported	WjBzOv	0.1909	0.001428	20.4284	5	A	G	0.1909	1006	raw
1314	rs34739816	T	G	0.096502	0.020767	3.88e-06	16593	class.Coriobacteriia.id.809	TRUE	reported	D3lXXR	0.08151	0.0013	21.5917	17	G	T	0.08151	1006	raw
1315	rs34739816	T	G	0.096502	0.020767	3.88e-06	16593	order.Coriobacteriales.id.810	TRUE	reported	Kw88Hi	0.08151	0.0013	21.5917	17	G	T	0.08151	1006	raw
1316	rs34739816	T	G	0.096502	0.020767	3.88e-06	16593	family.Coriobacteriaceae.id.811	TRUE	reported	Z2B9Re	0.08151	0.0013	21.5917	17	G	T	0.08151	1006	raw
1317	rs34757988	C	G	0.122294	0.022898	8.95e-08	4055	genus.Lactococcus.id.1851	TRUE	reported	gTwSWZ	0.326	0.006985	28.5112	18	G	C	0.326	1006	raw
1318	rs34781347	A	G	0.188685	0.038648	6.05e-07	6061	genus.RuminococcaceaeUCG005.id.11363	TRUE	reported	vpdAwI	0.05964	0.003917	23.8269	20	G	A	0.05964	1006	raw
1319	rs34928225	C	T	0.19977	0.042542	4.33e-06	3483	phylum.Euryarchaeota.id.55	TRUE	reported	vMr4K7	0.07555	0.006291	22.038	6	T	C	0.07555	1006	raw
1320	rs34962571	C	A	-0.18695	0.041841	6.25e-06	3237	family.Victivallaceae.id.2255	TRUE	reported	DKvnI8	0.0825	0.006129	19.9505	12	A	C	0.0825	1006	raw
1321	rs34985298	A	G	-0.06235	0.013772	8.34e-06	12618	genus.unknowngenus.id.2071	TRUE	reported	xvteM2	0.2922	0.001622	20.495	7	G	A	0.2922	1006	raw
1322	rs34989881	G	A	0.111056	0.024604	6.55e-06	12966	class.Bacilli.id.1673	TRUE	reported	9azCVn	0.06561	0.001569	20.3708	19	A	G	0.06561	1006	raw
1323	rs34989881	G	A	0.113479	0.024645	4.09e-06	12921	order.Lactobacillales.id.1800	TRUE	reported	hgqefd	0.06561	0.001638	21.1982	19	A	G	0.06561	1006	raw
1324	rs35011108	G	A	0.241826	0.05038	1.83e-06	3630	family.Actinomycetaceae.id.421	TRUE	reported	DMcS9c	0.06362	0.006307	23.0281	6	A	G	0.06362	1006	raw
1325	rs35011108	G	A	0.241546	0.05038	1.88e-06	3630	order.Actinomycetales.id.420	TRUE	reported	9mK5V2	0.06362	0.006293	22.9741	6	A	G	0.06362	1006	raw
1326	rs35011108	G	A	0.232634	0.051204	6.34e-06	3515	genus.Actinomyces.id.423	TRUE	reported	uBMsZq	0.06362	0.005838	20.6293	6	A	G	0.06362	1006	raw
1327	rs35035870	C	T	-0.19062	0.04144	2.62e-06	5642	genus.LachnospiraceaeFCS020group.id.11314	TRUE	reported	DvIO2E	0.03579	0.003736	21.1503	11	T	C	0.03579	1006	raw
1328	rs35042269	A	C	-0.18029	0.04033	8.11e-06	3595	genus.Gordonibacter.id.821	TRUE	reported	KjtvXs	0.1889	0.005528	19.974	4	C	A	0.1889	1006	raw
1329	rs35055552	C	T	0.109554	0.023543	3.35e-06	9970	genus.Parasutterella.id.2892	TRUE	reported	z2dTVA	0.07753	0.002167	21.649	8	T	C	0.07753	1006	raw
1330	rs35110698	C	T	-0.14632	0.032085	5.72e-06	3212	genus.Allisonella.id.2174	TRUE	reported	mM7gSS	0.1491	0.006433	20.7845	12	T	C	0.1491	1006	raw
1331	rs35156985	C	T	-0.15571	0.034808	8.06e-06	5965	genus.Slackia.id.825	TRUE	reported	rNqM0K	0.06362	0.003343	20.0037	7	T	C	0.06362	1006	raw
1332	rs35161940	C	T	-0.0806	0.016764	1.85e-06	18213	family.Erysipelotrichaceae.id.2149	TRUE	reported	TngOMO	0.1272	0.001268	23.1156	17	T	C	0.1272	1006	raw
1333	rs35161940	C	T	-0.0806	0.016764	1.85e-06	18213	class.Erysipelotrichia.id.2147	TRUE	reported	dI2L5B	0.1272	0.001268	23.1156	17	T	C	0.1272	1006	raw
1334	rs35161940	C	T	-0.0806	0.016764	1.85e-06	18213	order.Erysipelotrichales.id.2148	TRUE	reported	R0jIhq	0.1272	0.001268	23.1156	17	T	C	0.1272	1006	raw
1335	rs35166120	G	C	-0.06862	0.014625	3.75e-06	16092	genus.RuminococcaceaeUCG005.id.11363	TRUE	reported	vpdAwI	0.1849	0.001366	22.0082	8	C	G	0.1849	1006	raw
1336	rs35177866	G	A	0.091713	0.019013	2.95e-06	13394	genus.Barnesiella.id.944	TRUE	reported	dCgPZp	0.1243	0.001734	23.2635	3	A	G	0.1243	1006	raw
1337	rs35179274	T	C	-0.06273	0.013786	5.76e-06	15287	genus..Eubacteriumventriosumgroup.id.11341	TRUE	reported	OqdVfb	0.2435	0.001352	20.6999	14	C	T	0.2435	1006	raw
1338	rs35182105	G	A	-0.10972	0.024221	4.87e-06	13170	genus.LachnospiraceaeUCG004.id.11324	TRUE	reported	UQj1cC	0.07256	0.001556	20.519	12	A	G	0.07256	1006	raw
1339	rs35225860	G	A	-0.2236	0.048239	3.87e-06	3630	genus.Olsenella.id.822	TRUE	reported	AnTlNv	0.05666	0.005884	21.4743	1	A	G	0.05666	1006	raw
1340	rs35228298	A	G	0.093483	0.020289	7.3e-06	7456	genus.Holdemanella.id.11393	TRUE	reported	bVGF4B	0.2465	0.002839	21.225	3	G	A	0.2465	1006	raw
1341	rs35233670	C	T	-0.04736	0.010602	7.91e-06	18024	family.Porphyromonadaceae.id.943	TRUE	reported	7VyEEx	0.4414	0.001106	19.9507	17	T	C	0.4414	1006	raw
1342	rs35344081	A	G	0.061953	0.012707	1.01e-06	17374	class.Bacilli.id.1673	TRUE	reported	9azCVn	0.2406	0.001366	23.769	16	G	A	0.2406	1006	raw
1343	rs35344081	A	G	0.064244	0.012736	4.16e-07	17292	order.Lactobacillales.id.1800	TRUE	reported	hgqefd	0.2406	0.001469	25.4427	16	G	A	0.2406	1006	raw
1344	rs35344081	A	G	0.060935	0.01297	2.64e-06	16624	family.Streptococcaceae.id.1850	TRUE	reported	FZGFgY	0.2406	0.001326	22.0688	16	G	A	0.2406	1006	raw
1345	rs35362464	A	C	0.072008	0.016539	8.99e-06	13308	genus.Ruminiclostridium6.id.11356	TRUE	reported	KqeBhd	0.1511	0.001422	18.9536	4	C	A	0.1511	1006	raw
1346	rs35398954	G	A	-0.09014	0.01746	5.4e-07	16621	genus..Eubacteriumrectalegroup.id.14374	TRUE	reported	GzoHF8	0.1213	0.001601	26.6494	15	A	G	0.1213	1006	raw
1347	rs35414597	A	T	-0.06849	0.014214	1.51e-06	11386	genus.Parasutterella.id.2892	TRUE	reported	z2dTVA	0.339	0.002035	23.2158	4	T	A	0.339	1006	raw
1348	rs35506912	C	G	-0.06937	0.014793	3.21e-06	12793	genus.RuminococcaceaeUCG010.id.11367	TRUE	reported	vrO30Z	0.2495	0.001716	21.9909	15	G	C	0.2495	1006	raw
1349	rs35509	A	G	0.128249	0.026878	2.01e-06	8430	genus.Haemophilus.id.3698	TRUE	reported	n7OU7I	0.07853	0.002694	22.7622	12	G	A	0.07853	1006	raw
1350	rs35510	G	A	0.122729	0.026496	4.02e-06	8671	family.Pasteurellaceae.id.3689	TRUE	reported	YLQCdq	0.07853	0.002468	21.4507	12	A	G	0.07853	1006	raw
1351	rs35510	G	A	0.122729	0.026496	4.02e-06	8671	order.Pasteurellales.id.3688	TRUE	reported	WlBtg1	0.07853	0.002468	21.4507	12	A	G	0.07853	1006	raw
1352	rs35524804	C	T	-0.06075	0.012522	2.45e-06	17859	family.Lachnospiraceae.id.1987	TRUE	reported	2sXAbi	0.2674	0.001316	23.5342	9	T	C	0.2674	1006	raw
1353	rs35555519	G	C	0.101976	0.022288	4.92e-06	12002	genus.Escherichia.Shigella.id.3504	TRUE	reported	n5j38S	0.1143	0.001741	20.93	16	C	G	0.1143	1006	raw
1354	rs35559912	C	T	-0.09251	0.020367	4.89e-06	13976	genus.RuminococcaceaeNK4A214group.id.11358	TRUE	reported	0D69Wl	0.06561	0.001474	20.6261	5	T	C	0.06561	1006	raw
1355	rs356049	A	G	0.132603	0.02898	6.56e-06	4994	genus.Anaerofilum.id.2053	TRUE	reported	YntnFO	0.1859	0.004175	20.9281	17	G	A	0.1859	1006	raw
1356	rs35673018	A	G	0.089964	0.020293	7.63e-06	13326	family.Enterobacteriaceae.id.3469	TRUE	reported	OvRPwf	0.09443	0.001473	19.65	16	G	A	0.09443	1006	raw
1357	rs35673018	A	G	0.089964	0.020293	7.63e-06	13326	order.Enterobacteriales.id.3468	TRUE	reported	q5Jweg	0.09443	0.001473	19.65	16	G	A	0.09443	1006	raw
1358	rs35703006	T	G	0.092667	0.019078	9.01e-07	7940	genus.unknowngenus.id.2041	TRUE	reported	wVPJ5K	0.2157	0.002963	23.5874	8	G	T	0.2157	1006	raw
1359	rs35703006	T	G	0.081265	0.016436	4.95e-07	10715	family.Peptococcaceae.id.2024	TRUE	reported	RlXB67	0.2157	0.002276	24.4435	8	G	T	0.2157	1006	raw
1360	rs35740166	T	C	-0.11225	0.022682	8.4e-07	11607	genus.unknowngenus.id.2071	TRUE	reported	xvteM2	0.1074	0.002105	24.4841	4	C	T	0.1074	1006	raw
1361	rs35778461	T	C	0.146679	0.029719	1.21e-06	3212	genus.Allisonella.id.2174	TRUE	reported	mM7gSS	0.1918	0.007527	24.3449	9	C	T	0.1918	1006	raw
1362	rs35866622	C	T	-0.0612	0.010942	2.21e-08	17240	genus..Ruminococcustorquesgroup.id.14377	TRUE	reported	qPqTun	0.4404	0.001811	31.2812	19	T	C	0.4404	1006	raw
1363	rs35890118	G	A	-0.06654	0.014766	8.26e-06	11478	genus.Coprococcus2.id.11302	TRUE	reported	ASkAyD	0.3171	0.001766	20.3005	10	A	G	0.3171	1006	raw
1364	rs35909684	C	A	-0.08502	0.019154	7.1e-06	17565	family.Rikenellaceae.id.967	TRUE	reported	QjCBGd	0.07753	0.00112	19.6997	8	A	C	0.07753	1006	raw
1365	rs35940633	A	G	-0.0511	0.011001	4.22e-06	17582	genus.Subdoligranulum.id.2070	TRUE	reported	hcDNMd	0.3628	0.001226	21.5745	14	G	A	0.3628	1006	raw
1366	rs35947731	T	C	-0.13122	0.028841	5.43e-06	9748	genus.unknowngenus.id.1868	TRUE	reported	lT0Gku	0.05964	0.002119	20.696	7	C	T	0.05964	1006	raw
1367	rs35961441	C	A	0.091526	0.020731	8.37e-06	16374	family.Porphyromonadaceae.id.943	TRUE	reported	7VyEEx	0.07356	0.001189	19.4899	1	A	C	0.07356	1006	raw
1368	rs36021379	G	A	-0.0656	0.01449	7.2e-06	17199	family.Rikenellaceae.id.967	TRUE	reported	QjCBGd	0.1342	0.00119	20.4932	21	A	G	0.1342	1006	raw
1369	rs36057338	T	G	0.181604	0.039874	6.26e-06	4738	family.Oxalobacteraceae.id.2966	TRUE	reported	4F1yrk	0.07555	0.004359	20.734	4	G	T	0.07555	1006	raw
1370	rs36057338	T	G	0.207847	0.042144	8.8e-07	4244	genus.Oxalobacter.id.2978	TRUE	reported	gb5Y6q	0.07555	0.005698	24.3116	4	G	T	0.07555	1006	raw
1371	rs36081916	C	T	-0.18123	0.040299	4.7e-06	3216	genus.Howardella.id.2000	TRUE	reported	9QwbhK	0.1113	0.006249	20.2119	7	T	C	0.1113	1006	raw
1372	rs36095275	T	C	-0.07524	0.015686	1.4e-06	8694	genus.Oscillibacter.id.2063	TRUE	reported	3dB6YP	0.3618	0.002639	23.0001	14	C	T	0.3618	1006	raw
1373	rs36111799	T	C	-0.04807	0.010543	5.17e-06	18226	phylum.Firmicutes.id.1672	TRUE	reported	XeUpDT	0.4264	0.001139	20.7869	10	C	T	0.4264	1006	raw
1374	rs36121075	G	A	-0.14067	0.030628	6.99e-06	5301	genus.Peptococcus.id.2037	TRUE	reported	R4fL2Y	0.1282	0.003964	21.0864	20	A	G	0.1282	1006	raw
1375	rs36155147	T	C	0.104966	0.0241	5.41e-06	5958	genus.CandidatusSoleaferrea.id.11350	TRUE	reported	gNi2mn	0.3618	0.003174	18.9642	7	C	T	0.3618	1006	raw
1376	rs362417	C	G	-0.05486	0.012098	7.8e-06	17097	genus.RuminococcaceaeUCG002.id.11360	TRUE	reported	vMOi67	0.2664	0.001201	20.5614	14	G	C	0.2664	1006	raw
1377	rs367480	A	G	-0.08376	0.01858	8.2e-06	5887	class.Melainabacteria.id.1589	TRUE	reported	T5lSVk	0.4274	0.00344	20.3157	11	G	A	0.4274	1006	raw
1378	rs367480	A	G	-0.08416	0.018595	7.52e-06	5878	genus.unknowngenus.id.1000001215	TRUE	reported	5y4vHA	0.4274	0.003473	20.4801	11	G	A	0.4274	1006	raw
1379	rs367480	A	G	-0.08416	0.018595	7.52e-06	5878	order.Gastranaerophilales.id.1591	TRUE	reported	pNQKSm	0.4274	0.003473	20.4801	11	G	A	0.4274	1006	raw
1380	rs367480	A	G	-0.08416	0.018595	7.52e-06	5878	family.unknownfamily.id.1000001214	TRUE	reported	XMQI6Y	0.4274	0.003473	20.4801	11	G	A	0.4274	1006	raw
1381	rs369444	G	C	0.125481	0.025901	3.15e-06	12465	genus.LachnospiraceaeFCS020group.id.11314	TRUE	reported	DvIO2E	0.06362	0.001879	23.4673	16	C	G	0.06362	1006	raw
1382	rs3730086	G	A	0.080035	0.017874	7.98e-06	8602	order.Rhodospirillales.id.2667	TRUE	reported	4SiEbb	0.2386	0.002326	20.0462	5	A	G	0.2386	1006	raw
1383	rs3730086	G	A	0.080675	0.018004	8.65e-06	8456	genus.unknowngenus.id.2755	TRUE	reported	mqGyAH	0.2386	0.002369	20.0734	5	A	G	0.2386	1006	raw
1384	rs3733511	G	A	0.128253	0.027472	3.39e-06	3156	family.FamilyXI.id.1936	TRUE	reported	NeP3Y3	0.2942	0.006859	21.7816	4	A	G	0.2942	1006	raw
1385	rs3734633	A	G	-0.12096	0.02683	5.32e-06	8626	genus.Turicibacter.id.2162	TRUE	reported	NXOHGT	0.09742	0.002351	20.3197	6	G	A	0.09742	1006	raw
1386	rs3752849	A	G	0.163846	0.036608	7.68e-06	5322	genus.Dorea.id.1997	TRUE	reported	Hgfrr7	0.0328	0.00375	20.0242	11	G	A	0.0328	1006	raw
1387	rs3754624	T	C	0.097139	0.020006	1.71e-06	8496	family.Rhodospirillaceae.id.2717	TRUE	reported	JmL5S0	0.162	0.002767	23.5693	2	C	T	0.162	1006	raw
1388	rs3754624	T	C	0.094128	0.019839	2.68e-06	8598	order.Rhodospirillales.id.2667	TRUE	reported	4SiEbb	0.162	0.002611	22.5061	2	C	T	0.162	1006	raw
1389	rs3754624	T	C	0.096448	0.020059	2.16e-06	8452	genus.unknowngenus.id.2755	TRUE	reported	mqGyAH	0.162	0.002728	23.1136	2	C	T	0.162	1006	raw
1390	rs3756315	G	A	-0.08835	0.01884	3.33e-06	6328	genus.LachnospiraceaeNC2004group.id.11316	TRUE	reported	KWGftx	0.339	0.003463	21.9836	5	A	G	0.339	1006	raw
1391	rs3758087	C	T	0.05642	0.012466	8.61e-06	14871	family.Prevotellaceae.id.960	TRUE	reported	WjBzOv	0.2922	0.001376	20.4827	8	T	C	0.2922	1006	raw
1392	rs3761728	G	T	-0.05435	0.011887	3.87e-06	17570	genus.Subdoligranulum.id.2070	TRUE	reported	hcDNMd	0.2425	0.001188	20.901	4	T	G	0.2425	1006	raw
1393	rs3765837	G	T	-0.19073	0.043361	7.17e-06	3556	genus.Gordonibacter.id.821	TRUE	reported	KjtvXs	0.07853	0.005411	19.3371	1	T	G	0.07853	1006	raw
1394	rs3768491	G	A	-0.06811	0.014906	4.23e-06	11002	phylum.Tenericutes.id.3919	TRUE	reported	zVaQtM	0.2863	0.001894	20.8715	1	A	G	0.2863	1006	raw
1395	rs3768491	G	A	-0.06811	0.014906	4.23e-06	11002	class.Mollicutes.id.3920	TRUE	reported	VTSMdP	0.2863	0.001894	20.8715	1	A	G	0.2863	1006	raw
1396	rs3771393	T	C	0.130842	0.026667	7.38e-07	3792	genus..Eubacteriumfissicatenagroup.id.14373	TRUE	reported	sWVpdT	0.2843	0.006309	24.0611	2	C	T	0.2843	1006	raw
1397	rs3791893	G	A	0.147035	0.034023	9.5e-06	3795	genus.Howardella.id.2000	TRUE	reported	9QwbhK	0.1233	0.004897	18.6668	2	A	G	0.1233	1006	raw
1398	rs3792064	A	G	0.089735	0.018253	6.75e-07	17812	phylum.Firmicutes.id.1672	TRUE	reported	XeUpDT	0.07952	0.001355	24.1655	2	G	A	0.07952	1006	raw
1399	rs3800154	C	A	-0.0798	0.017764	6.12e-06	9406	genus.RuminococcaceaeUCG004.id.11362	TRUE	reported	K5GWNm	0.2207	0.002141	20.1739	6	A	C	0.2207	1006	raw
1400	rs3801748	A	G	0.077972	0.017169	5.2e-06	7179	genus.Paraprevotella.id.962	TRUE	reported	SxMRJ4	0.3459	0.002865	20.6187	7	G	A	0.3459	1006	raw
1401	rs3804326	G	A	0.14147	0.033635	9.85e-06	7028	genus.Erysipelatoclostridium.id.11381	TRUE	reported	KylqvU	0.06759	0.002511	17.6855	6	A	G	0.06759	1006	raw
1402	rs3809430	C	T	-0.05482	0.011843	3.55e-06	15287	genus..Eubacteriumventriosumgroup.id.11341	TRUE	reported	OqdVfb	0.3479	0.0014	21.4232	14	T	C	0.3479	1006	raw
1403	rs3812426	A	G	0.106447	0.022416	2.72e-06	5583	genus.Eisenbergiella.id.11304	TRUE	reported	fYFxkr	0.2078	0.004023	22.5425	8	G	A	0.2078	1006	raw
1404	rs3816345	C	T	0.09764	0.021314	9.59e-06	14209	genus.Barnesiella.id.944	TRUE	reported	dCgPZp	0.08648	0.001475	20.9825	2	T	C	0.08648	1006	raw
1405	rs3819978	T	C	-0.11504	0.026014	8.74e-06	12769	genus.Ruminococcus1.id.11373	TRUE	reported	CbYzNE	0.05865	0.001529	19.5535	1	C	T	0.05865	1006	raw
1406	rs3821998	A	C	-0.08641	0.019252	6.72e-06	17920	genus.Lachnoclostridium.id.11308	TRUE	reported	fvtZ2G	0.08847	0.001123	20.1417	4	C	A	0.08847	1006	raw
1407	rs3827020	T	C	0.076648	0.016064	1.79e-06	12628	genus.Bilophila.id.3170	TRUE	reported	J14NiR	0.1899	0.0018	22.7621	20	C	T	0.1899	1006	raw
1408	rs3828477	T	G	-0.09122	0.019569	2.89e-06	6798	genus.Coprobacter.id.949	TRUE	reported	XO6iOJ	0.2813	0.003186	21.7217	3	G	T	0.2813	1006	raw
1409	rs3842897	A	G	-0.11264	0.024275	5.2e-06	12407	genus.FamilyXIIIUCG001.id.11294	TRUE	reported	wskxat	0.06461	0.001732	21.5272	1	G	A	0.06461	1006	raw
1410	rs3851328	G	T	-0.10777	0.023653	4.18e-06	5147	genus.Eggerthella.id.819	TRUE	reported	od5trx	0.2664	0.004018	20.754	2	T	G	0.2664	1006	raw
1411	rs3852931	T	C	-0.04821	0.0105	4.53e-06	18260	phylum.Firmicutes.id.1672	TRUE	reported	XeUpDT	0.4662	0.001153	21.0778	20	C	T	0.4662	1006	raw
1412	rs3860225	G	A	0.083936	0.016794	5.5e-07	14871	family.Prevotellaceae.id.960	TRUE	reported	WjBzOv	0.1382	0.001677	24.9776	1	A	G	0.1382	1006	raw
1413	rs3860755	C	G	0.055878	0.011662	1.71e-06	17294	genus.Parabacteroides.id.954	TRUE	reported	rNVXlM	0.3082	0.001326	22.954	5	G	C	0.3082	1006	raw
1414	rs386526	G	C	0.081846	0.018009	8.33e-06	6144	genus.CandidatusSoleaferrea.id.11350	TRUE	reported	gNi2mn	0.5169	0.003351	20.6486	10	G	C	0.4831	1006	corrected
1415	rs3890996	G	T	-0.04746	0.010564	6.95e-06	18120	phylum.Proteobacteria.id.2375	TRUE	reported	0kWnHA	0.5388	0.001113	20.1808	22	G	T	0.4612	1006	corrected
1416	rs3900776	A	G	-0.11001	0.02363	2.75e-06	14694	genus.Anaerostipes.id.1991	TRUE	reported	YATO1a	0.07058	0.001473	21.6719	9	G	A	0.07058	1006	raw
1417	rs3932485	T	C	0.062621	0.014162	9.93e-06	10359	family.unknownfamily.id.1000005471	TRUE	reported	V89cXi	0.4284	0.001884	19.5472	3	C	T	0.4284	1006	raw
1418	rs3932485	T	C	0.062621	0.014162	9.93e-06	10359	genus.unknowngenus.id.1000005472	TRUE	reported	qTpWct	0.4284	0.001884	19.5472	3	C	T	0.4284	1006	raw
1419	rs3932485	T	C	0.062621	0.014162	9.93e-06	10359	order.MollicutesRF9.id.11579	TRUE	reported	VzMIlH	0.4284	0.001884	19.5472	3	C	T	0.4284	1006	raw
1420	rs3935584	T	C	-0.05235	0.011566	7.5e-06	15166	class.Deltaproteobacteria.id.3087	TRUE	reported	SsgzeG	0.496	0.001349	20.4824	2	C	T	0.496	1006	raw
1421	rs3935584	T	C	-0.05258	0.011576	6.78e-06	15140	family.Desulfovibrionaceae.id.3169	TRUE	reported	YA1KVD	0.496	0.001361	20.6324	2	C	T	0.496	1006	raw
1422	rs3935584	T	C	-0.05245	0.011575	7.2e-06	15142	order.Desulfovibrionales.id.3156	TRUE	reported	O4rDa2	0.496	0.001354	20.5279	2	C	T	0.496	1006	raw
1423	rs394449	T	A	0.069291	0.014871	2.6e-06	15728	genus.RuminococcaceaeUCG005.id.11363	TRUE	reported	vpdAwI	0.1789	0.001378	21.7072	17	A	T	0.1789	1006	raw
1424	rs395407	C	G	-0.07928	0.01737	4.37e-06	15864	genus.Streptococcus.id.1853	TRUE	reported	aDHsV8	0.1421	0.001311	20.8288	5	G	C	0.1421	1006	raw
1425	rs395407	C	G	-0.08269	0.017254	1.33e-06	16088	family.Streptococcaceae.id.1850	TRUE	reported	FZGFgY	0.1421	0.001426	22.9639	5	G	C	0.1421	1006	raw
1426	rs3980709	T	A	-0.06227	0.014057	6.86e-06	17340	genus..Eubacteriumrectalegroup.id.14374	TRUE	reported	GzoHF8	0.161	0.00113	19.6207	1	A	T	0.161	1006	raw
1427	rs3995795	T	C	0.061091	0.013859	9.72e-06	12104	phylum.Verrucomicrobia.id.3982	TRUE	reported	18PWEs	0.3181	0.001603	19.4273	10	C	T	0.3181	1006	raw
1428	rs3999074	T	G	-0.05506	0.012185	6.55e-06	13772	genus.LachnospiraceaeFCS020group.id.11314	TRUE	reported	DvIO2E	0.4781	0.00148	20.4155	10	G	T	0.4781	1006	raw
1429	rs4028634	C	T	0.053291	0.01101	1.35e-06	17295	order.Lactobacillales.id.1800	TRUE	reported	hgqefd	0.4254	0.001353	23.4257	17	T	C	0.4254	1006	raw
1430	rs4028634	C	T	0.052061	0.010984	2.21e-06	17377	class.Bacilli.id.1673	TRUE	reported	9azCVn	0.4254	0.001291	22.462	17	T	C	0.4254	1006	raw
1431	rs4033856	T	C	0.083242	0.016724	5.17e-07	15945	class.Betaproteobacteria.id.2867	TRUE	reported	yt1dEB	0.1292	0.001551	24.7725	4	C	T	0.1292	1006	raw
1432	rs4033856	T	C	0.083345	0.016749	5.67e-07	15897	order.Burkholderiales.id.2874	TRUE	reported	2NOcEs	0.1292	0.001555	24.7586	4	C	T	0.1292	1006	raw
1433	rs4033856	T	C	0.081834	0.016893	1.03e-06	15623	family.Alcaligenaceae.id.2875	TRUE	reported	bzPxHa	0.1292	0.0015	23.4635	4	C	T	0.1292	1006	raw
1434	rs40656	T	C	0.142664	0.031102	8.62e-06	4048	genus..Clostridiuminnocuumgroup.id.14397	TRUE	reported	p0Fp6o	0.1889	0.005171	21.0299	5	C	T	0.1889	1006	raw
1435	rs4073240	A	G	0.074969	0.016737	7.94e-06	7468	genus.Actinomyces.id.423	TRUE	reported	uBMsZq	0.3827	0.002679	20.0585	6	G	A	0.3827	1006	raw
1436	rs4073240	A	G	0.074973	0.016467	5.68e-06	7711	order.Actinomycetales.id.420	TRUE	reported	9mK5V2	0.3827	0.002681	20.7233	6	G	A	0.3827	1006	raw
1437	rs4073240	A	G	0.074755	0.016468	6.05e-06	7710	family.Actinomycetaceae.id.421	TRUE	reported	DMcS9c	0.3827	0.002665	20.5998	6	G	A	0.3827	1006	raw
1438	rs4073731	C	T	0.065195	0.014222	4.05e-06	17793	genus..Ruminococcustorquesgroup.id.14377	TRUE	reported	qPqTun	0.1759	0.00118	21.0111	11	T	C	0.1759	1006	raw
1439	rs4076415	G	T	0.051515	0.011029	1.99e-06	16960	genus..Eubacteriumcoprostanoligenesgroup.id.11375	TRUE	reported	zmXZVA	0.4006	0.001285	21.8129	15	T	G	0.4006	1006	raw
1440	rs4076564	A	G	-0.18862	0.039209	8.06e-06	3730	family.Christensenellaceae.id.1866	TRUE	reported	M67V6Q	0.03877	0.006166	23.1305	6	G	A	0.03877	1006	raw
1441	rs4078432	T	C	-0.06089	0.013376	4.23e-06	17789	order.Erysipelotrichales.id.2148	TRUE	reported	R0jIhq	0.1809	0.001164	20.7209	14	C	T	0.1809	1006	raw
1442	rs4078432	T	C	-0.06089	0.013376	4.23e-06	17789	class.Erysipelotrichia.id.2147	TRUE	reported	dI2L5B	0.1809	0.001164	20.7209	14	C	T	0.1809	1006	raw
1443	rs4078432	T	C	-0.06089	0.013376	4.23e-06	17789	family.Erysipelotrichaceae.id.2149	TRUE	reported	TngOMO	0.1809	0.001164	20.7209	14	C	T	0.1809	1006	raw
1444	rs4079028	T	C	0.091562	0.019936	3.28e-06	7480	genus.RuminococcaceaeUCG009.id.11366	TRUE	reported	HnuHz1	0.1938	0.002812	21.0882	1	C	T	0.1938	1006	raw
1445	rs4113676	C	A	-0.21851	0.049015	7.42e-06	3170	genus.Intestinimonas.id.2062	TRUE	reported	ld7Nmb	0.06163	0.00623	19.8607	20	A	C	0.06163	1006	raw
1446	rs4129395	A	G	0.090426	0.018525	1.22e-06	5878	order.Gastranaerophilales.id.1591	TRUE	reported	pNQKSm	0.4264	0.004037	23.8183	9	G	A	0.4264	1006	raw
1447	rs4129395	A	G	0.090426	0.018525	1.22e-06	5878	genus.unknowngenus.id.1000001215	TRUE	reported	5y4vHA	0.4264	0.004037	23.8183	9	G	A	0.4264	1006	raw
1448	rs4129395	A	G	0.090426	0.018525	1.22e-06	5878	family.unknownfamily.id.1000001214	TRUE	reported	XMQI6Y	0.4264	0.004037	23.8183	9	G	A	0.4264	1006	raw
1449	rs4129395	A	G	0.089619	0.018511	1.48e-06	5887	class.Melainabacteria.id.1589	TRUE	reported	T5lSVk	0.4264	0.003966	23.432	9	G	A	0.4264	1006	raw
1450	rs41438744	G	C	-0.12487	0.027013	2.44e-06	8839	genus.Holdemania.id.2157	TRUE	reported	1lRGXJ	0.07256	0.002412	21.3637	14	C	G	0.07256	1006	raw
1451	rs4146051	G	A	-0.10738	0.024566	8.76e-06	11372	class.Bacteroidia.id.912	TRUE	reported	AwKybA	0.05567	0.001677	19.1017	2	A	G	0.05567	1006	raw
1452	rs4146051	G	A	-0.10738	0.024566	8.76e-06	11372	order.Bacteroidales.id.913	TRUE	reported	yyi9LU	0.05567	0.001677	19.1017	2	A	G	0.05567	1006	raw
1453	rs4146507	T	C	0.079488	0.0177	7.23e-06	9108	genus.Holdemania.id.2157	TRUE	reported	1lRGXJ	0.2217	0.002209	20.1628	5	C	T	0.2217	1006	raw
1454	rs4146653	A	G	0.098522	0.021418	4.5e-06	7468	genus.Actinomyces.id.423	TRUE	reported	uBMsZq	0.1968	0.002825	21.1537	10	G	A	0.1968	1006	raw
1455	rs41816	G	A	0.132201	0.029109	8.39e-06	3154	genus.Sellimonas.id.14369	TRUE	reported	X50XW5	0.2515	0.006497	20.6134	7	A	G	0.2515	1006	raw
1456	rs4236095	A	G	0.076196	0.015704	1.93e-06	16383	genus.Parabacteroides.id.954	TRUE	reported	rNVXlM	0.1252	0.001435	23.5388	6	G	A	0.1252	1006	raw
1457	rs4242783	A	G	0.068929	0.014769	2.64e-06	11690	order.Verrucomicrobiales.id.4030	TRUE	reported	akK7jX	0.2873	0.00186	21.7777	10	G	A	0.2873	1006	raw
1458	rs4242783	A	G	0.068799	0.014769	2.75e-06	11690	family.Verrucomicrobiaceae.id.4036	TRUE	reported	um1DNp	0.2873	0.001853	21.6955	10	G	A	0.2873	1006	raw
1459	rs4242783	A	G	0.068545	0.01477	3e-06	11689	genus.Akkermansia.id.4037	TRUE	reported	8YXsdN	0.2873	0.001839	21.5336	10	G	A	0.2873	1006	raw
1460	rs4242783	A	G	0.068929	0.014769	2.64e-06	11690	class.Verrucomicrobiae.id.4029	TRUE	reported	mcSAFf	0.2873	0.00186	21.7777	10	G	A	0.2873	1006	raw
1461	rs4244069	A	G	-0.14677	0.032659	9.81e-06	5030	genus.Anaerofilum.id.2053	TRUE	reported	YntnFO	0.1133	0.003999	20.1888	12	G	A	0.1133	1006	raw
1462	rs4247078	G	C	0.071038	0.015522	5.46e-06	8948	genus.Turicibacter.id.2162	TRUE	reported	NXOHGT	0.338	0.002335	20.9401	15	C	G	0.338	1006	raw
1463	rs424715	C	T	0.081874	0.017485	4.41e-06	7524	genus.Enterorhabdus.id.820	TRUE	reported	iVAvO7	0.5537	0.002906	21.9192	19	C	T	0.4463	1006	corrected
1464	rs4257531	A	G	0.164498	0.036496	7.44e-06	3162	class.Methanobacteria.id.119	TRUE	reported	MbxSV8	0.1143	0.006384	20.303	3	G	A	0.1143	1006	raw
1465	rs4257531	A	G	0.164498	0.036496	7.44e-06	3162	family.Methanobacteriaceae.id.121	TRUE	reported	zKT0Gc	0.1143	0.006384	20.303	3	G	A	0.1143	1006	raw
1466	rs4257531	A	G	0.164498	0.036496	7.44e-06	3162	order.Methanobacteriales.id.120	TRUE	reported	AHLF9X	0.1143	0.006384	20.303	3	G	A	0.1143	1006	raw
1467	rs4263802	A	G	0.050942	0.011492	7.45e-06	15976	family.Veillonellaceae.id.2172	TRUE	reported	pyJdZX	0.3837	0.001228	19.647	8	G	A	0.3837	1006	raw
1468	rs4264350	C	T	-0.05264	0.010855	1.35e-06	17668	family.Rikenellaceae.id.967	TRUE	reported	QjCBGd	0.3936	0.001329	23.5111	15	T	C	0.3936	1006	raw
1469	rs4270579	A	G	-0.11802	0.027104	5.46e-06	3331	genus.RikenellaceaeRC9gutgroup.id.11191	TRUE	reported	thtgMc	0.3042	0.00566	18.9491	4	G	A	0.3042	1006	raw
1470	rs4277593	A	G	-0.05856	0.010991	1.14e-07	16651	genus.Coprococcus1.id.11301	TRUE	reported	uSiiY5	0.4831	0.001702	28.387	20	G	A	0.4831	1006	raw
1471	rs4278423	C	T	0.105215	0.023378	3.98e-06	8603	order.Rhodospirillales.id.2667	TRUE	reported	4SiEbb	0.1064	0.002349	20.2511	10	T	C	0.1064	1006	raw
1472	rs4278423	C	T	0.107529	0.023572	3.12e-06	8501	family.Rhodospirillaceae.id.2717	TRUE	reported	JmL5S0	0.1064	0.002442	20.8037	10	T	C	0.1064	1006	raw
1473	rs4293737	G	A	-0.11209	0.02713	8.38e-06	5704	family.FamilyXIII.id.1957	TRUE	reported	mtoHyZ	0.2266	0.002984	17.0636	3	A	G	0.2266	1006	raw
1474	rs4294381	C	T	0.112197	0.023186	1.37e-06	6145	genus.CandidatusSoleaferrea.id.11350	TRUE	reported	gNi2mn	0.1799	0.003796	23.4081	1	T	C	0.1799	1006	raw
1475	rs430270	C	A	0.139155	0.029706	2.87e-06	3318	genus.Prevotella7.id.11182	TRUE	reported	lXrzop	0.2008	0.00657	21.9312	3	A	C	0.2008	1006	raw
1477	rs431418	G	A	-0.09474	0.021016	5.54e-06	13289	genus..Ruminococcusgauvreauiigroup.id.11342	TRUE	reported	6Vc6Zr	0.1193	0.001527	20.3182	5	A	G	0.1193	1006	raw
1478	rs4327025	A	G	-0.08103	0.01544	1.64e-07	12303	genus.Intestinibacter.id.11345	TRUE	reported	EVr8jn	0.1948	0.002234	27.5419	15	G	A	0.1948	1006	raw
1479	rs4340090	T	C	-0.06682	0.015339	9.99e-06	18250	phylum.Proteobacteria.id.2375	TRUE	reported	0kWnHA	0.1252	0.001039	18.973	12	C	T	0.1252	1006	raw
1480	rs4344384	T	G	0.071598	0.015631	4.83e-06	8180	genus.DefluviitaleaceaeUCG011.id.11287	TRUE	reported	3UDwbW	0.4742	0.002558	20.9761	10	G	T	0.4742	1006	raw
1481	rs4344384	T	G	0.07088	0.015612	5.86e-06	8200	family.Defluviitaleaceae.id.1924	TRUE	reported	bvXgwW	0.4742	0.002507	20.6074	10	G	T	0.4742	1006	raw
1482	rs4347804	G	A	0.166063	0.035748	2.18e-06	4312	genus.Subdoligranulum.id.2070	TRUE	reported	hcDNMd	0.04175	0.00498	21.5692	2	A	G	0.04175	1006	raw
1483	rs4364940	G	A	0.126418	0.028221	8.58e-06	3008	genus.Alloprevotella.id.961	TRUE	reported	K24quo	0.2793	0.006627	20.0535	1	A	G	0.2793	1006	raw
1484	rs4378146	C	A	-0.06167	0.012526	7.2e-07	17384	genus.Fusicatenibacter.id.11305	TRUE	reported	egWeBd	0.2416	0.001392	24.2364	1	A	C	0.2416	1006	raw
1485	rs437876	C	T	0.078464	0.014477	7.17e-08	10150	genus.LachnospiraceaeUCG001.id.11321	TRUE	reported	p8K36s	0.3728	0.002886	29.3703	3	T	C	0.3728	1006	raw
1486	rs4383094	C	T	0.149188	0.032066	4.28e-06	5091	order.NB1n.id.3953	TRUE	reported	8xtjMy	0.09642	0.004234	21.6372	15	T	C	0.09642	1006	raw
1487	rs4383094	C	T	0.149188	0.032066	4.28e-06	5091	family.unknownfamily.id.1000006161	TRUE	reported	dHKlTI	0.09642	0.004234	21.6372	15	T	C	0.09642	1006	raw
1488	rs4383094	C	T	0.149188	0.032066	4.28e-06	5091	genus.unknowngenus.id.1000006162	TRUE	reported	OrFdia	0.09642	0.004234	21.6372	15	T	C	0.09642	1006	raw
1489	rs4385846	T	G	0.05984	0.013181	6.46e-06	16772	genus.RuminococcaceaeUCG013.id.11370	TRUE	reported	iy1Dzl	0.2068	0.001227	20.6092	10	G	T	0.2068	1006	raw
1490	rs4388134	T	C	-0.0905	0.020354	9.12e-06	6399	genus..Ruminococcusgnavusgroup.id.14376	TRUE	reported	M5iVLz	0.2455	0.00308	19.7625	4	C	T	0.2455	1006	raw
1491	rs4396289	T	C	-0.15292	0.028853	1.54e-07	3913	family.Victivallaceae.id.2255	TRUE	reported	DKvnI8	0.16	0.007127	28.0753	11	C	T	0.16	1006	raw
1492	rs439810	C	G	-0.05771	0.012668	7.04e-06	14403	genus.RuminococcaceaeUCG014.id.11371	TRUE	reported	SrZaca	0.2972	0.001439	20.7538	2	G	C	0.2972	1006	raw
1493	rs4400279	G	A	0.054611	0.012008	5.8e-06	15333	genus.Ruminococcus2.id.11374	TRUE	reported	SHMFHn	0.3638	0.001347	20.6817	7	A	G	0.3638	1006	raw
1494	rs440215	T	C	0.093277	0.019529	1.65e-06	5377	genus..Eubacteriumoxidoreducensgroup.id.11339	TRUE	reported	ZXFPYs	0.4622	0.004225	22.8038	5	C	T	0.4622	1006	raw
1495	rs4428215	A	G	0.130293	0.024224	7.51e-08	4655	genus.Oxalobacter.id.2978	TRUE	reported	gb5Y6q	0.2604	0.006177	28.9183	3	G	A	0.2604	1006	raw
1496	rs4428215	A	G	0.12561	0.023005	4.88e-08	5167	family.Oxalobacteraceae.id.2966	TRUE	reported	4F1yrk	0.2604	0.005737	29.8005	3	G	A	0.2604	1006	raw
1497	rs4429415	T	C	0.058191	0.011134	2.05e-07	17990	phylum.Actinobacteria.id.400	TRUE	reported	tf6mpN	0.3569	0.001516	27.3106	2	C	T	0.3569	1006	raw
1498	rs4452603	G	T	0.060421	0.013596	8.98e-06	13487	genus.LachnospiraceaeFCS020group.id.11314	TRUE	reported	DvIO2E	0.2863	0.001462	19.745	6	T	G	0.2863	1006	raw
1499	rs4452755	C	A	-0.06345	0.013474	3.29e-06	14406	genus.RuminococcaceaeUCG003.id.11361	TRUE	reported	WE3e6j	0.3052	0.001537	22.1694	8	A	C	0.3052	1006	raw
1500	rs4459992	C	T	0.053585	0.011636	4.3e-06	17362	class.Bacilli.id.1673	TRUE	reported	9azCVn	0.3201	0.00122	21.2042	4	T	C	0.3201	1006	raw
1501	rs4461038	G	A	-0.0555	0.011947	3.73e-06	15973	family.Veillonellaceae.id.2172	TRUE	reported	pyJdZX	0.3062	0.001349	21.5764	15	A	G	0.3062	1006	raw
1502	rs4462860	A	G	0.093907	0.02011	4.16e-06	5460	genus.Eisenbergiella.id.11304	TRUE	reported	fYFxkr	0.3439	0.003978	21.7969	21	G	A	0.3439	1006	raw
1503	rs4463806	C	T	-0.0544	0.012937	7.81e-06	18160	class.Negativicutes.id.2164	TRUE	reported	OhwiNB	0.2038	0.000973	17.6791	10	T	C	0.2038	1006	raw
1504	rs4463806	C	T	-0.0544	0.012937	7.81e-06	18160	order.Selenomonadales.id.2165	TRUE	reported	QEJchD	0.2038	0.000973	17.6791	10	T	C	0.2038	1006	raw
1505	rs447950	G	A	0.062834	0.013665	5.64e-06	12303	genus.Intestinibacter.id.11345	TRUE	reported	EVr8jn	0.2992	0.001716	21.1391	5	A	G	0.2992	1006	raw
1506	rs4490371	C	T	-0.11182	0.024896	7.75e-06	3610	genus.RuminococcaceaeUCG011.id.11368	TRUE	reported	DoAZa8	0.331	0.005557	20.1605	3	T	C	0.331	1006	raw
1507	rs4492265	G	A	-0.09058	0.019166	2.41e-06	6063	genus.Slackia.id.825	TRUE	reported	rNqM0K	0.3101	0.00367	22.3267	7	A	G	0.3101	1006	raw
1508	rs4493272	C	T	-0.0605	0.011803	3.02e-07	14867	family.Prevotellaceae.id.960	TRUE	reported	WjBzOv	0.4712	0.001764	26.271	2	T	C	0.4712	1006	raw
1509	rs4506202	G	A	-0.07113	0.015226	3.21e-06	8694	genus.Oscillibacter.id.2063	TRUE	reported	3dB6YP	0.5159	0.002504	21.8201	8	G	A	0.4841	1006	corrected
1510	rs4506496	A	G	0.10309	0.021286	1.49e-06	4935	genus.Anaerofilum.id.2053	TRUE	reported	YntnFO	0.337	0.00473	23.4457	1	G	A	0.337	1006	raw
1511	rs4506934	T	C	-0.09534	0.020137	2.43e-06	15037	order.Desulfovibrionales.id.3156	TRUE	reported	O4rDa2	0.1123	0.001489	22.413	17	C	T	0.1123	1006	raw
1512	rs4506934	T	C	-0.09434	0.020138	3.16e-06	15035	family.Desulfovibrionaceae.id.3169	TRUE	reported	YA1KVD	0.1123	0.001457	21.9424	17	C	T	0.1123	1006	raw
1513	rs4506934	T	C	-0.09365	0.02012	3.59e-06	15061	class.Deltaproteobacteria.id.3087	TRUE	reported	SsgzeG	0.1123	0.001436	21.6627	17	C	T	0.1123	1006	raw
1514	rs4532474	A	G	0.076923	0.017045	4.82e-06	14412	genus.RuminococcaceaeUCG003.id.11361	TRUE	reported	WE3e6j	0.1491	0.001411	20.3639	6	G	A	0.1491	1006	raw
1515	rs4537857	C	T	-0.12459	0.026099	1.8e-06	3482	genus.Butyrivibrio.id.1993	TRUE	reported	xW7BBr	0.2922	0.006502	22.7752	13	T	C	0.2922	1006	raw
1516	rs4541991	C	T	-0.09273	0.019443	2.1e-06	7657	genus.Holdemanella.id.11393	TRUE	reported	bVGF4B	0.2356	0.002962	22.7411	9	T	C	0.2356	1006	raw
1517	rs45480394	G	T	-0.06871	0.015184	7.66e-06	9604	genus.Erysipelatoclostridium.id.11381	TRUE	reported	KylqvU	0.3618	0.002128	20.4761	19	T	G	0.3618	1006	raw
1518	rs45497800	C	T	-0.11786	0.025735	5.86e-06	11316	family.Acidaminococcaceae.id.2166	TRUE	reported	pXsHS1	0.0825	0.00185	20.9713	20	T	C	0.0825	1006	raw
1519	rs45498998	A	G	-0.13188	0.029229	5.32e-06	3850	phylum.Euryarchaeota.id.55	TRUE	reported	vMr4K7	0.1849	0.00526	20.3479	21	G	A	0.1849	1006	raw
1520	rs45598138	A	C	-0.1439	0.03054	2.19e-06	9932	phylum.Verrucomicrobia.id.3982	TRUE	reported	18PWEs	0.05169	0.00223	22.1975	1	C	A	0.05169	1006	raw
1521	rs4567981	A	T	0.057776	0.011739	8.88e-07	14795	order.Bifidobacteriales.id.432	TRUE	reported	LwYIaT	0.4394	0.001635	24.2209	2	T	A	0.4394	1006	raw
1522	rs4567981	A	T	0.057776	0.011739	8.88e-07	14795	family.Bifidobacteriaceae.id.433	TRUE	reported	lJmYJu	0.4394	0.001635	24.2209	2	T	A	0.4394	1006	raw
1523	rs4567981	A	T	0.056208	0.011792	1.93e-06	14666	genus.Bifidobacterium.id.436	TRUE	reported	Aqk6sq	0.4394	0.001547	22.7167	2	T	A	0.4394	1006	raw
1524	rs4575475	A	G	0.061951	0.013779	7.04e-06	15154	genus.Coprococcus3.id.11303	TRUE	reported	xz34F1	0.2366	0.001332	20.2128	14	G	A	0.2366	1006	raw
1525	rs4576377	C	A	-0.0572	0.012704	7.63e-06	13225	genus.LachnospiraceaeUCG010.id.11330	TRUE	reported	ONWolY	0.3837	0.00153	20.2687	7	A	C	0.3837	1006	raw
1526	rs4583233	C	A	0.06702	0.012812	2.84e-07	14327	genus..Eubacteriumeligensgroup.id.14372	TRUE	reported	iEBCwJ	0.334	0.001906	27.3595	16	A	C	0.334	1006	raw
1527	rs4596722	G	A	0.102908	0.023157	9.06e-06	3723	genus.Gordonibacter.id.821	TRUE	reported	KjtvXs	0.4761	0.005276	19.7378	9	A	G	0.4761	1006	raw
1528	rs4617108	G	A	0.248861	0.052593	1.98e-06	3018	order.Bacillales.id.1674	TRUE	reported	6OKhqW	0.06064	0.007364	22.3754	7	A	G	0.06064	1006	raw
1529	rs4629039	A	T	0.055374	0.012266	6.54e-06	14404	genus.RuminococcaceaeUCG003.id.11361	TRUE	reported	WE3e6j	0.34	0.001413	20.3776	18	T	A	0.34	1006	raw
1530	rs4644504	C	T	-0.09693	0.021615	5.82e-06	12614	genus.unknowngenus.id.2071	TRUE	reported	xvteM2	0.07853	0.001592	20.1081	1	T	C	0.07853	1006	raw
1531	rs4654122	G	C	0.055351	0.012359	7.2e-06	13309	genus..Eubacteriumxylanophilumgroup.id.14375	TRUE	reported	HiHeyY	0.4394	0.001505	20.0554	1	C	G	0.4394	1006	raw
1532	rs4669806	T	G	0.057639	0.012299	2.42e-06	16566	genus.Anaerotruncus.id.2054	TRUE	reported	46lnK3	0.2495	0.001324	21.9589	2	G	T	0.2495	1006	raw
1533	rs4677103	G	A	0.097791	0.019726	9.6e-07	7983	genus.DefluviitaleaceaeUCG011.id.11287	TRUE	reported	3UDwbW	0.171	0.003069	24.5696	3	A	G	0.171	1006	raw
1534	rs4677103	G	A	0.09772	0.019703	9.42e-07	8002	family.Defluviitaleaceae.id.1924	TRUE	reported	bvXgwW	0.171	0.003065	24.5915	3	A	G	0.171	1006	raw
1535	rs4678258	C	T	0.098614	0.021565	5.53e-06	6101	genus.CandidatusSoleaferrea.id.11350	TRUE	reported	gNi2mn	0.2763	0.003416	20.9049	3	T	C	0.2763	1006	raw
1536	rs4680035	G	A	-0.1196	0.025945	4.99e-06	3007	genus.Alloprevotella.id.961	TRUE	reported	K24quo	0.5457	0.007017	21.2361	3	G	A	0.4543	1006	corrected
1537	rs4685827	C	T	-0.06795	0.014541	2.77e-06	14867	family.Prevotellaceae.id.960	TRUE	reported	WjBzOv	0.2237	0.001467	21.8366	3	T	C	0.2237	1006	raw
1538	rs4686798	C	T	0.053183	0.011375	2.74e-06	16497	genus.Lachnospira.id.2004	TRUE	reported	XIuIof	0.3857	0.001323	21.8576	3	T	C	0.3857	1006	raw
1539	rs4692811	T	C	0.064207	0.012691	4.21e-07	16061	family.Peptostreptococcaceae.id.2042	TRUE	reported	MwB7pw	0.2644	0.001591	25.5922	4	C	T	0.2644	1006	raw
1540	rs4697572	G	A	-0.08106	0.016331	7.59e-07	9779	genus.Erysipelatoclostridium.id.11381	TRUE	reported	KylqvU	0.2455	0.002513	24.6347	4	A	G	0.2455	1006	raw
1541	rs4708333	G	T	-0.08403	0.017476	1.56e-06	7511	genus.RuminococcaceaeUCG009.id.11366	TRUE	reported	HnuHz1	0.3022	0.003069	23.1161	6	T	G	0.3022	1006	raw
1542	rs4717831	T	A	0.078678	0.017404	9.18e-06	16854	genus..Eubacteriumcoprostanoligenesgroup.id.11375	TRUE	reported	zmXZVA	0.1193	0.001211	20.4348	7	A	T	0.1193	1006	raw
1543	rs4717843	T	G	-0.11938	0.026055	4.72e-06	3220	genus.RikenellaceaeRC9gutgroup.id.11191	TRUE	reported	thtgMc	0.3618	0.006477	20.9792	7	G	T	0.3618	1006	raw
1544	rs4722181	G	T	0.050131	0.01058	2e-06	18163	class.Negativicutes.id.2164	TRUE	reported	OhwiNB	0.4761	0.001235	22.4493	7	T	G	0.4761	1006	raw
1545	rs4722181	G	T	0.050131	0.01058	2e-06	18163	order.Selenomonadales.id.2165	TRUE	reported	QEJchD	0.4761	0.001235	22.4493	7	T	G	0.4761	1006	raw
1546	rs4723021	C	T	-0.10638	0.024194	7.42e-06	13682	family.Clostridiaceae1.id.1869	TRUE	reported	Gr5aJq	0.05765	0.001411	19.3284	7	T	C	0.05765	1006	raw
1547	rs4731451	A	G	-0.06099	0.013516	7.47e-06	12001	genus.Escherichia.Shigella.id.3504	TRUE	reported	n5j38S	0.3718	0.001694	20.3585	7	G	A	0.3718	1006	raw
1548	rs4738679	A	G	-0.05203	0.011404	4.42e-06	17921	genus.Lachnoclostridium.id.11308	TRUE	reported	fvtZ2G	0.3648	0.00116	20.8106	8	G	A	0.3648	1006	raw
1549	rs474008	A	T	-0.10241	0.023102	7.12e-06	4565	genus.unknowngenus.id.959	TRUE	reported	1xfSvH	0.2674	0.004286	19.6401	3	T	A	0.2674	1006	raw
1550	rs4747450	A	C	0.066851	0.014769	5.84e-06	11987	genus.Dialister.id.2183	TRUE	reported	f109hR	0.2664	0.001706	20.4864	10	C	A	0.2664	1006	raw
1551	rs4748237	C	G	0.048833	0.01064	4.67e-06	17851	genus.Roseburia.id.2012	TRUE	reported	lF1Qw6	0.4046	0.001178	21.0597	10	G	C	0.4046	1006	raw
1552	rs4750583	G	A	0.061601	0.013794	5.79e-06	16934	phylum.Firmicutes.id.1672	TRUE	reported	XeUpDT	0.1819	0.001176	19.9418	10	A	G	0.1819	1006	raw
1553	rs4753063	A	G	-0.05963	0.013005	4.86e-06	11989	genus.Dialister.id.2183	TRUE	reported	f109hR	0.4414	0.00175	21.0194	11	G	A	0.4414	1006	raw
1554	rs4756632	T	G	-0.13891	0.02899	3.82e-06	7179	genus.Paraprevotella.id.962	TRUE	reported	SxMRJ4	0.09344	0.003188	22.9525	11	G	T	0.09344	1006	raw
1555	rs4758231	T	G	-0.05518	0.012205	6.55e-06	14890	genus.ErysipelotrichaceaeUCG003.id.11384	TRUE	reported	qvbXAY	0.3499	0.001371	20.4353	11	G	T	0.3499	1006	raw
1556	rs4764863	A	G	0.121561	0.024606	8.22e-07	3266	genus.Victivallis.id.2256	TRUE	reported	nOb2mO	0.5	0.007418	24.3918	12	G	A	0.5	1006	raw
1557	rs4766410	T	C	0.096931	0.021224	5.34e-06	4565	genus.unknowngenus.id.959	TRUE	reported	1xfSvH	0.4076	0.004548	20.8492	12	C	T	0.4076	1006	raw
1558	rs4766997	T	C	0.114599	0.023839	2.06e-06	4053	genus.Lactococcus.id.1851	TRUE	reported	gTwSWZ	0.2962	0.005669	23.0979	12	C	T	0.2962	1006	raw
1559	rs4767113	T	C	0.088247	0.018382	2.14e-06	6900	genus.Paraprevotella.id.962	TRUE	reported	SxMRJ4	0.2873	0.003329	23.0402	12	C	T	0.2873	1006	raw
1560	rs4779844	C	G	0.109639	0.024798	9.28e-06	3585	genus.Methanobrevibacter.id.123	TRUE	reported	1lV8BM	0.3241	0.005423	19.5369	15	G	C	0.3241	1006	raw
1561	rs4783173	G	C	0.048151	0.011001	7.06e-06	17086	family.Rikenellaceae.id.967	TRUE	reported	QjCBGd	0.4483	0.00112	19.1574	16	C	G	0.4483	1006	raw
1562	rs4784055	C	T	-0.17532	0.038599	8.72e-07	3193	genus.Intestinimonas.id.2062	TRUE	reported	ld7Nmb	0.05567	0.00642	20.6185	16	T	C	0.05567	1006	raw
1563	rs478972	C	T	-0.14268	0.029712	1.82e-06	10333	genus.Intestinibacter.id.11345	TRUE	reported	EVr8jn	0.05964	0.002227	23.0566	11	T	C	0.05964	1006	raw
1564	rs4792380	T	A	0.115598	0.025768	9.49e-06	12763	order.Enterobacteriales.id.3468	TRUE	reported	q5Jweg	0.05169	0.001574	20.1215	17	A	T	0.05169	1006	raw
1565	rs4792380	T	A	0.115598	0.025768	9.49e-06	12763	family.Enterobacteriaceae.id.3469	TRUE	reported	OvRPwf	0.05169	0.001574	20.1215	17	A	T	0.05169	1006	raw
1566	rs4793307	T	C	0.057417	0.012247	4.01e-06	17600	genus.Dorea.id.1997	TRUE	reported	Hgfrr7	0.2455	0.001247	21.9762	17	C	T	0.2455	1006	raw
1567	rs4793970	G	A	-0.05763	0.012915	6.03e-06	14687	genus.Odoribacter.id.952	TRUE	reported	pHNXyZ	0.3012	0.001354	19.9097	17	A	G	0.3012	1006	raw
1568	rs4797169	C	T	0.05878	0.01283	4.49e-06	15974	family.Veillonellaceae.id.2172	TRUE	reported	pyJdZX	0.2505	0.001312	20.9881	18	T	C	0.2505	1006	raw
1569	rs4797774	A	G	0.212582	0.047004	5.64e-06	3476	genus.Desulfovibrio.id.3173	TRUE	reported	LxKAIj	0.06859	0.00585	20.4421	18	G	A	0.06859	1006	raw
1570	rs4798126	A	G	0.073288	0.016799	7.15e-06	12777	genus.Bilophila.id.3170	TRUE	reported	J14NiR	0.1501	0.001487	19.0297	18	G	A	0.1501	1006	raw
1571	rs4799823	T	C	0.0837	0.018226	5.4e-06	14650	genus.Ruminococcus2.id.11374	TRUE	reported	SHMFHn	0.1392	0.001437	21.0862	18	C	T	0.1392	1006	raw
1572	rs4802933	G	A	-0.13563	0.030814	9.74e-06	3586	genus.Methanobrevibacter.id.123	TRUE	reported	1lV8BM	0.1779	0.005374	19.3627	19	A	G	0.1779	1006	raw
1573	rs4805124	G	C	0.048651	0.010907	8.36e-06	16847	family.Christensenellaceae.id.1866	TRUE	reported	M67V6Q	0.5099	0.00118	19.8949	19	G	C	0.4901	1006	corrected
1574	rs4810359	G	A	-0.06524	0.014616	7.5e-06	17380	genus.Alistipes.id.968	TRUE	reported	vFSjdd	0.1471	0.001145	19.9244	20	A	G	0.1471	1006	raw
1575	rs4814689	T	C	-0.1083	0.023071	4.55e-06	14009	genus.RuminococcaceaeNK4A214group.id.11358	TRUE	reported	0D69Wl	0.0666	0.001571	22.0328	20	C	T	0.0666	1006	raw
1576	rs4822728	C	T	0.068548	0.014903	4.72e-06	9412	order.Pasteurellales.id.3688	TRUE	reported	WlBtg1	0.4374	0.002243	21.1512	22	T	C	0.4374	1006	raw
1577	rs4822728	C	T	0.070586	0.015139	3.48e-06	9119	genus.Haemophilus.id.3698	TRUE	reported	n7OU7I	0.4374	0.002378	21.7351	22	T	C	0.4374	1006	raw
1578	rs4822728	C	T	0.068548	0.014903	4.72e-06	9412	family.Pasteurellaceae.id.3689	TRUE	reported	YLQCdq	0.4374	0.002243	21.1512	22	T	C	0.4374	1006	raw
1579	rs4822789	C	G	0.072776	0.015952	7.33e-06	8594	order.Rhodospirillales.id.2667	TRUE	reported	4SiEbb	0.3926	0.002416	20.808	22	G	C	0.3926	1006	raw
1580	rs4822789	C	G	0.073432	0.016052	7.01e-06	8492	family.Rhodospirillaceae.id.2717	TRUE	reported	JmL5S0	0.3926	0.002458	20.9221	22	G	C	0.3926	1006	raw
1581	rs482905	T	G	0.059653	0.012717	3.72e-06	16737	family.FamilyXIII.id.1957	TRUE	reported	mtoHyZ	0.2495	0.001313	22.0008	1	G	T	0.2495	1006	raw
1582	rs483881	A	G	-0.08726	0.019071	7.18e-06	10359	order.MollicutesRF9.id.11579	TRUE	reported	VzMIlH	0.174	0.002017	20.9309	10	G	A	0.174	1006	raw
1583	rs483881	A	G	-0.08726	0.019071	7.18e-06	10359	family.unknownfamily.id.1000005471	TRUE	reported	V89cXi	0.174	0.002017	20.9309	10	G	A	0.174	1006	raw
1584	rs483881	A	G	-0.08726	0.019071	7.18e-06	10359	genus.unknowngenus.id.1000005472	TRUE	reported	qTpWct	0.174	0.002017	20.9309	10	G	A	0.174	1006	raw
1585	rs4848741	G	A	-0.06824	0.01494	5.53e-06	10301	genus.unknowngenus.id.1868	TRUE	reported	lT0Gku	0.3479	0.002021	20.8591	2	A	G	0.3479	1006	raw
1586	rs4849717	A	T	0.132764	0.029982	8.83e-06	10484	genus.Ruminococcus1.id.11373	TRUE	reported	CbYzNE	0.05268	0.001867	19.605	2	T	A	0.05268	1006	raw
1587	rs4862235	A	G	0.104806	0.022575	3.73e-06	4000	genus..Eubacteriumbrachygroup.id.11296	TRUE	reported	iUwB8b	0.4443	0.005359	21.5425	4	G	A	0.4443	1006	raw
1588	rs486484	G	A	-0.10835	0.024001	6.61e-06	3456	genus.Butyrivibrio.id.1993	TRUE	reported	xW7BBr	0.4712	0.005862	20.3678	20	A	G	0.4712	1006	raw
1589	rs4869133	A	G	-0.18059	0.040951	7.24e-06	3735	genus..Clostridiuminnocuumgroup.id.14397	TRUE	reported	p0Fp6o	0.08847	0.00518	19.4374	5	G	A	0.08847	1006	raw
1590	rs4869133	A	G	0.131186	0.027197	2.55e-06	8256	genus.Turicibacter.id.2162	TRUE	reported	NXOHGT	0.08847	0.00281	23.2611	5	G	A	0.08847	1006	raw
1592	rs488164	G	T	0.117998	0.025516	4.8e-06	3149	family.FamilyXI.id.1936	TRUE	reported	NeP3Y3	0.3837	0.006745	21.3721	1	T	G	0.3837	1006	raw
1593	rs4885016	C	T	-0.08196	0.018163	7.27e-06	11388	phylum.Tenericutes.id.3919	TRUE	reported	zVaQtM	0.1571	0.001785	20.3596	13	T	C	0.1571	1006	raw
1594	rs4885016	C	T	-0.08196	0.018163	7.27e-06	11388	class.Mollicutes.id.3920	TRUE	reported	VTSMdP	0.1571	0.001785	20.3596	13	T	C	0.1571	1006	raw
1595	rs4895919	C	T	-0.11692	0.024752	2.75e-06	3254	genus.Victivallis.id.2256	TRUE	reported	nOb2mO	0.4821	0.00681	22.2991	6	T	C	0.4821	1006	raw
1596	rs4904512	C	T	-0.11715	0.025031	3.09e-06	5396	genus.Tyzzerella3.id.11335	TRUE	reported	8RUuHE	0.1988	0.004043	21.8972	14	T	C	0.1988	1006	raw
1597	rs4916508	A	G	-0.04667	0.010531	8.47e-06	18324	order.Bacteroidales.id.913	TRUE	reported	yyi9LU	0.4354	0.001071	19.6392	3	G	A	0.4354	1006	raw
1598	rs4916508	A	G	-0.04667	0.010531	8.47e-06	18324	class.Bacteroidia.id.912	TRUE	reported	AwKybA	0.4354	0.001071	19.6392	3	G	A	0.4354	1006	raw
1599	rs4923324	A	G	-0.06173	0.013339	2.44e-06	16490	genus.Lachnospira.id.2004	TRUE	reported	XIuIof	0.2386	0.001297	21.4163	11	G	A	0.2386	1006	raw
1600	rs4926264	C	T	0.082621	0.017824	5.1e-06	18276	genus.Blautia.id.1992	TRUE	reported	ECmFSc	0.07853	0.001174	21.4844	19	T	C	0.07853	1006	raw
1601	rs4928024	G	A	-0.17471	0.038933	8.19e-06	3481	genus.Butyrivibrio.id.1993	TRUE	reported	xW7BBr	0.09841	0.005752	20.1254	3	A	G	0.09841	1006	raw
1602	rs4936098	G	A	0.064884	0.013593	1.12e-06	11858	class.Verrucomicrobiae.id.4029	TRUE	reported	mcSAFf	0.34	0.001918	22.7817	11	A	G	0.34	1006	raw
1603	rs4936098	G	A	0.064869	0.013593	1.13e-06	11858	family.Verrucomicrobiaceae.id.4036	TRUE	reported	um1DNp	0.34	0.001917	22.7711	11	A	G	0.34	1006	raw
1604	rs4936098	G	A	0.064884	0.013593	1.12e-06	11858	order.Verrucomicrobiales.id.4030	TRUE	reported	akK7jX	0.34	0.001918	22.7817	11	A	G	0.34	1006	raw
1605	rs4936098	G	A	0.064922	0.013593	1.1e-06	11857	genus.Akkermansia.id.4037	TRUE	reported	8YXsdN	0.34	0.00192	22.8067	11	A	G	0.34	1006	raw
1606	rs4945008	G	A	0.054074	0.012139	5.39e-06	16313	class.Actinobacteria.id.419	TRUE	reported	1JiaaY	0.3002	0.001215	19.8397	11	A	G	0.3002	1006	raw
1607	rs495004	G	C	-0.06075	0.012987	3.42e-06	17707	family.Bacteroidaceae.id.917	TRUE	reported	lJwTFj	0.2097	0.001234	21.8787	9	C	G	0.2097	1006	raw
1608	rs495004	G	C	-0.06075	0.012987	3.42e-06	17707	genus.Bacteroides.id.918	TRUE	reported	YDZ3PK	0.2097	0.001234	21.8787	9	C	G	0.2097	1006	raw
1609	rs4955932	C	T	-0.04923	0.010939	7.05e-06	17236	genus.LachnospiraceaeNK4A136group.id.11319	TRUE	reported	lievcM	0.3956	0.001174	20.2508	3	T	C	0.3956	1006	raw
1610	rs4955951	G	A	-0.07137	0.016583	9.96e-06	17397	genus.Ruminiclostridium5.id.11355	TRUE	reported	M6EdAE	0.09245	0.001064	18.524	3	A	G	0.09245	1006	raw
1611	rs4957061	C	T	0.056987	0.011691	1.15e-06	14795	family.Bifidobacteriaceae.id.433	TRUE	reported	lJmYJu	0.4652	0.001603	23.7582	5	T	C	0.4652	1006	raw
1612	rs4957061	C	T	0.056987	0.011691	1.15e-06	14795	order.Bifidobacteriales.id.432	TRUE	reported	LwYIaT	0.4652	0.001603	23.7582	5	T	C	0.4652	1006	raw
1613	rs4962426	T	G	0.061422	0.013598	7.38e-06	16889	genus.Butyricicoccus.id.2055	TRUE	reported	nsHYtq	0.1978	0.001207	20.4007	10	G	T	0.1978	1006	raw
1614	rs4968431	T	G	0.064011	0.014416	8.58e-06	10271	genus.Prevotella9.id.11183	TRUE	reported	2WdSQy	0.3638	0.001916	19.7118	17	G	T	0.3638	1006	raw
1615	rs4968759	G	A	-0.05151	0.011207	3.78e-06	16384	genus.Streptococcus.id.1853	TRUE	reported	aDHsV8	0.4264	0.001288	21.1242	17	A	G	0.4264	1006	raw
1616	rs4968759	G	A	-0.0544	0.011127	8.92e-07	16624	family.Streptococcaceae.id.1850	TRUE	reported	FZGFgY	0.4264	0.001436	23.9021	17	A	G	0.4264	1006	raw
1617	rs4981345	C	T	-0.0682	0.014983	6.09e-06	9961	genus.LachnospiraceaeUCG001.id.11321	TRUE	reported	p8K36s	0.3509	0.002076	20.7129	14	T	C	0.3509	1006	raw
1618	rs4985746	A	G	0.110522	0.024765	5.71e-06	4906	genus.Eggerthella.id.819	TRUE	reported	od5trx	0.1789	0.004043	19.9084	17	G	A	0.1789	1006	raw
1619	rs4990837	G	A	0.091039	0.018587	1.74e-06	10718	family.Peptococcaceae.id.2024	TRUE	reported	RlXB67	0.174	0.002233	23.9858	8	A	G	0.174	1006	raw
1620	rs499272	C	G	0.070643	0.016046	9.29e-06	17854	family.Ruminococcaceae.id.2050	TRUE	reported	CLGkv9	0.1362	0.001084	19.3802	11	G	C	0.1362	1006	raw
1621	rs5011652	C	G	0.08996	0.020001	5.51e-06	6783	genus.Coprobacter.id.949	TRUE	reported	XO6iOJ	0.2455	0.002974	20.224	15	G	C	0.2455	1006	raw
1622	rs503751	G	C	0.061829	0.011889	2.08e-07	14218	genus.Odoribacter.id.952	TRUE	reported	pHNXyZ	0.5199	0.001899	27.0435	15	G	C	0.4801	1006	corrected
1623	rs511258	A	G	-0.07575	0.016247	4.52e-06	9500	genus.RuminococcaceaeUCG004.id.11362	TRUE	reported	K5GWNm	0.2634	0.002283	21.7306	3	G	A	0.2634	1006	raw
1624	rs517089	A	T	0.076227	0.017041	5.14e-06	11988	genus.Dialister.id.2183	TRUE	reported	f109hR	0.169	0.001666	20.0055	11	T	A	0.169	1006	raw
1625	rs540220	C	T	-0.12395	0.028981	9.48e-06	7887	family.Defluviitaleaceae.id.1924	TRUE	reported	bvXgwW	0.05964	0.002314	18.2881	9	T	C	0.05964	1006	raw
1626	rs540489	G	T	-0.06325	0.013817	5.37e-06	14688	order.Bifidobacteriales.id.432	TRUE	reported	LwYIaT	0.2336	0.001425	20.9538	17	T	G	0.2336	1006	raw
1627	rs540489	G	T	-0.06376	0.013875	5.19e-06	14561	genus.Bifidobacterium.id.436	TRUE	reported	Aqk6sq	0.2336	0.001448	21.118	17	T	G	0.2336	1006	raw
1628	rs540489	G	T	-0.06325	0.013817	5.37e-06	14688	family.Bifidobacteriaceae.id.433	TRUE	reported	lJmYJu	0.2336	0.001425	20.9538	17	T	G	0.2336	1006	raw
1629	rs542415	C	T	-0.06136	0.013344	4.71e-06	12777	genus.Bilophila.id.3170	TRUE	reported	J14NiR	0.34	0.001652	21.1441	15	T	C	0.34	1006	raw
1631	rs550351	C	A	0.078587	0.018003	9.43e-06	9498	genus.RuminococcaceaeUCG004.id.11362	TRUE	reported	K5GWNm	0.4404	0.002002	19.051	1	A	C	0.4404	1006	raw
1632	rs550843	C	T	-0.07832	0.016921	2.05e-06	14102	genus.Clostridiumsensustricto1.id.1873	TRUE	reported	DR3Pwt	0.1491	0.001517	21.4233	6	T	C	0.1491	1006	raw
1633	rs550843	C	T	-0.07348	0.016838	7.09e-06	14234	family.Clostridiaceae1.id.1869	TRUE	reported	Gr5aJq	0.1491	0.001336	19.0399	6	T	C	0.1491	1006	raw
1634	rs553072	A	G	0.109193	0.02302	3.69e-06	7768	genus.unknowngenus.id.2041	TRUE	reported	wVPJ5K	0.1352	0.002888	22.4947	6	G	A	0.1352	1006	raw
1635	rs553697	C	T	-0.15377	0.03391	6.13e-06	3047	genus.Sellimonas.id.14369	TRUE	reported	X50XW5	0.162	0.006703	20.549	6	T	C	0.162	1006	raw
1636	rs55658617	C	T	0.177314	0.036184	1.41e-06	6676	family.Defluviitaleaceae.id.1924	TRUE	reported	bvXgwW	0.06958	0.003584	24.0056	21	T	C	0.06958	1006	raw
1637	rs55658617	C	T	0.174369	0.036223	2.15e-06	6663	genus.DefluviitaleaceaeUCG011.id.11287	TRUE	reported	3UDwbW	0.06958	0.003466	23.1659	21	T	C	0.06958	1006	raw
1638	rs55672356	A	T	-0.19335	0.041381	2.74e-06	4903	genus.Coprobacter.id.949	TRUE	reported	XO6iOJ	0.05268	0.004433	21.8232	4	T	A	0.05268	1006	raw
1639	rs55682560	T	C	-0.13152	0.026132	4.97e-07	9183	genus.unknowngenus.id.1000000073	TRUE	reported	dEOhrp	0.06958	0.002751	25.3247	15	C	T	0.06958	1006	raw
1640	rs55682560	T	C	-0.13152	0.026132	4.97e-07	9183	family.ClostridialesvadinBB60group.id.11286	TRUE	reported	xYC310	0.06958	0.002751	25.3247	15	C	T	0.06958	1006	raw
1641	rs55707116	A	C	0.086552	0.018914	8.01e-06	15336	genus.Ruminococcus2.id.11374	TRUE	reported	SHMFHn	0.1024	0.001364	20.9377	9	C	A	0.1024	1006	raw
1642	rs55719207	A	G	-0.06992	0.015804	9.61e-06	8243	genus.Adlercreutzia.id.812	TRUE	reported	FF8vRO	0.4175	0.002369	19.5721	3	G	A	0.4175	1006	raw
1643	rs55744759	G	A	-0.07797	0.017074	7.31e-06	15168	class.Deltaproteobacteria.id.3087	TRUE	reported	SsgzeG	0.1163	0.001373	20.8511	8	A	G	0.1163	1006	raw
1644	rs55756211	C	T	-0.11512	0.024071	2.81e-06	8941	genus.Turicibacter.id.2162	TRUE	reported	NXOHGT	0.1163	0.002551	22.8659	7	T	C	0.1163	1006	raw
1645	rs55773148	A	G	-0.12151	0.023676	3.9e-07	11349	class.Bacteroidia.id.912	TRUE	reported	AwKybA	0.05268	0.002316	26.3366	13	G	A	0.05268	1006	raw
1646	rs55773148	A	G	-0.12151	0.023676	3.9e-07	11349	order.Bacteroidales.id.913	TRUE	reported	yyi9LU	0.05268	0.002316	26.3366	13	G	A	0.05268	1006	raw
1647	rs55793120	C	T	0.121548	0.027955	7.37e-06	11224	genus.RuminococcaceaeUCG005.id.11363	TRUE	reported	vpdAwI	0.0507	0.001682	18.9021	12	T	C	0.0507	1006	raw
1648	rs55793120	C	T	0.137396	0.027414	4.81e-07	11669	genus.RuminococcaceaeUCG002.id.11360	TRUE	reported	vMOi67	0.0507	0.002148	25.1148	12	T	C	0.0507	1006	raw
1649	rs55793120	C	T	0.13822	0.026615	1.44e-07	12405	family.Ruminococcaceae.id.2050	TRUE	reported	CLGkv9	0.0507	0.002169	26.9658	12	T	C	0.0507	1006	raw
1650	rs55799124	G	A	-0.11435	0.02386	1.34e-06	5362	genus.Tyzzerella3.id.11335	TRUE	reported	8RUuHE	0.2068	0.004265	22.9591	17	A	G	0.2068	1006	raw
1651	rs55807413	G	A	0.107329	0.023763	5.51e-06	8610	genus.Veillonella.id.2198	TRUE	reported	J6hsa1	0.09742	0.002364	20.3949	11	A	G	0.09742	1006	raw
1652	rs55858165	C	A	0.179284	0.040495	9.99e-06	5447	genus.Roseburia.id.2012	TRUE	reported	lF1Qw6	0.07753	0.003586	19.5936	15	A	C	0.07753	1006	raw
1653	rs55876211	T	C	-0.08081	0.018416	7.54e-06	9589	class.Alphaproteobacteria.id.2379	TRUE	reported	PH438T	0.172	0.002004	19.2514	3	C	T	0.172	1006	raw
1654	rs55876211	T	C	-0.0865	0.01952	7.87e-06	8596	order.Rhodospirillales.id.2667	TRUE	reported	4SiEbb	0.172	0.002279	19.6331	3	C	T	0.172	1006	raw
1655	rs55876211	T	C	-0.09148	0.019692	2.87e-06	8450	genus.unknowngenus.id.2755	TRUE	reported	mqGyAH	0.172	0.002547	21.5744	3	C	T	0.172	1006	raw
1656	rs55876211	T	C	-0.09119	0.01964	2.87e-06	8494	family.Rhodospirillaceae.id.2717	TRUE	reported	JmL5S0	0.172	0.002531	21.5518	3	C	T	0.172	1006	raw
1657	rs55877868	C	A	-0.10446	0.022809	2.87e-06	10588	genus.Parasutterella.id.2892	TRUE	reported	z2dTVA	0.09642	0.001977	20.9696	17	A	C	0.09642	1006	raw
1658	rs55888180	G	C	0.128671	0.028279	5.89e-06	8464	genus.Holdemania.id.2157	TRUE	reported	1lRGXJ	0.08748	0.00244	20.6974	17	C	G	0.08748	1006	raw
1659	rs55888705	G	A	0.053673	0.012059	8.66e-06	14914	order.Bifidobacteriales.id.432	TRUE	reported	LwYIaT	0.3867	0.001327	19.8088	4	A	G	0.3867	1006	raw
1660	rs55888705	G	A	0.054632	0.012114	6.67e-06	14777	genus.Bifidobacterium.id.436	TRUE	reported	Aqk6sq	0.3867	0.001374	20.3362	4	A	G	0.3867	1006	raw
1661	rs55888705	G	A	0.053673	0.012059	8.66e-06	14914	family.Bifidobacteriaceae.id.433	TRUE	reported	lJmYJu	0.3867	0.001327	19.8088	4	A	G	0.3867	1006	raw
1662	rs55888705	G	A	0.053422	0.010998	1.31e-06	17988	phylum.Actinobacteria.id.400	TRUE	reported	tf6mpN	0.3867	0.00131	23.5941	4	A	G	0.3867	1006	raw
1663	rs55910161	T	C	0.146426	0.030737	2.36e-06	3836	genus.Lactococcus.id.1851	TRUE	reported	gTwSWZ	0.1352	0.005881	22.6827	10	C	T	0.1352	1006	raw
1664	rs55921101	T	A	-0.10925	0.02362	4.32e-06	5105	genus.unknowngenus.id.1000006162	TRUE	reported	OrFdia	0.2266	0.004173	21.3833	10	A	T	0.2266	1006	raw
1665	rs55921101	T	A	-0.10925	0.02362	4.32e-06	5105	family.unknownfamily.id.1000006161	TRUE	reported	dHKlTI	0.2266	0.004173	21.3833	10	A	T	0.2266	1006	raw
1666	rs55921101	T	A	-0.10925	0.02362	4.32e-06	5105	order.NB1n.id.3953	TRUE	reported	8xtjMy	0.2266	0.004173	21.3833	10	A	T	0.2266	1006	raw
1667	rs55922055	C	T	-0.2397	0.047604	2.28e-07	4010	genus.unknowngenus.id.826	TRUE	reported	5SSdFA	0.03976	0.006283	25.341	2	T	C	0.03976	1006	raw
1668	rs56030423	A	G	-0.09829	0.021634	6.3e-06	14937	genus.RuminococcaceaeUCG002.id.11360	TRUE	reported	vMOi67	0.08847	0.00138	20.637	15	G	A	0.08847	1006	raw
1669	rs56069061	A	G	-0.11131	0.023069	1.87e-06	11007	genus.Phascolarctobacterium.id.2168	TRUE	reported	mHs6vK	0.1014	0.00211	23.2747	3	G	A	0.1014	1006	raw
1670	rs56080211	T	C	0.123093	0.028274	9.14e-06	10699	genus..Eubacteriumeligensgroup.id.14372	TRUE	reported	iEBCwJ	0.05567	0.001768	18.9496	2	C	T	0.05567	1006	raw
1671	rs56105232	A	G	0.139276	0.029913	2.91e-06	9190	genus.RuminococcaceaeUCG014.id.11371	TRUE	reported	SrZaca	0.07256	0.002353	21.6736	9	G	A	0.07256	1006	raw
1672	rs56108664	C	T	0.072997	0.015793	2.44e-06	13916	genus.Bifidobacterium.id.436	TRUE	reported	Aqk6sq	0.1849	0.001533	21.362	5	T	C	0.1849	1006	raw
1673	rs561239	G	A	0.105525	0.023677	7.19e-06	4989	family.Oxalobacteraceae.id.2966	TRUE	reported	4F1yrk	0.2823	0.003966	19.8558	12	A	G	0.2823	1006	raw
1674	rs56131665	A	G	0.176759	0.038579	5.3e-06	3736	phylum.Euryarchaeota.id.55	TRUE	reported	vMr4K7	0.09344	0.005588	20.9815	5	G	A	0.09344	1006	raw
1675	rs56131665	A	G	0.178661	0.039298	6.18e-06	3572	family.Methanobacteriaceae.id.121	TRUE	reported	zKT0Gc	0.09344	0.005753	20.6575	5	G	A	0.09344	1006	raw
1676	rs56131665	A	G	0.178661	0.039298	6.18e-06	3572	class.Methanobacteria.id.119	TRUE	reported	MbxSV8	0.09344	0.005753	20.6575	5	G	A	0.09344	1006	raw
1677	rs56131665	A	G	0.178661	0.039298	6.18e-06	3572	order.Methanobacteriales.id.120	TRUE	reported	AHLF9X	0.09344	0.005753	20.6575	5	G	A	0.09344	1006	raw
1678	rs56157888	C	A	0.095486	0.019398	1.09e-06	10031	genus.Phascolarctobacterium.id.2168	TRUE	reported	mHs6vK	0.17	0.00241	24.2269	4	A	C	0.17	1006	raw
1679	rs56188186	G	A	0.096777	0.021747	8.24e-06	13218	family.Clostridiaceae1.id.1869	TRUE	reported	Gr5aJq	0.07555	0.001496	19.8006	16	A	G	0.07555	1006	raw
1680	rs56199908	C	T	-0.18619	0.041051	8.67e-06	5618	phylum.Firmicutes.id.1672	TRUE	reported	XeUpDT	0.05368	0.003649	20.565	9	T	C	0.05368	1006	raw
1681	rs56199908	C	T	-0.19933	0.041044	1.66e-06	5618	family.Ruminococcaceae.id.2050	TRUE	reported	CLGkv9	0.05368	0.00418	23.5759	9	T	C	0.05368	1006	raw
1682	rs56203279	C	T	-0.12405	0.026911	3.72e-06	3154	genus.Sellimonas.id.14369	TRUE	reported	X50XW5	0.33	0.006691	21.2328	7	T	C	0.33	1006	raw
1683	rs56210598	G	C	-0.11152	0.022569	9.12e-07	4565	genus.unknowngenus.id.959	TRUE	reported	1xfSvH	0.3032	0.00532	24.4059	6	C	G	0.3032	1006	raw
1684	rs56221232	C	T	0.082803	0.01674	7.62e-07	17133	genus.Butyricicoccus.id.2055	TRUE	reported	nsHYtq	0.1083	0.001426	24.4638	2	T	C	0.1083	1006	raw
1685	rs56250014	T	A	0.119153	0.025758	3.26e-06	8457	genus.unknowngenus.id.2755	TRUE	reported	mqGyAH	0.08946	0.002524	21.3935	8	A	T	0.08946	1006	raw
1686	rs56310940	C	G	-0.10839	0.024705	7.23e-06	9119	genus.Haemophilus.id.3698	TRUE	reported	n7OU7I	0.0825	0.002107	19.2457	7	G	C	0.0825	1006	raw
1687	rs56349194	G	A	-0.1585	0.031523	6.26e-07	3266	genus.Victivallis.id.2256	TRUE	reported	nOb2mO	0.16	0.007681	25.2663	11	A	G	0.16	1006	raw
1688	rs56386628	T	C	-0.06223	0.013569	5.87e-06	17147	class.Betaproteobacteria.id.2867	TRUE	reported	yt1dEB	0.2177	0.001225	21.0282	8	C	T	0.2177	1006	raw
1689	rs56405618	G	A	-0.08963	0.018651	1.57e-06	16379	genus.Coprococcus1.id.11301	TRUE	reported	uSiiY5	0.1113	0.001408	23.0918	4	A	G	0.1113	1006	raw
1690	rs56791201	C	T	0.051823	0.01107	2.93e-06	16486	genus.Lachnospira.id.2004	TRUE	reported	XIuIof	0.4573	0.001328	21.914	2	T	C	0.4573	1006	raw
1691	rs56970041	G	T	0.072414	0.016447	5.4e-06	18217	family.Erysipelotrichaceae.id.2149	TRUE	reported	TngOMO	0.1113	0.001063	19.3832	14	T	G	0.1113	1006	raw
1692	rs56970041	G	T	0.072414	0.016447	5.4e-06	18217	order.Erysipelotrichales.id.2148	TRUE	reported	R0jIhq	0.1113	0.001063	19.3832	14	T	G	0.1113	1006	raw
1693	rs56970041	G	T	0.072414	0.016447	5.4e-06	18217	class.Erysipelotrichia.id.2147	TRUE	reported	dI2L5B	0.1113	0.001063	19.3832	14	T	G	0.1113	1006	raw
1694	rs57024273	C	T	0.062617	0.013992	9.7e-06	11853	genus.Escherichia.Shigella.id.3504	TRUE	reported	n5j38S	0.3181	0.001687	20.0246	2	T	C	0.3181	1006	raw
1695	rs57079348	G	T	-0.07657	0.017282	7.22e-06	16372	genus.RuminococcaceaeUCG002.id.11360	TRUE	reported	vMOi67	0.1213	0.001198	19.6296	13	T	G	0.1213	1006	raw
1696	rs57091572	G	A	-0.11044	0.02358	2.86e-06	6950	genus.LachnospiraceaeUCG008.id.11328	TRUE	reported	WCjWeS	0.1402	0.003147	21.9309	6	A	G	0.1402	1006	raw
1697	rs57199565	C	T	0.078339	0.016026	7.97e-07	14913	genus..Eubacteriumventriosumgroup.id.11341	TRUE	reported	OqdVfb	0.2406	0.0016	23.8929	3	T	C	0.2406	1006	raw
1698	rs57254474	A	G	0.088651	0.019905	6.92e-06	7017	genus.LachnospiraceaeUCG008.id.11328	TRUE	reported	WCjWeS	0.2406	0.002819	19.8309	8	G	A	0.2406	1006	raw
1699	rs57340348	C	T	-0.09794	0.021217	4.93e-06	7314	genus..Eubacteriumruminantiumgroup.id.11340	TRUE	reported	1mwxaG	0.2147	0.002905	21.3047	6	T	C	0.2147	1006	raw
1700	rs573933	C	T	-0.1079	0.023235	3.11e-06	10150	genus.LachnospiraceaeUCG001.id.11321	TRUE	reported	p8K36s	0.1024	0.00212	21.5612	9	T	C	0.1024	1006	raw
1701	rs57404562	A	C	0.155486	0.031606	6.22e-07	3487	genus.Prevotella7.id.11182	TRUE	reported	lXrzop	0.1799	0.006893	24.1883	2	C	A	0.1799	1006	raw
1702	rs5746486	C	T	-0.05362	0.01208	9e-06	14778	genus.Bifidobacterium.id.436	TRUE	reported	Aqk6sq	0.3539	0.001332	19.7008	22	T	C	0.3539	1006	raw
1703	rs57466170	T	C	0.074141	0.01716	8.3e-06	17333	genus.Roseburia.id.2012	TRUE	reported	lF1Qw6	0.08648	0.001076	18.6647	15	C	T	0.08648	1006	raw
1704	rs57512504	A	T	0.081949	0.017224	2.03e-06	6923	genus.Senegalimassilia.id.11160	TRUE	reported	RKMl4P	0.4612	0.003259	22.6305	13	T	A	0.4612	1006	raw
1705	rs57646748	A	G	-0.08802	0.019876	7.88e-06	16160	family.Streptococcaceae.id.1850	TRUE	reported	FZGFgY	0.06759	0.001212	19.6093	4	G	A	0.06759	1006	raw
1706	rs57646748	A	G	-0.09077	0.020034	5.48e-06	15939	genus.Streptococcus.id.1853	TRUE	reported	aDHsV8	0.06759	0.001286	20.5245	4	G	A	0.06759	1006	raw
1707	rs57665991	G	C	-0.06415	0.012334	2.07e-07	16725	genus.Ruminiclostridium9.id.11357	TRUE	reported	7JE6UC	0.2386	0.001615	27.0491	3	C	G	0.2386	1006	raw
1708	rs5770862	C	T	0.162018	0.035681	3.22e-06	5431	genus.Peptococcus.id.2037	TRUE	reported	R4fL2Y	0.0666	0.003782	20.6103	22	T	C	0.0666	1006	raw
1709	rs57872228	T	C	-0.07148	0.014665	9.22e-07	17375	class.Bacilli.id.1673	TRUE	reported	9azCVn	0.171	0.001365	23.7542	1	C	T	0.171	1006	raw
1710	rs57872228	T	C	-0.06884	0.014699	2.58e-06	17293	order.Lactobacillales.id.1800	TRUE	reported	hgqefd	0.171	0.001267	21.9306	1	C	T	0.171	1006	raw
1711	rs58212166	G	A	-0.16151	0.03591	7.94e-06	3005	genus.Alloprevotella.id.961	TRUE	reported	K24quo	0.1332	0.006686	20.2139	4	A	G	0.1332	1006	raw
1712	rs58236560	T	G	-0.11116	0.023443	2.16e-06	9368	genus.Erysipelatoclostridium.id.11381	TRUE	reported	KylqvU	0.1372	0.002394	22.4786	11	G	T	0.1372	1006	raw
1713	rs58405430	T	G	0.134617	0.030118	7.94e-06	6176	genus.Terrisporobacter.id.11348	TRUE	reported	WZplMb	0.1153	0.003224	19.9717	11	G	T	0.1153	1006	raw
1714	rs584122	T	C	-0.15177	0.032683	4.23e-06	6922	phylum.Cyanobacteria.id.1500	TRUE	reported	bYApu6	0.0666	0.003106	21.5592	6	C	T	0.0666	1006	raw
1715	rs58484246	C	T	0.075828	0.0169	6.67e-06	7711	order.Actinomycetales.id.420	TRUE	reported	9mK5V2	0.326	0.002604	20.1275	15	T	C	0.326	1006	raw
1716	rs58484246	C	T	0.076141	0.016901	6.12e-06	7710	family.Actinomycetaceae.id.421	TRUE	reported	DMcS9c	0.326	0.002626	20.2915	15	T	C	0.326	1006	raw
1717	rs58681734	G	A	0.072388	0.016079	4.18e-06	15338	genus.Ruminococcus2.id.11374	TRUE	reported	SHMFHn	0.1511	0.00132	20.266	9	A	G	0.1511	1006	raw
1718	rs58767323	C	G	-0.10283	0.022708	4.6e-06	6063	genus.Slackia.id.825	TRUE	reported	rNqM0K	0.1899	0.003371	20.5012	4	G	C	0.1899	1006	raw
1719	rs58850151	C	T	-0.08089	0.018154	7.48e-06	10129	genus.unknowngenus.id.2001	TRUE	reported	wCVyTF	0.2167	0.001956	19.8518	18	T	C	0.2167	1006	raw
1720	rs59068084	G	T	0.056477	0.012022	3.12e-06	14544	genus.ErysipelotrichaceaeUCG003.id.11384	TRUE	reported	qvbXAY	0.4215	0.001515	22.0651	4	T	G	0.4215	1006	raw
1721	rs59104037	G	A	-0.09513	0.020474	4.48e-06	14848	genus.ErysipelotrichaceaeUCG003.id.11384	TRUE	reported	qvbXAY	0.08151	0.001452	21.5838	18	A	G	0.08151	1006	raw
1722	rs592299	C	T	-0.0592	0.012949	4.77e-06	11995	genus.Escherichia.Shigella.id.3504	TRUE	reported	n5j38S	0.4682	0.00174	20.8992	9	T	C	0.4682	1006	raw
1723	rs592514	A	T	-0.18145	0.039168	2.6e-06	3241	genus.Victivallis.id.2256	TRUE	reported	nOb2mO	0.1282	0.006578	21.4478	9	T	A	0.1282	1006	raw
1724	rs59414781	G	C	0.066887	0.014977	9.15e-06	14334	genus.Collinsella.id.815	TRUE	reported	rB1Wfb	0.1799	0.001389	19.9412	15	C	G	0.1799	1006	raw
1725	rs59427698	G	A	-0.0576	0.013085	5.37e-06	16613	genus..Eubacteriumrectalegroup.id.14374	TRUE	reported	GzoHF8	0.2028	0.001165	19.3765	9	A	G	0.2028	1006	raw
1726	rs594561	T	C	0.112231	0.025168	9.41e-06	3212	genus.Allisonella.id.2174	TRUE	reported	mM7gSS	0.4414	0.006153	19.8725	11	C	T	0.4414	1006	raw
1727	rs59663348	A	G	0.057091	0.012505	6.12e-06	17678	family.Rikenellaceae.id.967	TRUE	reported	QjCBGd	0.1948	0.001178	20.8422	18	G	A	0.1948	1006	raw
1728	rs59805249	C	T	0.093616	0.020798	9.45e-06	15195	genus.LachnospiraceaeNK4A136group.id.11319	TRUE	reported	lievcM	0.09046	0.001332	20.2578	5	T	C	0.09046	1006	raw
1729	rs59865771	T	C	-0.05738	0.012719	7.69e-06	16040	family.Peptostreptococcaceae.id.2042	TRUE	reported	MwB7pw	0.2813	0.001267	20.3466	16	C	T	0.2813	1006	raw
1730	rs59936925	T	A	0.117085	0.023399	9.38e-07	10931	genus.Coprococcus2.id.11302	TRUE	reported	ASkAyD	0.1004	0.002285	25.033	20	A	T	0.1004	1006	raw
1731	rs5994253	G	A	-0.08113	0.015762	2.35e-07	15288	genus.RuminococcaceaeNK4A214group.id.11358	TRUE	reported	0D69Wl	0.1461	0.00173	26.4899	22	A	G	0.1461	1006	raw
1732	rs599752	T	C	-0.06302	0.013796	4.06e-06	13281	genus.unknowngenus.id.826	TRUE	reported	5SSdFA	0.2515	0.001569	20.8625	19	C	T	0.2515	1006	raw
1733	rs59987323	T	C	-0.05371	0.011443	2.7e-06	15584	family.Peptostreptococcaceae.id.2042	TRUE	reported	MwB7pw	0.4274	0.001412	22.0262	22	C	T	0.4274	1006	raw
1734	rs6000536	T	C	-0.11838	0.024135	7.39e-07	5166	family.Oxalobacteraceae.id.2966	TRUE	reported	4F1yrk	0.2107	0.004635	24.049	22	C	T	0.2107	1006	raw
1735	rs6000536	T	C	-0.13099	0.02538	2.06e-07	4654	genus.Oxalobacter.id.2978	TRUE	reported	gb5Y6q	0.2107	0.005691	26.626	22	C	T	0.2107	1006	raw
1736	rs6007642	T	C	-0.07914	0.017796	9.96e-06	12358	genus.unknowngenus.id.2071	TRUE	reported	xvteM2	0.169	0.001598	19.7741	22	C	T	0.169	1006	raw
1737	rs60081663	G	C	0.158082	0.031959	9.28e-07	9342	genus.RuminococcaceaeUCG005.id.11363	TRUE	reported	vpdAwI	0.05268	0.002612	24.4621	5	C	G	0.05268	1006	raw
1738	rs60178956	A	G	-0.06248	0.014148	8.06e-06	12777	genus.Bilophila.id.3170	TRUE	reported	J14NiR	0.2346	0.001524	19.4993	8	G	A	0.2346	1006	raw
1739	rs602075	G	A	0.168974	0.029698	3.57e-08	3212	genus.Allisonella.id.2174	TRUE	reported	mM7gSS	0.2306	0.009979	32.3541	9	A	G	0.2306	1006	raw
1740	rs6025153	C	G	0.118619	0.026197	7.07e-06	3130	family.FamilyXI.id.1936	TRUE	reported	NeP3Y3	0.3738	0.006508	20.4893	20	G	C	0.3738	1006	raw
1741	rs60254196	G	A	-0.04924	0.010936	5.47e-06	16978	genus.Fusicatenibacter.id.11305	TRUE	reported	egWeBd	0.5408	0.001193	20.2711	7	G	A	0.4592	1006	corrected
1742	rs60254196	G	A	-0.05228	0.011186	2.7e-06	16238	genus..Eubacteriumhalliigroup.id.11338	TRUE	reported	B4WwXH	0.5408	0.001343	21.8415	7	G	A	0.4592	1006	corrected
1743	rs60274479	C	T	-0.06596	0.013414	1.16e-06	17610	class.Negativicutes.id.2164	TRUE	reported	OhwiNB	0.2227	0.001371	24.1794	16	T	C	0.2227	1006	raw
1744	rs60274479	C	T	-0.06596	0.013414	1.16e-06	17610	order.Selenomonadales.id.2165	TRUE	reported	QEJchD	0.2227	0.001371	24.1794	16	T	C	0.2227	1006	raw
1745	rs60316894	T	C	-0.12148	0.025184	1.19e-06	12717	genus.Barnesiella.id.944	TRUE	reported	dCgPZp	0.05964	0.001826	23.2637	12	C	T	0.05964	1006	raw
1746	rs6043847	C	T	-0.11494	0.024861	4.55e-06	11130	class.Mollicutes.id.3920	TRUE	reported	VTSMdP	0.06958	0.001917	21.3708	20	T	C	0.06958	1006	raw
1747	rs6043847	C	T	-0.11494	0.024861	4.55e-06	11130	phylum.Tenericutes.id.3919	TRUE	reported	zVaQtM	0.06958	0.001917	21.3708	20	T	C	0.06958	1006	raw
1748	rs6046522	T	C	0.122938	0.026993	4.48e-06	3705	genus.Olsenella.id.822	TRUE	reported	AnTlNv	0.2863	0.005568	20.7322	20	C	T	0.2863	1006	raw
1749	rs6048195	T	A	-0.06036	0.011658	2.5e-07	14839	genus..Eubacteriumventriosumgroup.id.11341	TRUE	reported	OqdVfb	0.4791	0.001803	26.803	20	A	T	0.4791	1006	raw
1750	rs6058181	T	C	0.082572	0.016596	3.4e-07	15100	class.Deltaproteobacteria.id.3087	TRUE	reported	SsgzeG	0.1233	0.001637	24.7518	20	C	T	0.1233	1006	raw
1751	rs6058181	T	C	0.083676	0.01661	2.53e-07	15076	order.Desulfovibrionales.id.3156	TRUE	reported	O4rDa2	0.1233	0.001681	25.3759	20	C	T	0.1233	1006	raw
1752	rs6058181	T	C	0.083474	0.016611	2.7e-07	15074	family.Desulfovibrionaceae.id.3169	TRUE	reported	YA1KVD	0.1233	0.001672	25.2494	20	C	T	0.1233	1006	raw
1753	rs60583455	C	T	0.108934	0.021177	2.6e-07	4773	order.NB1n.id.3953	TRUE	reported	8xtjMy	0.3757	0.005513	26.4493	7	T	C	0.3757	1006	raw
1754	rs60583455	C	T	0.108934	0.021177	2.6e-07	4773	genus.unknowngenus.id.1000006162	TRUE	reported	OrFdia	0.3757	0.005513	26.4493	7	T	C	0.3757	1006	raw
1755	rs60583455	C	T	0.108934	0.021177	2.6e-07	4773	family.unknownfamily.id.1000006161	TRUE	reported	dHKlTI	0.3757	0.005513	26.4493	7	T	C	0.3757	1006	raw
1756	rs606117	G	A	0.083324	0.018056	4.82e-06	7263	genus..Eubacteriumruminantiumgroup.id.11340	TRUE	reported	1mwxaG	0.332	0.002924	21.2903	9	A	G	0.332	1006	raw
1757	rs6062862	G	A	0.092451	0.020466	6.68e-06	12189	genus.Intestinibacter.id.11345	TRUE	reported	EVr8jn	0.09443	0.001671	20.4029	20	A	G	0.09443	1006	raw
1758	rs6064552	C	T	-0.12361	0.027575	9.34e-06	3775	phylum.Euryarchaeota.id.55	TRUE	reported	vMr4K7	0.1978	0.005295	20.0845	20	T	C	0.1978	1006	raw
1759	rs6071435	A	T	-0.10551	0.021489	1.07e-06	4635	genus.Oxalobacter.id.2978	TRUE	reported	gb5Y6q	0.3638	0.005175	24.0984	20	T	A	0.3638	1006	raw
1760	rs607327	T	C	0.057833	0.012905	6.63e-06	13251	genus.Sutterella.id.2896	TRUE	reported	QW4Q9D	0.3767	0.001513	20.0797	11	C	T	0.3767	1006	raw
1761	rs60775321	C	T	-0.09624	0.021384	7.1e-06	5101	genus.unknowngenus.id.1000006162	TRUE	reported	OrFdia	0.3012	0.003955	20.2478	15	T	C	0.3012	1006	raw
1762	rs60775321	C	T	-0.09624	0.021384	7.1e-06	5101	family.unknownfamily.id.1000006161	TRUE	reported	dHKlTI	0.3012	0.003955	20.2478	15	T	C	0.3012	1006	raw
1763	rs60775321	C	T	-0.09624	0.021384	7.1e-06	5101	order.NB1n.id.3953	TRUE	reported	8xtjMy	0.3012	0.003955	20.2478	15	T	C	0.3012	1006	raw
1764	rs607782	C	T	-0.08542	0.017252	7.19e-07	7456	genus.Holdemanella.id.11393	TRUE	reported	bVGF4B	0.3817	0.003278	24.5111	6	T	C	0.3817	1006	raw
1765	rs6082461	C	A	0.058642	0.0131	4.87e-06	16650	genus.Ruminiclostridium9.id.11357	TRUE	reported	7JE6UC	0.2068	0.001202	20.0357	20	A	C	0.2068	1006	raw
1766	rs6087811	G	T	-0.10159	0.019882	2.88e-07	16135	order.Burkholderiales.id.2874	TRUE	reported	2NOcEs	0.08151	0.001615	26.1044	20	T	G	0.08151	1006	raw
1767	rs6087811	G	T	-0.09782	0.019852	7.44e-07	16184	class.Betaproteobacteria.id.2867	TRUE	reported	yt1dEB	0.08151	0.001498	24.2753	20	T	G	0.08151	1006	raw
1768	rs60884758	T	C	-0.07027	0.014225	5.71e-07	17293	genus.Parabacteroides.id.954	TRUE	reported	rNVXlM	0.165	0.001409	24.3978	9	C	T	0.165	1006	raw
1769	rs6092149	T	A	-0.08256	0.017028	1.38e-06	7006	family.Lactobacillaceae.id.1836	TRUE	reported	SUWSpo	0.4433	0.003344	23.5031	20	A	T	0.4433	1006	raw
1770	rs6092149	T	A	-0.08013	0.017149	3.29e-06	6906	genus.Lactobacillus.id.1837	TRUE	reported	blcCk4	0.4433	0.003152	21.8291	20	A	T	0.4433	1006	raw
1771	rs6092684	T	A	0.068465	0.014674	3.44e-06	9366	order.Pasteurellales.id.3688	TRUE	reported	WlBtg1	0.4235	0.002319	21.7643	20	A	T	0.4235	1006	raw
1772	rs6092684	T	A	0.068465	0.014674	3.44e-06	9366	family.Pasteurellaceae.id.3689	TRUE	reported	YLQCdq	0.4235	0.002319	21.7643	20	A	T	0.4235	1006	raw
1773	rs609430	G	T	-0.11205	0.023933	3.34e-06	3798	genus.Howardella.id.2000	TRUE	reported	9QwbhK	0.339	0.005738	21.9065	4	T	G	0.339	1006	raw
1774	rs60954665	G	T	0.049815	0.011079	7.13e-06	16324	genus.ChristensenellaceaeR.7group.id.11283	TRUE	reported	3LAFL7	0.5099	0.001237	20.2156	19	G	T	0.4901	1006	corrected
1775	rs60983350	A	G	-0.05399	0.011658	4.42e-06	16344	genus.Anaerostipes.id.1991	TRUE	reported	YATO1a	0.4354	0.001311	21.4468	17	G	A	0.4354	1006	raw
1776	rs60995569	G	T	-0.16062	0.033681	9.19e-06	4737	phylum.Lentisphaerae.id.2238	TRUE	reported	Y2DgXT	0.08946	0.004778	22.733	10	T	G	0.08946	1006	raw
1777	rs6105066	C	T	-0.06071	0.013425	5.06e-06	16049	genus.Ruminococcus1.id.11373	TRUE	reported	CbYzNE	0.2495	0.001272	20.4442	20	T	C	0.2495	1006	raw
1778	rs61060922	G	T	0.15913	0.032228	1.09e-06	8955	genus.Ruminiclostridium6.id.11356	TRUE	reported	KqeBhd	0.04473	0.002715	24.3742	16	T	G	0.04473	1006	raw
1779	rs61090148	G	A	-0.10478	0.023134	6.44e-06	3739	genus.Olsenella.id.822	TRUE	reported	AnTlNv	0.4225	0.005457	20.5039	4	A	G	0.4225	1006	raw
1780	rs6112314	C	A	-0.05617	0.010817	2.43e-07	17842	genus.Lachnoclostridium.id.11308	TRUE	reported	fvtZ2G	0.3966	0.001509	26.961	20	A	C	0.3966	1006	raw
1781	rs6116753	A	G	0.099475	0.020914	2.92e-06	6278	genus.LachnospiraceaeNC2004group.id.11316	TRUE	reported	KWGftx	0.2396	0.003591	22.6161	20	G	A	0.2396	1006	raw
1782	rs6121460	A	G	0.093296	0.019921	2.64e-06	17318	genus.Ruminiclostridium5.id.11355	TRUE	reported	M6EdAE	0.08052	0.001265	21.9314	20	G	A	0.08052	1006	raw
1783	rs61249479	C	A	0.077708	0.016863	2.95e-06	18165	order.Selenomonadales.id.2165	TRUE	reported	QEJchD	0.08748	0.001168	21.2333	9	A	C	0.08748	1006	raw
1784	rs61249479	C	A	0.077708	0.016863	2.95e-06	18165	class.Negativicutes.id.2164	TRUE	reported	OhwiNB	0.08748	0.001168	21.2333	9	A	C	0.08748	1006	raw
1785	rs61264131	C	A	0.202367	0.046439	6.75e-06	3075	family.Veillonellaceae.id.2172	TRUE	reported	pyJdZX	0.0497	0.006138	18.9773	6	A	C	0.0497	1006	raw
1786	rs61265175	C	G	-0.08586	0.018578	4.14e-06	8941	genus.Turicibacter.id.2162	TRUE	reported	NXOHGT	0.2326	0.002383	21.3544	11	G	C	0.2326	1006	raw
1787	rs61267978	C	T	0.14708	0.032088	5.59e-06	4165	genus..Clostridiuminnocuumgroup.id.14397	TRUE	reported	p0Fp6o	0.1243	0.005019	21.0002	18	T	C	0.1243	1006	raw
1788	rs6133067	C	T	0.091083	0.017856	5.17e-07	8863	genus.Holdemania.id.2157	TRUE	reported	1lRGXJ	0.3111	0.002927	26.0137	20	T	C	0.3111	1006	raw
1789	rs61508842	C	T	0.122574	0.027239	7.83e-06	7576	genus.unknowngenus.id.1000005479	TRUE	reported	U5CJo5	0.1223	0.002666	20.2445	3	T	C	0.1223	1006	raw
1790	rs61508842	C	T	0.122574	0.027239	7.83e-06	7576	family.BacteroidalesS24.7group.id.11173	TRUE	reported	9nc832	0.1223	0.002666	20.2445	3	T	C	0.1223	1006	raw
1791	rs615997	C	T	0.051175	0.010649	2.03e-06	17911	genus.Lachnoclostridium.id.11308	TRUE	reported	fvtZ2G	0.499	0.001288	23.0913	3	T	C	0.499	1006	raw
1792	rs61702987	C	T	0.145501	0.030001	3.08e-06	3906	family.Victivallaceae.id.2255	TRUE	reported	DKvnI8	0.175	0.005986	23.5097	2	T	C	0.175	1006	raw
1793	rs61771805	T	A	-0.13678	0.029681	4.03e-06	3612	genus.Howardella.id.2000	TRUE	reported	9QwbhK	0.1869	0.005845	21.2244	1	A	T	0.1869	1006	raw
1794	rs61779207	A	G	-0.07583	0.016776	6.72e-06	11591	class.Verrucomicrobiae.id.4029	TRUE	reported	mcSAFf	0.1779	0.00176	20.4283	1	G	A	0.1779	1006	raw
1795	rs61779207	A	G	-0.07583	0.016776	6.72e-06	11591	order.Verrucomicrobiales.id.4030	TRUE	reported	akK7jX	0.1779	0.00176	20.4283	1	G	A	0.1779	1006	raw
1796	rs61779207	A	G	-0.07553	0.016438	5.28e-06	12087	phylum.Verrucomicrobia.id.3982	TRUE	reported	18PWEs	0.1779	0.001743	21.1052	1	G	A	0.1779	1006	raw
1797	rs61779207	A	G	-0.07605	0.016777	6.32e-06	11590	genus.Akkermansia.id.4037	TRUE	reported	8YXsdN	0.1779	0.00177	20.5468	1	G	A	0.1779	1006	raw
1798	rs61779207	A	G	-0.07588	0.016776	6.63e-06	11591	family.Verrucomicrobiaceae.id.4036	TRUE	reported	um1DNp	0.1779	0.001762	20.4553	1	G	A	0.1779	1006	raw
1799	rs61779334	C	G	-0.13814	0.029207	1.94e-06	6865	genus.RuminococcaceaeUCG009.id.11366	TRUE	reported	HnuHz1	0.1044	0.003248	22.3622	1	G	C	0.1044	1006	raw
1800	rs61791565	C	T	-0.05235	0.011712	6.79e-06	15319	genus.Ruminococcus2.id.11374	TRUE	reported	SHMFHn	0.3688	0.001303	19.9769	4	T	C	0.3688	1006	raw
1801	rs61806970	T	C	0.142548	0.032069	9.09e-06	8644	genus.Erysipelatoclostridium.id.11381	TRUE	reported	KylqvU	0.06461	0.002281	19.754	1	C	T	0.06461	1006	raw
1802	rs61823518	C	A	-0.09554	0.021572	6.68e-06	10980	genus.Coprococcus2.id.11302	TRUE	reported	ASkAyD	0.09543	0.001783	19.6099	1	A	C	0.09543	1006	raw
1803	rs61841040	T	G	0.160621	0.034161	3.56e-06	3295	genus..Eubacteriumnodatumgroup.id.11297	TRUE	reported	Wad4vW	0.166	0.006665	22.0944	10	G	T	0.166	1006	raw
1804	rs61841503	A	G	0.092888	0.017145	4e-08	13568	genus.Romboutsia.id.11347	TRUE	reported	vNpyBo	0.1372	0.002159	29.3467	10	G	A	0.1372	1006	raw
1805	rs61841503	A	G	0.091966	0.016133	9.8e-09	15333	family.Peptostreptococcaceae.id.2042	TRUE	reported	MwB7pw	0.1372	0.002115	32.4908	10	G	A	0.1372	1006	raw
1806	rs61875484	G	C	0.081795	0.018369	9.18e-06	16718	genus.Faecalibacterium.id.2057	TRUE	reported	e0TmSA	0.09046	0.001185	19.8259	10	C	G	0.09046	1006	raw
1807	rs61883564	G	A	-0.10135	0.022102	3.39e-06	8930	genus.Oscillibacter.id.2063	TRUE	reported	3dB6YP	0.1243	0.002349	21.024	11	A	G	0.1243	1006	raw
1808	rs61884471	A	G	0.124426	0.024843	1.01e-06	11559	genus.Marvinbryantia.id.2005	TRUE	reported	AYAMMR	0.08449	0.002165	25.0806	11	G	A	0.08449	1006	raw
1809	rs61898819	T	A	0.060786	0.013876	9.92e-06	14325	genus.RuminococcaceaeUCG014.id.11371	TRUE	reported	SrZaca	0.2107	0.001338	19.1876	11	A	T	0.2107	1006	raw
1810	rs61915992	T	A	0.080388	0.017221	2.67e-06	16773	genus.Lachnoclostridium.id.11308	TRUE	reported	fvtZ2G	0.1233	0.001297	21.7879	12	A	T	0.1233	1006	raw
1811	rs61934597	T	C	-0.17249	0.038857	8.37e-06	3684	genus.Gordonibacter.id.821	TRUE	reported	KjtvXs	0.07555	0.005321	19.6962	12	C	T	0.07555	1006	raw
1812	rs61944774	G	A	0.179838	0.03938	6.34e-06	6000	genus.LachnospiraceaeUCG008.id.11328	TRUE	reported	WCjWeS	0.05765	0.003464	20.8484	12	A	G	0.05765	1006	raw
1813	rs61972390	C	T	0.107346	0.024247	9.11e-06	6486	phylum.Cyanobacteria.id.1500	TRUE	reported	bYApu6	0.168	0.003013	19.594	13	T	C	0.168	1006	raw
1814	rs61973590	G	C	-0.06054	0.01337	8.54e-06	13570	order.Enterobacteriales.id.3468	TRUE	reported	q5Jweg	0.2942	0.001509	20.5008	14	C	G	0.2942	1006	raw
1815	rs61973590	G	C	-0.06054	0.01337	8.54e-06	13570	family.Enterobacteriaceae.id.3469	TRUE	reported	OvRPwf	0.2942	0.001509	20.5008	14	C	G	0.2942	1006	raw
1816	rs62020470	G	A	-0.05736	0.012946	7.51e-06	15144	order.Desulfovibrionales.id.3156	TRUE	reported	O4rDa2	0.2594	0.001295	19.6303	15	A	G	0.2594	1006	raw
1817	rs62020470	G	A	-0.05854	0.012936	4.85e-06	15168	class.Deltaproteobacteria.id.3087	TRUE	reported	SsgzeG	0.2594	0.001348	20.4774	15	A	G	0.2594	1006	raw
1818	rs62024432	T	C	-0.07697	0.01721	7.5e-06	17271	genus..Eubacteriumcoprostanoligenesgroup.id.11375	TRUE	reported	zmXZVA	0.1252	0.001157	19.9996	15	C	T	0.1252	1006	raw
1819	rs62027366	C	T	0.061539	0.013761	6.58e-06	14822	genus.RuminococcaceaeNK4A214group.id.11358	TRUE	reported	0D69Wl	0.2296	0.001347	19.9954	16	T	C	0.2296	1006	raw
1820	rs62028349	C	G	0.046999	0.010597	9.17e-06	17922	genus.Lachnoclostridium.id.11308	TRUE	reported	fvtZ2G	0.505	0.001096	19.6677	16	C	G	0.495	1006	corrected
1821	rs62029761	G	A	0.128753	0.0276	3.89e-06	9655	genus.FamilyXIIIAD3011group.id.11293	TRUE	reported	B8jKQP	0.06759	0.002249	21.757	16	A	G	0.06759	1006	raw
1822	rs62112538	T	C	-0.19943	0.040703	1.19e-06	3630	genus.Olsenella.id.822	TRUE	reported	AnTlNv	0.08052	0.00657	23.993	19	C	T	0.08052	1006	raw
1823	rs62113381	C	T	-0.10545	0.023203	5.54e-06	7310	genus.Holdemanella.id.11393	TRUE	reported	bVGF4B	0.159	0.002817	20.6474	19	T	C	0.159	1006	raw
1824	rs62130338	A	G	-0.07326	0.015832	3.9e-06	10557	genus.Butyricimonas.id.945	TRUE	reported	cjRptV	0.2624	0.002024	21.4076	19	G	A	0.2624	1006	raw
1825	rs62132810	G	A	-0.08289	0.017962	5.67e-06	15066	genus.ChristensenellaceaeR.7group.id.11283	TRUE	reported	3LAFL7	0.1083	0.001411	21.29	19	A	G	0.1083	1006	raw
1826	rs62157625	C	T	0.088573	0.018555	1.45e-06	15215	genus.Anaerostipes.id.1991	TRUE	reported	YATO1a	0.1133	0.001495	22.7842	2	T	C	0.1133	1006	raw
1827	rs62167033	C	T	0.185289	0.03963	3.5e-06	5194	genus..Ruminococcusgnavusgroup.id.14376	TRUE	reported	M5iVLz	0.07058	0.004191	21.8522	2	T	C	0.07058	1006	raw
1828	rs62181700	A	G	-0.06246	0.013121	2.17e-06	14774	genus.Bifidobacterium.id.436	TRUE	reported	Aqk6sq	0.2813	0.001532	22.6622	2	G	A	0.2813	1006	raw
1829	rs62187631	C	T	-0.07106	0.015924	4.55e-06	16522	genus.Fusicatenibacter.id.11305	TRUE	reported	egWeBd	0.1402	0.001204	19.9094	2	T	C	0.1402	1006	raw
1830	rs62188991	C	G	-0.11086	0.024136	5.27e-06	9531	genus.unknowngenus.id.1000005472	TRUE	reported	qTpWct	0.1113	0.002209	21.0949	2	G	C	0.1113	1006	raw
1831	rs62188991	C	G	-0.11086	0.024136	5.27e-06	9531	family.unknownfamily.id.1000005471	TRUE	reported	V89cXi	0.1113	0.002209	21.0949	2	G	C	0.1113	1006	raw
1832	rs62188991	C	G	-0.11086	0.024136	5.27e-06	9531	order.MollicutesRF9.id.11579	TRUE	reported	VzMIlH	0.1113	0.002209	21.0949	2	G	C	0.1113	1006	raw
1833	rs62190261	C	A	0.095839	0.021472	8.74e-06	15274	genus.ChristensenellaceaeR.7group.id.11283	TRUE	reported	3LAFL7	0.09046	0.001303	19.9194	2	A	C	0.09046	1006	raw
1834	rs62191117	G	A	0.06843	0.013364	2.76e-07	16688	family.Alcaligenaceae.id.2875	TRUE	reported	bzPxHa	0.2058	0.001569	26.2178	2	A	G	0.2058	1006	raw
1835	rs62191117	G	A	0.067999	0.013247	2.79e-07	16975	order.Burkholderiales.id.2874	TRUE	reported	2NOcEs	0.2058	0.00155	26.3464	2	A	G	0.2058	1006	raw
1836	rs62200412	T	C	-0.08009	0.016383	5.8e-07	13661	genus.FamilyXIIIAD3011group.id.11293	TRUE	reported	B8jKQP	0.171	0.001746	23.8908	20	C	T	0.171	1006	raw
1838	rs62206502	A	C	-0.06814	0.015135	6.6e-06	8883	genus.Oscillibacter.id.2063	TRUE	reported	3dB6YP	0.4592	0.002277	20.2664	20	C	A	0.4592	1006	raw
1839	rs62210023	G	A	0.060675	0.013012	3.13e-06	13515	family.Enterobacteriaceae.id.3469	TRUE	reported	OvRPwf	0.3519	0.001606	21.739	20	A	G	0.3519	1006	raw
1840	rs62210023	G	A	0.060675	0.013012	3.13e-06	13515	order.Enterobacteriales.id.3468	TRUE	reported	q5Jweg	0.3519	0.001606	21.739	20	A	G	0.3519	1006	raw
1841	rs62215703	A	G	0.064497	0.01367	1.98e-06	15550	genus.Anaerostipes.id.1991	TRUE	reported	YATO1a	0.2197	0.001429	22.257	21	G	A	0.2197	1006	raw
1842	rs62240188	A	G	0.130074	0.026718	2.2e-06	10252	genus.Intestinimonas.id.2062	TRUE	reported	ld7Nmb	0.06859	0.002307	23.6968	3	G	A	0.06859	1006	raw
1843	rs622418	G	A	-0.06681	0.014322	3.68e-06	9783	genus.Erysipelatoclostridium.id.11381	TRUE	reported	KylqvU	0.5109	0.002219	21.7518	9	G	A	0.4891	1006	corrected
1844	rs62251337	G	A	-0.06908	0.014937	4.24e-06	13945	genus.Barnesiella.id.944	TRUE	reported	dCgPZp	0.1581	0.001531	21.3818	3	A	G	0.1581	1006	raw
1845	rs62273907	G	A	0.229468	0.050226	5.88e-06	3691	genus.Parasutterella.id.2892	TRUE	reported	z2dTVA	0.0497	0.005623	20.8617	3	A	G	0.0497	1006	raw
1846	rs62277846	T	C	0.102292	0.021232	1.59e-06	7016	genus.LachnospiraceaeUCG008.id.11328	TRUE	reported	WCjWeS	0.2356	0.003298	23.2052	2	C	T	0.2356	1006	raw
1847	rs62285313	G	A	0.08642	0.018157	1.58e-06	16991	genus.Lachnoclostridium.id.11308	TRUE	reported	fvtZ2G	0.08549	0.001332	22.6524	3	A	G	0.08549	1006	raw
1848	rs62285697	T	C	0.080526	0.018091	9.76e-06	9115	class.Alphaproteobacteria.id.2379	TRUE	reported	PH438T	0.1998	0.002169	19.8079	3	C	T	0.1998	1006	raw
1849	rs62314653	A	C	0.177082	0.039227	6.59e-06	6016	family.Lactobacillaceae.id.1836	TRUE	reported	SUWSpo	0.06262	0.003376	20.3721	4	C	A	0.06262	1006	raw
1850	rs62314653	A	C	0.187692	0.039458	2.24e-06	5944	genus.Lactobacillus.id.1837	TRUE	reported	blcCk4	0.06262	0.003792	22.6185	4	C	A	0.06262	1006	raw
1851	rs62353480	G	A	-0.07014	0.014559	1.57e-06	16119	genus.Fusicatenibacter.id.11305	TRUE	reported	egWeBd	0.171	0.001438	23.2069	5	A	G	0.171	1006	raw
1852	rs62376424	T	C	-0.07622	0.01635	3.65e-06	8999	genus.Veillonella.id.2198	TRUE	reported	J6hsa1	0.334	0.002409	21.7284	5	C	T	0.334	1006	raw
1853	rs62390301	C	T	-0.0873	0.017489	7.42e-07	10634	genus.Butyricimonas.id.945	TRUE	reported	cjRptV	0.1829	0.002338	24.9107	5	T	C	0.1829	1006	raw
1854	rs62395635	C	T	0.110583	0.023851	3.35e-06	14802	family.Alcaligenaceae.id.2875	TRUE	reported	bzPxHa	0.07058	0.00145	21.4926	5	T	C	0.07058	1006	raw
1855	rs62395635	C	T	0.109741	0.0236	2.94e-06	15108	class.Betaproteobacteria.id.2867	TRUE	reported	yt1dEB	0.07058	0.001429	21.6199	5	T	C	0.07058	1006	raw
1856	rs62395635	C	T	0.109911	0.023638	2.9e-06	15062	order.Burkholderiales.id.2874	TRUE	reported	2NOcEs	0.07058	0.001433	21.6183	5	T	C	0.07058	1006	raw
1857	rs62397761	G	A	0.06158	0.01362	9.08e-06	14248	family.Clostridiaceae1.id.1869	TRUE	reported	Gr5aJq	0.2863	0.001433	20.4401	6	A	G	0.2863	1006	raw
1858	rs62403464	C	T	-0.07317	0.015652	3.44e-06	14899	genus.ErysipelotrichaceaeUCG003.id.11384	TRUE	reported	qvbXAY	0.164	0.001465	21.8546	6	T	C	0.164	1006	raw
1859	rs62414802	T	C	-0.06119	0.013457	4.29e-06	12750	genus.FamilyXIIIUCG001.id.11294	TRUE	reported	wskxat	0.2982	0.001619	20.673	6	C	T	0.2982	1006	raw
1860	rs62422654	T	C	0.089846	0.019809	6.47e-06	9769	genus.Oscillospira.id.2064	TRUE	reported	UB9FKR	0.1471	0.002101	20.5678	6	C	T	0.1471	1006	raw
1861	rs62427239	A	C	0.162658	0.036765	9.41e-06	6385	genus.Intestinimonas.id.2062	TRUE	reported	ld7Nmb	0.04573	0.003056	19.5683	6	C	A	0.04573	1006	raw
1862	rs62430350	C	T	0.151096	0.035148	6.84e-06	7650	genus.Intestinibacter.id.11345	TRUE	reported	EVr8jn	0.05765	0.00241	18.4756	6	T	C	0.05765	1006	raw
1863	rs62435498	A	C	0.181521	0.040061	7.46e-06	4780	family.Oxalobacteraceae.id.2966	TRUE	reported	4F1yrk	0.06461	0.004277	20.5226	7	C	A	0.06461	1006	raw
1864	rs62448869	A	T	-0.04861	0.010898	7.87e-06	17527	class.Coriobacteriia.id.809	TRUE	reported	D3lXXR	0.4602	0.001134	19.8892	7	T	A	0.4602	1006	raw
1865	rs62448869	A	T	-0.04861	0.010898	7.87e-06	17527	family.Coriobacteriaceae.id.811	TRUE	reported	Z2B9Re	0.4602	0.001134	19.8892	7	T	A	0.4602	1006	raw
1866	rs62448869	A	T	-0.05245	0.010823	1.14e-06	17782	phylum.Actinobacteria.id.400	TRUE	reported	tf6mpN	0.4602	0.001319	23.4872	7	T	A	0.4602	1006	raw
1867	rs62448869	A	T	-0.04861	0.010898	7.87e-06	17527	order.Coriobacteriales.id.810	TRUE	reported	Kw88Hi	0.4602	0.001134	19.8892	7	T	A	0.4602	1006	raw
1868	rs62448871	A	C	-0.05403	0.012032	6.78e-06	14334	genus.Collinsella.id.815	TRUE	reported	rB1Wfb	0.4612	0.001405	20.1613	7	C	A	0.4612	1006	raw
1869	rs62467127	T	C	0.114108	0.025198	3.25e-06	12719	genus.ChristensenellaceaeR.7group.id.11283	TRUE	reported	3LAFL7	0.04473	0.00161	20.5033	7	C	T	0.04473	1006	raw
1870	rs62478070	G	T	0.224039	0.049496	5.94e-06	4007	genus.Butyricicoccus.id.2055	TRUE	reported	nsHYtq	0.04374	0.005087	20.4782	7	T	G	0.04374	1006	raw
1871	rs62481985	C	G	-0.05824	0.011505	4.18e-07	15472	genus.Coprococcus3.id.11303	TRUE	reported	xz34F1	0.4364	0.001653	25.6197	8	G	C	0.4364	1006	raw
1872	rs62496417	G	T	-0.07485	0.016568	5.88e-06	10150	genus.LachnospiraceaeUCG001.id.11321	TRUE	reported	p8K36s	0.2714	0.002007	20.4061	7	T	G	0.2714	1006	raw
1873	rs62501473	A	G	0.069423	0.014942	5.52e-06	12762	genus.Sutterella.id.2896	TRUE	reported	QW4Q9D	0.2286	0.001689	21.5846	7	G	A	0.2286	1006	raw
1874	rs62503162	G	A	-0.09741	0.019438	7.47e-07	16210	genus.Dorea.id.1997	TRUE	reported	Hgfrr7	0.08748	0.001547	25.11	8	A	G	0.08748	1006	raw
1875	rs62504403	T	C	0.068116	0.012788	1.12e-07	16981	class.Erysipelotrichia.id.2147	TRUE	reported	dI2L5B	0.2356	0.001668	28.3673	8	C	T	0.2356	1006	raw
1876	rs62504403	T	C	0.068116	0.012788	1.12e-07	16981	order.Erysipelotrichales.id.2148	TRUE	reported	R0jIhq	0.2356	0.001668	28.3673	8	C	T	0.2356	1006	raw
1877	rs62504403	T	C	0.068116	0.012788	1.12e-07	16981	family.Erysipelotrichaceae.id.2149	TRUE	reported	TngOMO	0.2356	0.001668	28.3673	8	C	T	0.2356	1006	raw
1878	rs62504452	G	A	-0.071	0.015665	4.66e-06	14178	genus.Romboutsia.id.11347	TRUE	reported	vNpyBo	0.166	0.001447	20.5414	7	A	G	0.166	1006	raw
1879	rs62531359	G	T	0.065779	0.014989	8.42e-06	18321	phylum.Bacteroidetes.id.905	TRUE	reported	j3zupX	0.1451	0.00105	19.2576	8	T	G	0.1451	1006	raw
1880	rs62531359	G	T	0.065573	0.014989	9.09e-06	18320	order.Bacteroidales.id.913	TRUE	reported	yyi9LU	0.1451	0.001044	19.136	8	T	G	0.1451	1006	raw
1881	rs62531359	G	T	0.065573	0.014989	9.09e-06	18320	class.Bacteroidia.id.912	TRUE	reported	AwKybA	0.1451	0.001044	19.136	8	T	G	0.1451	1006	raw
1882	rs62532512	A	C	-0.05043	0.01074	2.76e-06	17672	family.Rikenellaceae.id.967	TRUE	reported	QjCBGd	0.4831	0.001246	22.042	9	C	A	0.4831	1006	raw
1883	rs62547233	G	A	0.053632	0.01202	9.9e-06	17347	genus..Eubacteriumrectalegroup.id.14374	TRUE	reported	GzoHF8	0.3072	0.001146	19.906	9	A	G	0.3072	1006	raw
1884	rs62568866	A	T	-0.11802	0.025921	7.23e-06	8020	family.Pasteurellaceae.id.3689	TRUE	reported	YLQCdq	0.0994	0.002578	20.7252	9	T	A	0.0994	1006	raw
1885	rs62568866	A	T	-0.11802	0.025921	7.23e-06	8020	order.Pasteurellales.id.3688	TRUE	reported	WlBtg1	0.0994	0.002578	20.7252	9	T	A	0.0994	1006	raw
1886	rs62570196	T	C	-0.2461	0.048308	2.7e-07	3091	family.Victivallaceae.id.2255	TRUE	reported	DKvnI8	0.06859	0.008327	25.9367	9	C	T	0.06859	1006	raw
1887	rs62570196	T	C	-0.21635	0.043987	1.08e-06	3712	class.Lentisphaeria.id.2250	TRUE	reported	MdHJvO	0.06859	0.006475	24.1792	9	C	T	0.06859	1006	raw
1888	rs62570196	T	C	-0.21635	0.043987	1.08e-06	3712	order.Victivallales.id.2254	TRUE	reported	3ggSHc	0.06859	0.006475	24.1792	9	C	T	0.06859	1006	raw
1889	rs62570196	T	C	-0.2172	0.043962	9.64e-07	3716	phylum.Lentisphaerae.id.2238	TRUE	reported	Y2DgXT	0.06859	0.006526	24.3973	9	C	T	0.06859	1006	raw
1890	rs62573205	A	G	-0.06548	0.01335	1.49e-06	16838	family.Christensenellaceae.id.1866	TRUE	reported	M67V6Q	0.1918	0.001427	24.0541	9	G	A	0.1918	1006	raw
1891	rs62575403	T	C	0.145424	0.031108	2.96e-06	9669	phylum.Bacteroidetes.id.905	TRUE	reported	j3zupX	0.04374	0.002255	21.8495	9	C	T	0.04374	1006	raw
1892	rs62575403	T	C	0.140055	0.031113	7.06e-06	9668	order.Bacteroidales.id.913	TRUE	reported	yyi9LU	0.04374	0.002092	20.2595	9	C	T	0.04374	1006	raw
1893	rs62575403	T	C	0.140055	0.031113	7.06e-06	9668	class.Bacteroidia.id.912	TRUE	reported	AwKybA	0.04374	0.002092	20.2595	9	C	T	0.04374	1006	raw
1894	rs62576416	C	T	0.049265	0.010973	7.5e-06	17564	genus.Alistipes.id.968	TRUE	reported	vFSjdd	0.3976	0.001146	20.1534	9	T	C	0.3976	1006	raw
1895	rs62583469	A	T	-0.06341	0.014223	5.78e-06	16819	genus.Dorea.id.1997	TRUE	reported	Hgfrr7	0.1988	0.001181	19.8769	9	T	A	0.1988	1006	raw
1896	rs62640857	G	A	0.148238	0.032646	4.49e-06	3235	order.Bacillales.id.1674	TRUE	reported	6OKhqW	0.1839	0.006333	20.6064	12	A	G	0.1839	1006	raw
1897	rs630939	T	C	-0.05089	0.011435	9.16e-06	16238	genus..Eubacteriumhalliigroup.id.11338	TRUE	reported	B4WwXH	0.3996	0.001218	19.8038	18	C	T	0.3996	1006	raw
1898	rs638542	A	G	-0.07059	0.015705	5.17e-06	9970	order.MollicutesRF9.id.11579	TRUE	reported	VzMIlH	0.2863	0.002022	20.2001	1	G	A	0.2863	1006	raw
1899	rs638542	A	G	-0.07059	0.015705	5.17e-06	9970	genus.unknowngenus.id.1000005472	TRUE	reported	qTpWct	0.2863	0.002022	20.2001	1	G	A	0.2863	1006	raw
1900	rs638542	A	G	-0.07059	0.015705	5.17e-06	9970	family.unknownfamily.id.1000005471	TRUE	reported	V89cXi	0.2863	0.002022	20.2001	1	G	A	0.2863	1006	raw
1901	rs6427992	C	G	-0.05959	0.01296	4.24e-06	12527	family.Acidaminococcaceae.id.2166	TRUE	reported	pXsHS1	0.3926	0.001685	21.135	1	G	C	0.3926	1006	raw
1902	rs6427992	C	G	-0.06525	0.013751	2.09e-06	11113	genus.Phascolarctobacterium.id.2168	TRUE	reported	mHs6vK	0.3926	0.002022	22.5097	1	G	C	0.3926	1006	raw
1903	rs6430926	T	C	0.087974	0.019713	8.37e-06	5147	genus.Eggerthella.id.819	TRUE	reported	od5trx	0.5139	0.003855	19.9087	2	T	C	0.4861	1006	corrected
1904	rs6431586	G	A	-0.09542	0.020572	2.72e-06	13205	genus.unknowngenus.id.826	TRUE	reported	5SSdFA	0.1203	0.001627	21.5098	2	A	G	0.1203	1006	raw
1905	rs6433790	T	C	-0.13853	0.03017	3.98e-06	3095	genus.Sellimonas.id.14369	TRUE	reported	X50XW5	0.2376	0.006766	21.0699	2	C	T	0.2376	1006	raw
1906	rs6442336	T	C	-0.05477	0.012417	9.63e-06	18333	order.Clostridiales.id.1863	TRUE	reported	SaQQ02	0.2435	0.00106	19.456	3	C	T	0.2435	1006	raw
1907	rs6445851	A	G	-0.04973	0.010816	3.53e-06	17851	genus.Roseburia.id.2012	TRUE	reported	lF1Qw6	0.4006	0.001183	21.1413	3	G	A	0.4006	1006	raw
1908	rs6445926	C	G	0.117031	0.024976	2.96e-06	3267	genus.Victivallis.id.2256	TRUE	reported	nOb2mO	0.3966	0.006675	21.942	3	G	C	0.3966	1006	raw
1909	rs646327	A	G	0.05867	0.011837	7.83e-07	14406	genus.RuminococcaceaeUCG003.id.11361	TRUE	reported	WE3e6j	0.4682	0.001702	24.5633	19	G	A	0.4682	1006	raw
1910	rs6469506	A	T	0.054142	0.011633	3.29e-06	16023	class.Gammaproteobacteria.id.3303	TRUE	reported	6Xc6f2	0.3907	0.00135	21.6578	8	T	A	0.3907	1006	raw
1911	rs6474512	C	A	0.067015	0.01432	3.02e-06	9783	genus.Erysipelatoclostridium.id.11381	TRUE	reported	KylqvU	0.4513	0.002234	21.8958	8	A	C	0.4513	1006	raw
1912	rs6474958	G	A	-0.05001	0.0112	6.74e-06	16918	genus.Anaerostipes.id.1991	TRUE	reported	YATO1a	0.4026	0.001177	19.9324	9	A	G	0.4026	1006	raw
1915	rs6489992	G	A	-0.08404	0.018703	7.89e-06	6142	genus.CandidatusSoleaferrea.id.11350	TRUE	reported	gNi2mn	0.3847	0.003277	20.1857	12	A	G	0.3847	1006	raw
1916	rs6493760	T	C	0.053526	0.011588	3.38e-06	16126	genus.Ruminococcus1.id.11373	TRUE	reported	CbYzNE	0.3966	0.001321	21.3318	15	C	T	0.3966	1006	raw
1917	rs6494306	G	A	-0.09693	0.021422	5.8e-06	6145	genus.CandidatusSoleaferrea.id.11350	TRUE	reported	gNi2mn	0.1968	0.003321	20.467	15	A	G	0.1968	1006	raw
1918	rs6494922	G	A	0.090311	0.020226	6.62e-06	16067	genus.Anaerotruncus.id.2054	TRUE	reported	46lnK3	0.07256	0.001239	19.9351	15	A	G	0.07256	1006	raw
1919	rs6496870	C	T	0.051078	0.011381	4.62e-06	17990	phylum.Actinobacteria.id.400	TRUE	reported	tf6mpN	0.3549	0.001118	20.1402	15	T	C	0.3549	1006	raw
1920	rs6501525	G	A	0.056156	0.011559	1.24e-06	16269	family.FamilyXIII.id.1957	TRUE	reported	mtoHyZ	0.3857	0.001449	23.6003	17	A	G	0.3857	1006	raw
1921	rs6508769	C	T	0.153519	0.034452	8.23e-06	3319	order.Methanobacteriales.id.120	TRUE	reported	AHLF9X	0.165	0.005947	19.8444	19	T	C	0.165	1006	raw
1922	rs6508769	C	T	0.153519	0.034452	8.23e-06	3319	family.Methanobacteriaceae.id.121	TRUE	reported	zKT0Gc	0.165	0.005947	19.8444	19	T	C	0.165	1006	raw
1923	rs6508769	C	T	0.153519	0.034452	8.23e-06	3319	class.Methanobacteria.id.119	TRUE	reported	MbxSV8	0.165	0.005947	19.8444	19	T	C	0.165	1006	raw
1924	rs6508769	C	T	0.150529	0.033709	8.12e-06	3483	phylum.Euryarchaeota.id.55	TRUE	reported	vMr4K7	0.165	0.005693	19.9294	19	T	C	0.165	1006	raw
1925	rs6514318	C	T	0.128198	0.028177	5.38e-06	7352	genus.unknowngenus.id.2041	TRUE	reported	wVPJ5K	0.08449	0.002808	20.6951	20	T	C	0.08449	1006	raw
1926	rs6515626	A	G	0.141575	0.031356	7.29e-06	7796	genus.Fusicatenibacter.id.11305	TRUE	reported	egWeBd	0.06163	0.002608	20.3809	20	G	A	0.06163	1006	raw
1927	rs6516833	G	A	0.134075	0.027764	2.34e-06	9310	genus.unknowngenus.id.2001	TRUE	reported	wCVyTF	0.05865	0.002499	23.3159	21	A	G	0.05865	1006	raw
1928	rs6542556	G	A	0.050974	0.011406	7.86e-06	17094	genus.RuminococcaceaeUCG002.id.11360	TRUE	reported	vMOi67	0.3449	0.001167	19.97	2	A	G	0.3449	1006	raw
1930	rs6545794	G	A	-0.19779	0.04105	5.97e-07	3916	family.Victivallaceae.id.2255	TRUE	reported	DKvnI8	0.08847	0.005893	23.2034	2	A	G	0.08847	1006	raw
1931	rs6555306	C	T	-0.07408	0.015546	2.81e-06	17591	genus.Subdoligranulum.id.2070	TRUE	reported	hcDNMd	0.1223	0.001289	22.7024	5	T	C	0.1223	1006	raw
1932	rs6563550	C	T	0.087713	0.017674	2.35e-07	16566	genus.Anaerotruncus.id.2054	TRUE	reported	46lnK3	0.07853	0.001484	24.6256	13	T	C	0.07853	1006	raw
1933	rs6563952	C	G	0.080193	0.017858	8.71e-06	16627	family.Streptococcaceae.id.1850	TRUE	reported	FZGFgY	0.09245	0.001211	20.1639	16	G	C	0.09245	1006	raw
1934	rs6563952	C	G	0.082734	0.018004	5.82e-06	16387	genus.Streptococcus.id.1853	TRUE	reported	aDHsV8	0.09245	0.001287	21.1156	16	G	C	0.09245	1006	raw
1935	rs6573150	G	A	0.107607	0.023721	5.28e-06	5483	genus.Peptococcus.id.2037	TRUE	reported	R4fL2Y	0.2147	0.003739	20.5716	14	A	G	0.2147	1006	raw
1936	rs6577484	A	G	0.160425	0.036086	8.41e-06	3858	genus..Clostridiuminnocuumgroup.id.14397	TRUE	reported	p0Fp6o	0.1481	0.005097	19.7536	1	G	A	0.1481	1006	raw
1937	rs6580353	C	T	0.077098	0.016974	4.94e-06	9241	genus.Desulfovibrio.id.3173	TRUE	reported	LxKAIj	0.2604	0.002228	20.6275	5	T	C	0.2604	1006	raw
1938	rs6586324	C	T	0.047779	0.010544	7.37e-06	18332	phylum.Bacteroidetes.id.905	TRUE	reported	j3zupX	0.4533	0.001119	20.5327	21	T	C	0.4533	1006	raw
1939	rs6588624	A	G	-0.06623	0.013815	1.79e-06	10512	family.ClostridialesvadinBB60group.id.11286	TRUE	reported	xYC310	0.4712	0.002182	22.981	1	G	A	0.4712	1006	raw
1940	rs6588624	A	G	-0.06623	0.013815	1.79e-06	10512	genus.unknowngenus.id.1000000073	TRUE	reported	dEOhrp	0.4712	0.002182	22.981	1	G	A	0.4712	1006	raw
1941	rs6589457	G	A	0.165911	0.034952	2.32e-06	7386	family.Acidaminococcaceae.id.2166	TRUE	reported	pXsHS1	0.05467	0.003041	22.5267	11	A	G	0.05467	1006	raw
1942	rs6591893	A	G	0.108225	0.024032	7.34e-06	3999	genus..Eubacteriumbrachygroup.id.11296	TRUE	reported	iUwB8b	0.3479	0.005046	20.2706	11	G	A	0.3479	1006	raw
1943	rs6595770	T	G	-0.08512	0.01769	1.98e-06	10295	genus.unknowngenus.id.1868	TRUE	reported	lT0Gku	0.1998	0.002244	23.1499	5	G	T	0.1998	1006	raw
1944	rs663262	C	T	-0.13498	0.031071	3.39e-06	7876	genus.Ruminiclostridium6.id.11356	TRUE	reported	KqeBhd	0.05169	0.00239	18.8672	11	T	C	0.05169	1006	raw
1945	rs66473610	G	T	0.181405	0.040106	8.79e-06	4059	genus.unknowngenus.id.959	TRUE	reported	1xfSvH	0.07853	0.005015	20.4485	7	T	G	0.07853	1006	raw
1946	rs66474973	T	G	0.081252	0.016448	6.81e-07	17405	family.Bacteroidaceae.id.917	TRUE	reported	lJwTFj	0.1153	0.0014	24.4002	20	G	T	0.1153	1006	raw
1947	rs66474973	T	G	0.081252	0.016448	6.81e-07	17405	genus.Bacteroides.id.918	TRUE	reported	YDZ3PK	0.1153	0.0014	24.4002	20	G	T	0.1153	1006	raw
1948	rs6656451	T	C	-0.05436	0.011947	5.57e-06	14458	genus.LachnospiraceaeUCG004.id.11324	TRUE	reported	UQj1cC	0.4394	0.00143	20.7005	1	C	T	0.4394	1006	raw
1949	rs6656807	G	A	0.070306	0.015395	5.5e-06	8999	genus.Veillonella.id.2198	TRUE	reported	J6hsa1	0.4245	0.002312	20.8502	1	A	G	0.4245	1006	raw
1950	rs6657302	C	T	-0.10452	0.022552	9.76e-06	16552	genus.Parabacteroides.id.954	TRUE	reported	rNVXlM	0.05169	0.001296	21.4768	1	T	C	0.05169	1006	raw
1951	rs6660520	G	A	0.071148	0.01345	1.11e-07	16308	class.Actinobacteria.id.419	TRUE	reported	1JiaaY	0.2147	0.001713	27.9808	1	A	G	0.2147	1006	raw
1952	rs6664405	C	T	-0.09531	0.021075	5.23e-06	8051	genus.Adlercreutzia.id.812	TRUE	reported	FF8vRO	0.1441	0.002534	20.4462	1	T	C	0.1441	1006	raw
1953	rs66710942	T	C	0.048804	0.010741	5.86e-06	17821	family.Bacteroidaceae.id.917	TRUE	reported	lJwTFj	0.4155	0.001157	20.642	3	C	T	0.4155	1006	raw
1954	rs66710942	T	C	0.048804	0.010741	5.86e-06	17821	genus.Bacteroides.id.918	TRUE	reported	YDZ3PK	0.4155	0.001157	20.642	3	C	T	0.4155	1006	raw
1955	rs66714985	C	A	0.116908	0.025245	4.85e-06	10512	genus.unknowngenus.id.1000000073	TRUE	reported	dEOhrp	0.08449	0.002036	21.442	8	A	C	0.08449	1006	raw
1956	rs66714985	C	A	0.116908	0.025245	4.85e-06	10512	family.ClostridialesvadinBB60group.id.11286	TRUE	reported	xYC310	0.08449	0.002036	21.442	8	A	C	0.08449	1006	raw
1957	rs6674304	T	C	0.200758	0.044212	6.18e-06	3869	genus.Lactococcus.id.1851	TRUE	reported	gTwSWZ	0.06859	0.005301	20.608	1	C	T	0.06859	1006	raw
1958	rs66746423	T	C	0.07515	0.016498	6.11e-06	14578	genus..Eubacteriumventriosumgroup.id.11341	TRUE	reported	OqdVfb	0.1561	0.001421	20.7465	1	C	T	0.1561	1006	raw
1959	rs66753613	A	G	0.065114	0.014425	8.08e-06	16269	family.FamilyXIII.id.1957	TRUE	reported	mtoHyZ	0.2048	0.001251	20.3728	1	G	A	0.2048	1006	raw
1960	rs6676699	T	G	-0.08881	0.019645	6.38e-06	7708	genus..Eubacteriumruminantiumgroup.id.11340	TRUE	reported	1mwxaG	0.2217	0.002645	20.4335	1	G	T	0.2217	1006	raw
1961	rs6677933	T	C	-0.08044	0.016422	1.19e-06	11483	genus.Coprococcus2.id.11302	TRUE	reported	ASkAyD	0.2416	0.002085	23.9906	1	C	T	0.2416	1006	raw
1962	rs6679026	C	T	0.111984	0.025109	9.95e-06	8497	family.Rhodospirillaceae.id.2717	TRUE	reported	JmL5S0	0.1074	0.002335	19.8864	1	T	C	0.1074	1006	raw
1963	rs6681678	T	C	-0.10017	0.024	9.05e-06	13031	genus.RuminococcaceaeNK4A214group.id.11358	TRUE	reported	0D69Wl	0.0497	0.001335	17.4189	1	C	T	0.0497	1006	raw
1964	rs66830358	A	T	0.052875	0.011797	6.87e-06	14913	genus..Eubacteriumventriosumgroup.id.11341	TRUE	reported	OqdVfb	0.4175	0.001345	20.0857	3	T	A	0.4175	1006	raw
1965	rs6692542	G	A	0.05344	0.011825	8.68e-06	15976	family.Veillonellaceae.id.2172	TRUE	reported	pyJdZX	0.3728	0.001277	20.4195	1	A	G	0.3728	1006	raw
1966	rs6704822	G	A	0.073918	0.01667	6.62e-06	15289	genus..Eubacteriumventriosumgroup.id.11341	TRUE	reported	OqdVfb	0.1163	0.001284	19.6583	2	A	G	0.1163	1006	raw
1967	rs6706173	C	A	0.074251	0.014639	1.99e-07	16020	class.Gammaproteobacteria.id.3303	TRUE	reported	6Xc6f2	0.1501	0.001603	25.7225	2	A	C	0.1501	1006	raw
1968	rs6707783	T	C	0.084959	0.018778	8.09e-06	17324	phylum.Proteobacteria.id.2375	TRUE	reported	0kWnHA	0.1153	0.00118	20.4674	2	C	T	0.1153	1006	raw
1969	rs67078837	C	T	-0.08458	0.017069	7.68e-07	7016	genus.LachnospiraceaeUCG008.id.11328	TRUE	reported	WCjWeS	0.4583	0.003488	24.5489	4	T	C	0.4583	1006	raw
1970	rs6721459	G	A	0.050982	0.011198	5.08e-06	16061	family.Peptostreptococcaceae.id.2042	TRUE	reported	MwB7pw	0.5606	0.001289	20.7273	2	G	A	0.4394	1006	corrected
1971	rs672217	A	G	0.164146	0.034999	3.52e-06	3611	genus.Howardella.id.2000	TRUE	reported	9QwbhK	0.1412	0.006054	21.9837	18	G	A	0.1412	1006	raw
1972	rs672524	G	C	0.066234	0.014332	3.49e-06	13128	genus.unknowngenus.id.826	TRUE	reported	5SSdFA	0.2644	0.001624	21.3551	2	C	G	0.2644	1006	raw
1973	rs6726833	A	C	-0.08775	0.018941	3.32e-06	16924	genus.Anaerostipes.id.1991	TRUE	reported	YATO1a	0.09443	0.001267	21.4606	2	C	A	0.09443	1006	raw
1974	rs67281112	C	G	0.063581	0.013745	3.63e-06	17199	family.Rikenellaceae.id.967	TRUE	reported	QjCBGd	0.2167	0.001243	21.395	7	G	C	0.2167	1006	raw
1975	rs67281112	C	G	0.063457	0.013785	3.92e-06	17090	genus.Alistipes.id.968	TRUE	reported	vFSjdd	0.2167	0.001239	21.1898	7	G	C	0.2167	1006	raw
1976	rs6742198	A	G	0.149152	0.031648	3.35e-06	3182	genus.Allisonella.id.2174	TRUE	reported	mM7gSS	0.1958	0.006932	22.1963	2	G	A	0.1958	1006	raw
1977	rs6743026	C	T	0.058945	0.013462	9.88e-06	17875	phylum.Actinobacteria.id.400	TRUE	reported	tf6mpN	0.174	0.001071	19.1692	2	T	C	0.174	1006	raw
1978	rs6744030	T	C	0.069675	0.01571	9.32e-06	17564	family.Rikenellaceae.id.967	TRUE	reported	QjCBGd	0.1382	0.001119	19.6667	2	C	T	0.1382	1006	raw
1979	rs67476743	G	T	0.132164	0.022208	3.74e-09	4948	genus.Tyzzerella3.id.11335	TRUE	reported	8RUuHE	0.2853	0.007107	35.4022	19	T	G	0.2853	1006	raw
1980	rs67479537	C	T	0.118994	0.026487	9.3e-06	11613	genus.Ruminiclostridium6.id.11356	TRUE	reported	KqeBhd	0.07952	0.001735	20.1795	19	T	C	0.07952	1006	raw
1981	rs67490567	C	T	0.108495	0.024546	8.94e-06	5083	genus.Eggerthella.id.819	TRUE	reported	od5trx	0.1978	0.003829	19.5297	15	T	C	0.1978	1006	raw
1982	rs6755871	G	C	-0.06138	0.013898	9.33e-06	10500	family.ClostridialesvadinBB60group.id.11286	TRUE	reported	xYC310	0.493	0.001854	19.5042	2	C	G	0.493	1006	raw
1983	rs6755871	G	C	-0.06138	0.013898	9.33e-06	10500	genus.unknowngenus.id.1000000073	TRUE	reported	dEOhrp	0.493	0.001854	19.5042	2	C	G	0.493	1006	raw
1984	rs67561917	G	A	-0.07144	0.015411	5.39e-06	17333	order.Coriobacteriales.id.810	TRUE	reported	Kw88Hi	0.1421	0.001238	21.4838	20	A	G	0.1421	1006	raw
1985	rs67561917	G	A	-0.07144	0.015411	5.39e-06	17333	family.Coriobacteriaceae.id.811	TRUE	reported	Z2B9Re	0.1421	0.001238	21.4838	20	A	G	0.1421	1006	raw
1986	rs67561917	G	A	-0.07144	0.015411	5.39e-06	17333	class.Coriobacteriia.id.809	TRUE	reported	D3lXXR	0.1421	0.001238	21.4838	20	A	G	0.1421	1006	raw
1987	rs6759615	G	A	0.102523	0.02002	7.86e-07	14410	genus.RuminococcaceaeUCG003.id.11361	TRUE	reported	WE3e6j	0.06958	0.001817	26.2202	2	A	G	0.06958	1006	raw
1988	rs6761463	C	G	-0.08339	0.01846	8.11e-06	10805	genus.Flavonifractor.id.2059	TRUE	reported	YJ9FV8	0.165	0.001885	20.4043	2	G	C	0.165	1006	raw
1989	rs6762473	A	C	0.052158	0.011235	4.26e-06	17377	genus..Eubacteriumcoprostanoligenesgroup.id.11375	TRUE	reported	zmXZVA	0.3569	0.001239	21.5493	3	C	A	0.3569	1006	raw
1990	rs6769553	G	A	0.084974	0.015745	7.91e-08	9501	genus.RuminococcaceaeUCG004.id.11362	TRUE	reported	K5GWNm	0.2843	0.003056	29.1202	3	A	G	0.2843	1006	raw
1991	rs67705352	G	T	-0.05497	0.011053	6.58e-07	17676	family.Rikenellaceae.id.967	TRUE	reported	QjCBGd	0.3738	0.001397	24.7282	1	T	G	0.3738	1006	raw
1992	rs67705352	G	T	-0.05324	0.011086	1.65e-06	17567	genus.Alistipes.id.968	TRUE	reported	vFSjdd	0.3738	0.001311	23.0596	1	T	G	0.3738	1006	raw
1993	rs677208	C	G	0.072859	0.016482	6e-06	14915	order.Bifidobacteriales.id.432	TRUE	reported	LwYIaT	0.17	0.001308	19.5382	18	G	C	0.17	1006	raw
1994	rs677208	C	G	0.072859	0.016482	6e-06	14915	family.Bifidobacteriaceae.id.433	TRUE	reported	lJmYJu	0.17	0.001308	19.5382	18	G	C	0.17	1006	raw
1995	rs67737557	G	C	0.073841	0.015168	1.04e-06	15876	family.Alcaligenaceae.id.2875	TRUE	reported	bzPxHa	0.165	0.001491	23.6971	20	C	G	0.165	1006	raw
1996	rs67746927	G	C	-0.05424	0.011036	9.17e-07	16651	genus.RuminococcaceaeUCG002.id.11360	TRUE	reported	vMOi67	0.4414	0.001449	24.1512	4	C	G	0.4414	1006	raw
1997	rs6776814	C	T	-0.19957	0.041182	1.63e-06	3385	family.Methanobacteriaceae.id.121	TRUE	reported	zKT0Gc	0.08946	0.006889	23.4688	3	T	C	0.08946	1006	raw
1998	rs6776814	C	T	-0.19957	0.041182	1.63e-06	3385	order.Methanobacteriales.id.120	TRUE	reported	AHLF9X	0.08946	0.006889	23.4688	3	T	C	0.08946	1006	raw
1999	rs6776814	C	T	-0.19957	0.041182	1.63e-06	3385	class.Methanobacteria.id.119	TRUE	reported	MbxSV8	0.08946	0.006889	23.4688	3	T	C	0.08946	1006	raw
2000	rs6776814	C	T	-0.18896	0.041991	8.05e-06	3283	genus.Methanobrevibacter.id.123	TRUE	reported	1lV8BM	0.08946	0.00613	20.2374	3	T	C	0.08946	1006	raw
2001	rs67794373	T	C	0.060171	0.012344	1e-06	18158	genus.Blautia.id.1992	TRUE	reported	ECmFSc	0.2137	0.001307	23.7571	7	C	T	0.2137	1006	raw
2002	rs67832247	T	C	-0.12349	0.02667	3.24e-06	3555	family.Victivallaceae.id.2255	TRUE	reported	DKvnI8	0.2694	0.005995	21.4281	2	C	T	0.2694	1006	raw
2003	rs6793291	A	C	0.112729	0.024163	3.11e-06	11051	genus.Bilophila.id.3170	TRUE	reported	J14NiR	0.09245	0.001966	21.7611	3	C	A	0.09245	1006	raw
2004	rs6793778	T	C	-0.05587	0.012526	9.81e-06	17094	genus.RuminococcaceaeUCG002.id.11360	TRUE	reported	vMOi67	0.2624	0.001163	19.8932	3	C	T	0.2624	1006	raw
2005	rs6795673	T	C	0.053857	0.010525	3.38e-07	18301	family.Bacteroidaceae.id.917	TRUE	reported	lJwTFj	0.4115	0.001429	26.1803	3	C	T	0.4115	1006	raw
2006	rs6795673	T	C	0.053857	0.010525	3.38e-07	18301	genus.Bacteroides.id.918	TRUE	reported	YDZ3PK	0.4115	0.001429	26.1803	3	C	T	0.4115	1006	raw
2007	rs6797051	T	C	-0.0806	0.017136	4.89e-06	16737	family.FamilyXIII.id.1957	TRUE	reported	mtoHyZ	0.1173	0.00132	22.1188	3	C	T	0.1173	1006	raw
2008	rs6797343	T	G	0.059228	0.013456	9.36e-06	18340	class.Clostridia.id.1859	TRUE	reported	UFn4Md	0.174	0.001055	19.373	3	G	T	0.174	1006	raw
2009	rs6806351	C	T	-0.06192	0.013574	6.94e-06	16198	family.Streptococcaceae.id.1850	TRUE	reported	FZGFgY	0.2087	0.001283	20.8056	3	T	C	0.2087	1006	raw
2010	rs6806351	C	T	-0.06338	0.013665	4.94e-06	15973	genus.Streptococcus.id.1853	TRUE	reported	aDHsV8	0.2087	0.001345	21.5123	3	T	C	0.2087	1006	raw
2011	rs68093214	T	C	0.066226	0.014988	9.26e-06	11886	genus.Intestinibacter.id.11345	TRUE	reported	EVr8jn	0.2575	0.00164	19.5213	3	C	T	0.2575	1006	raw
2012	rs6809952	A	G	-0.0685	0.015089	8.13e-06	11077	genus.Parasutterella.id.2892	TRUE	reported	z2dTVA	0.2734	0.001857	20.6024	3	G	A	0.2734	1006	raw
[truncated: 797 more rows]

## Sheet: Supplementary Table3
P-values for Gut Flora-Related SNPs
SNP	effect_allele.exposure	other_allele.exposure	effect_allele.outcome	other_allele.outcome	beta.exposure	beta.outcome	eaf.exposure	eaf.outcome	remove	palindromic	ambiguous	id.outcome	chr.outcome	se.outcome	pval.outcome	samplesize.outcome	outcome	mr_keep.outcome	pval_origin.outcome	pos.exposure	pval.exposure	se.exposure	exposure	mr_keep.exposure	pval_origin.exposure	id.exposure	samplesize.exposure	r2	f	maf	action	SNP_index	mr_keep
rs13313427	A	G	A	G	0.129858	0.054839	0.850281	NA	FALSE	FALSE	FALSE	zwun7L	15	0.014351	0.000225	17854	genus.Roseburia.id.2012.summary.txt.gz	TRUE	reported	90547536	3.28e-06	0.027913	herpes zoster	TRUE	reported	cVC3RF	401866	5.39e-05	21.6439	0.149719	2	1	TRUE
rs4451553	T	C	T	C	-0.09344	0.044398	0.346161	NA	FALSE	FALSE	FALSE	DSUG3M	1	0.013551	0.000982	12083	genus.Intestinimonas.id.2062.summary.txt.gz	TRUE	reported	151000000	4.79e-06	0.020429	herpes zoster	TRUE	reported	cVC3RF	401866	5.21e-05	20.9195	0.346161	2	1	TRUE
rs79408779	T	C	T	C	0.182921	-0.10001	0.067665	NA	FALSE	FALSE	FALSE	hUb4mk	2	0.030934	0.001172	9639	genus.LachnospiraceaeNK4A136group.id.11319.summary.txt.gz	TRUE	reported	16431236	1e-06	0.037398	herpes zoster	TRUE	reported	cVC3RF	401866	5.95e-05	23.9242	0.067665	2	1	TRUE
rs81302	G	A	G	A	-0.0955	0.034791	0.380445	NA	FALSE	FALSE	FALSE	zbxQoa	4	0.011208	0.00174	18085	genus.Faecalibacterium.id.2057.summary.txt.gz	TRUE	reported	112000000	1.72e-06	0.019964	herpes zoster	TRUE	reported	cVC3RF	401866	5.69e-05	22.8805	0.380445	2	1	TRUE
rs81302	G	A	G	A	-0.0955	-0.03949	0.380445	NA	FALSE	FALSE	FALSE	CZQvF2	4	0.012633	0.001849	14208	genus.Barnesiella.id.944.summary.txt.gz	TRUE	reported	112000000	1.72e-06	0.019964	herpes zoster	TRUE	reported	cVC3RF	401866	5.69e-05	22.8805	0.380445	2	1	TRUE
rs8054806	T	G	T	G	0.127262	-0.04551	0.142337	NA	FALSE	FALSE	FALSE	NbnIjx	16	0.014731	0.001898	15066	family.Veillonellaceae.id.2172.summary.txt.gz	TRUE	reported	86134541	2.05e-06	0.0268	herpes zoster	TRUE	reported	cVC3RF	401866	5.61e-05	22.5484	0.142337	2	1	TRUE
rs6446362	A	G	A	G	0.100464	-0.03777	0.715536	NA	FALSE	FALSE	FALSE	c3Kipw	4	0.012986	0.003485	13378	genus.Ruminiclostridium6.id.11356.summary.txt.gz	TRUE	reported	5456307	3.61e-06	0.021686	herpes zoster	TRUE	reported	cVC3RF	401866	5.34e-05	21.4617	0.284464	2	1	TRUE
rs81302	G	A	G	A	-0.0955	-0.03298	0.380445	NA	FALSE	FALSE	FALSE	ohqC8n	4	0.011229	0.003656	18026	family.Porphyromonadaceae.id.943.summary.txt.gz	TRUE	reported	112000000	1.72e-06	0.019964	herpes zoster	TRUE	reported	cVC3RF	401866	5.69e-05	22.8805	0.380445	2	1	TRUE
rs2965306	G	A	G	A	0.125661	-0.08044	0.842639	NA	FALSE	FALSE	FALSE	pJvk1R	15	0.027364	0.003986	5453	class.Melainabacteria.id.1589.summary.txt.gz	TRUE	reported	47919738	3.98e-06	0.027244	herpes zoster	TRUE	reported	cVC3RF	401866	5.29e-05	21.2752	0.157361	2	1	TRUE
rs2965306	G	A	G	A	0.125661	-0.07993	0.842639	NA	FALSE	FALSE	FALSE	mgzeo4	15	0.027385	0.004268	5444	family.unknownfamily.id.1000001214.summary.txt.gz	TRUE	reported	47919738	3.98e-06	0.027244	herpes zoster	TRUE	reported	cVC3RF	401866	5.29e-05	21.2752	0.157361	2	1	TRUE
rs2965306	G	A	G	A	0.125661	-0.07993	0.842639	NA	FALSE	FALSE	FALSE	R0dnMy	15	0.027385	0.004268	5444	genus.unknowngenus.id.1000001215.summary.txt.gz	TRUE	reported	47919738	3.98e-06	0.027244	herpes zoster	TRUE	reported	cVC3RF	401866	5.29e-05	21.2752	0.157361	2	1	TRUE
rs2965306	G	A	G	A	0.125661	-0.07993	0.842639	NA	FALSE	FALSE	FALSE	35na9Y	15	0.027385	0.004268	5444	order.Gastranaerophilales.id.1591.summary.txt.gz	TRUE	reported	47919738	3.98e-06	0.027244	herpes zoster	TRUE	reported	cVC3RF	401866	5.29e-05	21.2752	0.157361	2	1	TRUE
rs4451553	T	C	T	C	-0.09344	0.070041	0.346161	NA	FALSE	FALSE	FALSE	hjCvpx	1	0.024471	0.004388	3723	genus.Gordonibacter.id.821.summary.txt.gz	TRUE	reported	151000000	4.79e-06	0.020429	herpes zoster	TRUE	reported	cVC3RF	401866	5.21e-05	20.9195	0.346161	2	1	TRUE
rs7766156	G	C	G	C	-0.11971	-0.03694	0.249937	NA	FALSE	TRUE	TRUE	NbnIjx	6	0.013114	0.005801	15866	family.Veillonellaceae.id.2172.summary.txt.gz	TRUE	reported	31282013	1.41e-07	0.022743	herpes zoster	TRUE	reported	cVC3RF	401866	6.89e-05	27.7025	0.249937	2	1	FALSE
rs6446362	A	G	A	G	0.100464	-0.04857	0.715536	NA	FALSE	FALSE	FALSE	TVE9J4	4	0.017803	0.005928	7115	phylum.Cyanobacteria.id.1500.summary.txt.gz	TRUE	reported	5456307	3.61e-06	0.021686	herpes zoster	TRUE	reported	cVC3RF	401866	5.34e-05	21.4617	0.284464	2	1	TRUE
rs81302	G	A	G	A	-0.0955	-0.06684	0.380445	NA	FALSE	FALSE	FALSE	nN6fEh	4	0.024679	0.006595	3696	class.Methanobacteria.id.119.summary.txt.gz	TRUE	reported	112000000	1.72e-06	0.019964	herpes zoster	TRUE	reported	cVC3RF	401866	5.69e-05	22.8805	0.380445	2	1	TRUE
rs81302	G	A	G	A	-0.0955	-0.06684	0.380445	NA	FALSE	FALSE	FALSE	jCKjF3	4	0.024679	0.006595	3696	family.Methanobacteriaceae.id.121.summary.txt.gz	TRUE	reported	112000000	1.72e-06	0.019964	herpes zoster	TRUE	reported	cVC3RF	401866	5.69e-05	22.8805	0.380445	2	1	TRUE
rs81302	G	A	G	A	-0.0955	-0.06684	0.380445	NA	FALSE	FALSE	FALSE	gj3TcW	4	0.024679	0.006595	3696	order.Methanobacteriales.id.120.summary.txt.gz	TRUE	reported	112000000	1.72e-06	0.019964	herpes zoster	TRUE	reported	cVC3RF	401866	5.69e-05	22.8805	0.380445	2	1	TRUE
rs81302	G	A	G	A	-0.0955	-0.06496	0.380445	NA	FALSE	FALSE	FALSE	2jc8KD	4	0.024187	0.007472	3862	phylum.Euryarchaeota.id.55.summary.txt.gz	TRUE	reported	112000000	1.72e-06	0.019964	herpes zoster	TRUE	reported	cVC3RF	401866	5.69e-05	22.8805	0.380445	2	1	TRUE
rs81302	G	A	G	A	-0.0955	-0.06545	0.380445	NA	FALSE	FALSE	FALSE	hS6dKj	4	0.024259	0.007483	3832	genus..Eubacteriumfissicatenagroup.id.14373.summary.txt.gz	TRUE	reported	112000000	1.72e-06	0.019964	herpes zoster	TRUE	reported	cVC3RF	401866	5.69e-05	22.8805	0.380445	2	1	TRUE
rs81302	G	A	G	A	-0.0955	-0.03325	0.380445	NA	FALSE	FALSE	FALSE	Xtq5cz	4	0.012394	0.007578	14775	genus..Eubacteriumeligensgroup.id.14372.summary.txt.gz	TRUE	reported	112000000	1.72e-06	0.019964	herpes zoster	TRUE	reported	cVC3RF	401866	5.69e-05	22.8805	0.380445	2	1	TRUE
rs8054806	T	G	T	G	0.127262	-0.04428	0.142337	NA	FALSE	FALSE	FALSE	ijqgbV	16	0.016977	0.008481	11349	genus.Dialister.id.2183.summary.txt.gz	TRUE	reported	86134541	2.05e-06	0.0268	herpes zoster	TRUE	reported	cVC3RF	401866	5.61e-05	22.5484	0.142337	2	1	TRUE
rs7530647	A	G	A	G	-0.1096	0.052183	0.215689	NA	FALSE	FALSE	FALSE	esKicS	1	0.019963	0.008736	6923	genus.Senegalimassilia.id.11160.summary.txt.gz	TRUE	reported	39879939	4.48e-06	0.023891	herpes zoster	TRUE	reported	cVC3RF	401866	5.24e-05	21.0454	0.215689	2	1	TRUE
rs79408779	T	C	T	C	0.182921	-0.08509	0.067665	NA	FALSE	FALSE	FALSE	3DumlP	2	0.032635	0.010046	8667	genus.LachnospiraceaeND3007group.id.11317.summary.txt.gz	TRUE	reported	16431236	1e-06	0.037398	herpes zoster	TRUE	reported	cVC3RF	401866	5.95e-05	23.9242	0.067665	2	1	TRUE
rs13313427	A	G	A	G	0.129858	-0.04257	0.850281	NA	FALSE	FALSE	FALSE	SzQ2IK	15	0.01722	0.010216	12619	genus.unknowngenus.id.2071.summary.txt.gz	TRUE	reported	90547536	3.28e-06	0.027913	herpes zoster	TRUE	reported	cVC3RF	401866	5.39e-05	21.6439	0.149719	2	1	TRUE
rs8054806	T	G	T	G	0.127262	0.034949	0.142337	NA	FALSE	FALSE	FALSE	I0nva4	16	0.013729	0.011212	17326	phylum.Proteobacteria.id.2375.summary.txt.gz	TRUE	reported	86134541	2.05e-06	0.0268	herpes zoster	TRUE	reported	cVC3RF	401866	5.61e-05	22.5484	0.142337	2	1	TRUE
rs7530647	A	G	A	G	-0.1096	0.064589	0.215689	NA	FALSE	FALSE	FALSE	1lD8Un	1	0.025669	0.012369	4208	genus.Hungatella.id.11306.summary.txt.gz	TRUE	reported	39879939	4.48e-06	0.023891	herpes zoster	TRUE	reported	cVC3RF	401866	5.24e-05	21.0454	0.215689	2	1	TRUE
rs7766156	G	C	G	C	-0.11971	-0.03483	0.249937	NA	FALSE	TRUE	TRUE	gGPUNQ	6	0.014412	0.012563	13134	genus.LachnospiraceaeUCG010.id.11330.summary.txt.gz	TRUE	reported	31282013	1.41e-07	0.022743	herpes zoster	TRUE	reported	cVC3RF	401866	6.89e-05	27.7025	0.249937	2	1	FALSE
rs81302	G	A	G	A	-0.0955	-0.03871	0.380445	NA	FALSE	FALSE	FALSE	AsENlK	4	0.015611	0.012849	9290	genus.Veillonella.id.2198.summary.txt.gz	TRUE	reported	112000000	1.72e-06	0.019964	herpes zoster	TRUE	reported	cVC3RF	401866	5.69e-05	22.8805	0.380445	2	1	TRUE
rs6446362	A	G	A	G	0.100464	0.058519	0.715536	NA	FALSE	FALSE	FALSE	QciHJ5	4	0.023776	0.014183	3915	family.Victivallaceae.id.2255.summary.txt.gz	TRUE	reported	5456307	3.61e-06	0.021686	herpes zoster	TRUE	reported	cVC3RF	401866	5.34e-05	21.4617	0.284464	2	1	TRUE
rs79408779	T	C	T	C	0.182921	0.087853	0.067665	NA	FALSE	FALSE	FALSE	gJ6jSc	2	0.03503	0.014452	7446	phylum.Verrucomicrobia.id.3982.summary.txt.gz	TRUE	reported	16431236	1e-06	0.037398	herpes zoster	TRUE	reported	cVC3RF	401866	5.95e-05	23.9242	0.067665	2	1	TRUE
rs79408779	T	C	T	C	0.182921	0.077675	0.067665	NA	FALSE	FALSE	FALSE	TjdCo2	2	0.031004	0.014712	9581	genus.RuminococcaceaeUCG002.id.11360.summary.txt.gz	TRUE	reported	16431236	1e-06	0.037398	herpes zoster	TRUE	reported	cVC3RF	401866	5.95e-05	23.9242	0.067665	2	1	TRUE
rs13313427	A	G	A	G	0.129858	-0.04511	0.850281	NA	FALSE	FALSE	FALSE	SA9MuL	15	0.018616	0.015603	10737	genus.Butyricimonas.id.945.summary.txt.gz	TRUE	reported	90547536	3.28e-06	0.027913	herpes zoster	TRUE	reported	cVC3RF	401866	5.39e-05	21.6439	0.149719	2	1	TRUE
rs62482377	C	G	C	G	-0.14977	-0.05484	0.115381	NA	FALSE	TRUE	TRUE	oGYTWj	7	0.022894	0.015671	8413	genus.unknowngenus.id.2755.summary.txt.gz	TRUE	reported	156000000	1.78e-06	0.031354	herpes zoster	TRUE	reported	cVC3RF	401866	5.68e-05	22.8159	0.115381	2	1	FALSE
rs4451553	T	C	T	C	-0.09344	0.028166	0.346161	NA	FALSE	FALSE	FALSE	IB4hQ4	1	0.011747	0.015727	16097	genus.RuminococcaceaeUCG005.id.11363.summary.txt.gz	TRUE	reported	151000000	4.79e-06	0.020429	herpes zoster	TRUE	reported	cVC3RF	401866	5.21e-05	20.9195	0.346161	2	1	TRUE
rs4451553	T	C	T	C	-0.09344	0.038176	0.346161	NA	FALSE	FALSE	FALSE	eILFbn	1	0.01578	0.016001	8944	genus.Turicibacter.id.2162.summary.txt.gz	TRUE	reported	151000000	4.79e-06	0.020429	herpes zoster	TRUE	reported	cVC3RF	401866	5.21e-05	20.9195	0.346161	2	1	TRUE
rs13313427	A	G	A	G	0.129858	-0.03679	0.850281	NA	FALSE	FALSE	FALSE	JdfxR9	15	0.016781	0.016229	13309	genus..Eubacteriumxylanophilumgroup.id.14375.summary.txt.gz	TRUE	reported	90547536	3.28e-06	0.027913	herpes zoster	TRUE	reported	cVC3RF	401866	5.39e-05	21.6439	0.149719	2	1	TRUE
rs62482377	C	G	C	G	-0.14977	-0.05381	0.115381	NA	FALSE	TRUE	TRUE	twXuh2	7	0.022833	0.017029	8457	family.Rhodospirillaceae.id.2717.summary.txt.gz	TRUE	reported	156000000	1.78e-06	0.031354	herpes zoster	TRUE	reported	cVC3RF	401866	5.68e-05	22.8159	0.115381	2	1	FALSE
rs2965306	G	A	G	A	0.125661	0.055469	0.842639	NA	FALSE	FALSE	FALSE	7FcZqf	15	0.021749	0.017133	8694	genus.Oscillibacter.id.2063.summary.txt.gz	TRUE	reported	47919738	3.98e-06	0.027244	herpes zoster	TRUE	reported	cVC3RF	401866	5.29e-05	21.2752	0.157361	2	1	TRUE
rs6446362	A	G	A	G	0.100464	0.060374	0.715536	NA	FALSE	FALSE	FALSE	LQNxO9	4	0.025151	0.017177	3488	genus.Prevotella7.id.11182.summary.txt.gz	TRUE	reported	5456307	3.61e-06	0.021686	herpes zoster	TRUE	reported	cVC3RF	401866	5.34e-05	21.4617	0.284464	2	1	TRUE
rs13313427	A	G	A	G	0.129858	-0.03391	0.850281	NA	FALSE	FALSE	FALSE	V55p9A	15	0.014197	0.017431	18217	class.Erysipelotrichia.id.2147.summary.txt.gz	TRUE	reported	90547536	3.28e-06	0.027913	herpes zoster	TRUE	reported	cVC3RF	401866	5.39e-05	21.6439	0.149719	2	1	TRUE
rs13313427	A	G	A	G	0.129858	-0.03391	0.850281	NA	FALSE	FALSE	FALSE	YQWIqz	15	0.014197	0.017431	18217	family.Erysipelotrichaceae.id.2149.summary.txt.gz	TRUE	reported	90547536	3.28e-06	0.027913	herpes zoster	TRUE	reported	cVC3RF	401866	5.39e-05	21.6439	0.149719	2	1	TRUE
rs13313427	A	G	A	G	0.129858	-0.03391	0.850281	NA	FALSE	FALSE	FALSE	oXhZ0y	15	0.014197	0.017431	18217	order.Erysipelotrichales.id.2148.summary.txt.gz	TRUE	reported	90547536	3.28e-06	0.027913	herpes zoster	TRUE	reported	cVC3RF	401866	5.39e-05	21.6439	0.149719	2	1	TRUE
rs6446362	A	G	A	G	0.100464	-0.03171	0.715536	NA	FALSE	FALSE	FALSE	OydnuC	4	0.014055	0.017532	11483	genus.Coprococcus2.id.11302.summary.txt.gz	TRUE	reported	5456307	3.61e-06	0.021686	herpes zoster	TRUE	reported	cVC3RF	401866	5.34e-05	21.4617	0.284464	2	1	TRUE
rs8054806	T	G	T	G	0.127262	-0.0319	0.142337	NA	FALSE	FALSE	FALSE	bocIUH	16	0.01376	0.017612	17246	class.Negativicutes.id.2164.summary.txt.gz	TRUE	reported	86134541	2.05e-06	0.0268	herpes zoster	TRUE	reported	cVC3RF	401866	5.61e-05	22.5484	0.142337	2	1	TRUE
rs8054806	T	G	T	G	0.127262	-0.0319	0.142337	NA	FALSE	FALSE	FALSE	aklb6J	16	0.01376	0.017612	17246	order.Selenomonadales.id.2165.summary.txt.gz	TRUE	reported	86134541	2.05e-06	0.0268	herpes zoster	TRUE	reported	cVC3RF	401866	5.61e-05	22.5484	0.142337	2	1	TRUE
rs6446362	A	G	A	G	0.100464	-0.04986	0.715536	NA	FALSE	FALSE	FALSE	U4uqU3	4	0.021063	0.018199	5147	genus.Eggerthella.id.819.summary.txt.gz	TRUE	reported	5456307	3.61e-06	0.021686	herpes zoster	TRUE	reported	cVC3RF	401866	5.34e-05	21.4617	0.284464	2	1	TRUE
rs62482377	C	G	C	G	-0.14977	-0.05302	0.115381	NA	FALSE	TRUE	TRUE	znIOJZ	7	0.022807	0.018489	8476	order.Rhodospirillales.id.2667.summary.txt.gz	TRUE	reported	156000000	1.78e-06	0.031354	herpes zoster	TRUE	reported	cVC3RF	401866	5.68e-05	22.8159	0.115381	2	1	FALSE
rs6446362	A	G	A	G	0.100464	0.031614	0.715536	NA	FALSE	FALSE	FALSE	ijqgbV	4	0.013791	0.019193	11987	genus.Dialister.id.2183.summary.txt.gz	TRUE	reported	5456307	3.61e-06	0.021686	herpes zoster	TRUE	reported	cVC3RF	401866	5.34e-05	21.4617	0.284464	2	1	TRUE
rs8054806	T	G	T	G	0.127262	0.040555	0.142337	NA	FALSE	FALSE	FALSE	6wAjd9	16	0.016402	0.019762	12167	genus.Bilophila.id.3170.summary.txt.gz	TRUE	reported	86134541	2.05e-06	0.0268	herpes zoster	TRUE	reported	cVC3RF	401866	5.61e-05	22.5484	0.142337	2	1	TRUE
rs7530647	A	G	A	G	-0.1096	0.067808	0.215689	NA	FALSE	FALSE	FALSE	KAETIV	1	0.029476	0.020486	3239	genus.Catenibacterium.id.2153.summary.txt.gz	TRUE	reported	39879939	4.48e-06	0.023891	herpes zoster	TRUE	reported	cVC3RF	401866	5.24e-05	21.0454	0.215689	2	1	TRUE
rs8054806	T	G	T	G	0.127262	0.036176	0.142337	NA	FALSE	FALSE	FALSE	c3Kipw	16	0.015833	0.021006	12958	genus.Ruminiclostridium6.id.11356.summary.txt.gz	TRUE	reported	86134541	2.05e-06	0.0268	herpes zoster	TRUE	reported	cVC3RF	401866	5.61e-05	22.5484	0.142337	2	1	TRUE
rs62482377	C	G	C	G	-0.14977	-0.03667	0.115381	NA	FALSE	TRUE	TRUE	v4Kine	7	0.015954	0.021069	17404	phylum.Firmicutes.id.1672.summary.txt.gz	TRUE	reported	156000000	1.78e-06	0.031354	herpes zoster	TRUE	reported	cVC3RF	401866	5.68e-05	22.8159	0.115381	2	1	FALSE
rs79408779	T	C	T	C	0.182921	0.083886	0.067665	NA	FALSE	FALSE	FALSE	bPFAXx	2	0.035382	0.0211	7288	class.Verrucomicrobiae.id.4029.summary.txt.gz	TRUE	reported	16431236	1e-06	0.037398	herpes zoster	TRUE	reported	cVC3RF	401866	5.95e-05	23.9242	0.067665	2	1	TRUE
rs79408779	T	C	T	C	0.182921	0.083886	0.067665	NA	FALSE	FALSE	FALSE	yWeZoP	2	0.035382	0.0211	7288	family.Verrucomicrobiaceae.id.4036.summary.txt.gz	TRUE	reported	16431236	1e-06	0.037398	herpes zoster	TRUE	reported	cVC3RF	401866	5.95e-05	23.9242	0.067665	2	1	TRUE
rs79408779	T	C	T	C	0.182921	0.083886	0.067665	NA	FALSE	FALSE	FALSE	QGkwCl	2	0.035382	0.0211	7288	order.Verrucomicrobiales.id.4030.summary.txt.gz	TRUE	reported	16431236	1e-06	0.037398	herpes zoster	TRUE	reported	cVC3RF	401866	5.95e-05	23.9242	0.067665	2	1	TRUE
rs62482377	C	G	C	G	-0.14977	-0.07645	0.115381	NA	FALSE	TRUE	TRUE	1lD8Un	7	0.033571	0.021367	3945	genus.Hungatella.id.11306.summary.txt.gz	TRUE	reported	156000000	1.78e-06	0.031354	herpes zoster	TRUE	reported	cVC3RF	401866	5.68e-05	22.8159	0.115381	2	1	FALSE
rs4451553	T	C	T	C	-0.09344	0.026671	0.346161	NA	FALSE	FALSE	FALSE	gWnvo5	1	0.011565	0.021421	16561	genus..Eubacteriumhalliigroup.id.11338.summary.txt.gz	TRUE	reported	151000000	4.79e-06	0.020429	herpes zoster	TRUE	reported	cVC3RF	401866	5.21e-05	20.9195	0.346161	2	1	TRUE
rs79408779	T	C	T	C	0.182921	-0.06938	0.067665	NA	FALSE	FALSE	FALSE	u22nj9	2	0.030186	0.021592	10137	family.Lachnospiraceae.id.1987.summary.txt.gz	TRUE	reported	16431236	1e-06	0.037398	herpes zoster	TRUE	reported	cVC3RF	401866	5.95e-05	23.9242	0.067665	2	1	TRUE
rs79408779	T	C	T	C	0.182921	-0.07382	0.067665	NA	FALSE	FALSE	FALSE	gRhw99	2	0.032826	0.022379	8529	genus.ErysipelotrichaceaeUCG003.id.11384.summary.txt.gz	TRUE	reported	16431236	1e-06	0.037398	herpes zoster	TRUE	reported	cVC3RF	401866	5.95e-05	23.9242	0.067665	2	1	TRUE
rs79408779	T	C	T	C	0.182921	0.082848	0.067665	NA	FALSE	FALSE	FALSE	2d5l4p	2	0.035384	0.022845	7287	genus.Akkermansia.id.4037.summary.txt.gz	TRUE	reported	16431236	1e-06	0.037398	herpes zoster	TRUE	reported	cVC3RF	401866	5.95e-05	23.9242	0.067665	2	1	TRUE
rs62482377	C	G	C	G	-0.14977	0.049915	0.115381	NA	FALSE	TRUE	TRUE	7FcZqf	7	0.02268	0.023517	8487	genus.Oscillibacter.id.2063.summary.txt.gz	TRUE	reported	156000000	1.78e-06	0.031354	herpes zoster	TRUE	reported	cVC3RF	401866	5.68e-05	22.8159	0.115381	2	1	FALSE
rs81302	G	A	G	A	-0.0955	-0.05655	0.380445	NA	FALSE	FALSE	FALSE	KMXTAd	4	0.025045	0.023797	3585	genus.Methanobrevibacter.id.123.summary.txt.gz	TRUE	reported	112000000	1.72e-06	0.019964	herpes zoster	TRUE	reported	cVC3RF	401866	5.69e-05	22.8805	0.380445	2	1	TRUE
rs8054806	T	G	T	G	0.127262	-0.05381	0.142337	NA	FALSE	FALSE	FALSE	ox2ao2	16	0.023458	0.025245	5890	genus.Slackia.id.825.summary.txt.gz	TRUE	reported	86134541	2.05e-06	0.0268	herpes zoster	TRUE	reported	cVC3RF	401866	5.61e-05	22.5484	0.142337	2	1	TRUE
rs6446362	A	G	A	G	0.100464	-0.04713	0.715536	NA	FALSE	FALSE	FALSE	w2UEQf	4	0.021127	0.025824	5051	genus.Anaerofilum.id.2053.summary.txt.gz	TRUE	reported	5456307	3.61e-06	0.021686	herpes zoster	TRUE	reported	cVC3RF	401866	5.34e-05	21.4617	0.284464	2	1	TRUE
rs7766156	G	C	G	C	-0.11971	0.042353	0.249937	NA	FALSE	TRUE	TRUE	oGYTWj	6	0.017824	0.026399	8422	genus.unknowngenus.id.2755.summary.txt.gz	TRUE	reported	31282013	1.41e-07	0.022743	herpes zoster	TRUE	reported	cVC3RF	401866	6.89e-05	27.7025	0.249937	2	1	FALSE
rs8181185	C	A	C	A	0.099107	-0.02369	0.596912	NA	FALSE	FALSE	FALSE	zvc5uQ	9	0.010714	0.026612	17853	class.Bacteroidia.id.912.summary.txt.gz	TRUE	reported	21166792	5.07e-07	0.019728	herpes zoster	TRUE	reported	cVC3RF	401866	6.28e-05	25.2362	0.403088	2	1	TRUE
rs8181185	C	A	C	A	0.099107	-0.02369	0.596912	NA	FALSE	FALSE	FALSE	5JolcF	9	0.010714	0.026612	17853	order.Bacteroidales.id.913.summary.txt.gz	TRUE	reported	21166792	5.07e-07	0.019728	herpes zoster	TRUE	reported	cVC3RF	401866	6.28e-05	25.2362	0.403088	2	1	TRUE
rs8181185	C	A	C	A	0.099107	0.026626	0.596912	NA	FALSE	FALSE	FALSE	Xtq5cz	9	0.011959	0.026858	14327	genus..Eubacteriumeligensgroup.id.14372.summary.txt.gz	TRUE	reported	21166792	5.07e-07	0.019728	herpes zoster	TRUE	reported	cVC3RF	401866	6.28e-05	25.2362	0.403088	2	1	TRUE
rs2965306	G	A	G	A	0.125661	-0.04149	0.842639	NA	FALSE	FALSE	FALSE	FytZMr	15	0.016895	0.02686	13789	family.Clostridiaceae1.id.1869.summary.txt.gz	TRUE	reported	47919738	3.98e-06	0.027244	herpes zoster	TRUE	reported	cVC3RF	401866	5.29e-05	21.2752	0.157361	2	1	TRUE
rs8054806	T	G	T	G	0.127262	-0.04018	0.142337	NA	FALSE	FALSE	FALSE	gMhU4w	16	0.017652	0.026865	10357	family.Peptococcaceae.id.2024.summary.txt.gz	TRUE	reported	86134541	2.05e-06	0.0268	herpes zoster	TRUE	reported	cVC3RF	401866	5.61e-05	22.5484	0.142337	2	1	TRUE
rs2965306	G	A	G	A	0.125661	0.036853	0.842639	NA	FALSE	FALSE	FALSE	t10NOL	15	0.016159	0.027362	14865	class.Deltaproteobacteria.id.3087.summary.txt.gz	TRUE	reported	47919738	3.98e-06	0.027244	herpes zoster	TRUE	reported	cVC3RF	401866	5.29e-05	21.2752	0.157361	2	1	TRUE
rs6446362	A	G	A	G	0.100464	0.025095	0.715536	NA	FALSE	FALSE	FALSE	bocIUH	4	0.01119	0.027369	18168	class.Negativicutes.id.2164.summary.txt.gz	TRUE	reported	5456307	3.61e-06	0.021686	herpes zoster	TRUE	reported	cVC3RF	401866	5.34e-05	21.4617	0.284464	2	1	TRUE
rs6446362	A	G	A	G	0.100464	0.025095	0.715536	NA	FALSE	FALSE	FALSE	aklb6J	4	0.01119	0.027369	18168	order.Selenomonadales.id.2165.summary.txt.gz	TRUE	reported	5456307	3.61e-06	0.021686	herpes zoster	TRUE	reported	cVC3RF	401866	5.34e-05	21.4617	0.284464	2	1	TRUE
rs4451553	T	C	T	C	-0.09344	0.028035	0.346161	NA	FALSE	FALSE	FALSE	CZQvF2	1	0.012511	0.027388	14204	genus.Barnesiella.id.944.summary.txt.gz	TRUE	reported	151000000	4.79e-06	0.020429	herpes zoster	TRUE	reported	cVC3RF	401866	5.21e-05	20.9195	0.346161	2	1	TRUE
rs7530647	A	G	A	G	-0.1096	-0.02819	0.215689	NA	FALSE	FALSE	FALSE	c5EUVO	1	0.012653	0.028006	17395	genus.Ruminiclostridium5.id.11355.summary.txt.gz	TRUE	reported	39879939	4.48e-06	0.023891	herpes zoster	TRUE	reported	cVC3RF	401866	5.24e-05	21.0454	0.215689	2	1	TRUE
rs7530647	A	G	A	G	-0.1096	-0.0503	0.215689	NA	FALSE	FALSE	FALSE	slCm3y	1	0.022673	0.028105	5394	genus.Tyzzerella3.id.11335.summary.txt.gz	TRUE	reported	39879939	4.48e-06	0.023891	herpes zoster	TRUE	reported	cVC3RF	401866	5.24e-05	21.0454	0.215689	2	1	TRUE
rs6446362	A	G	A	G	0.100464	-0.03268	0.715536	NA	FALSE	FALSE	FALSE	ZFL7lE	4	0.014955	0.028324	10198	genus.Oscillospira.id.2064.summary.txt.gz	TRUE	reported	5456307	3.61e-06	0.021686	herpes zoster	TRUE	reported	cVC3RF	401866	5.34e-05	21.4617	0.284464	2	1	TRUE
rs8181185	C	A	C	A	0.099107	-0.02336	0.596912	NA	FALSE	FALSE	FALSE	VpRyeg	9	0.010713	0.028728	17854	phylum.Bacteroidetes.id.905.summary.txt.gz	TRUE	reported	21166792	5.07e-07	0.019728	herpes zoster	TRUE	reported	cVC3RF	401866	6.28e-05	25.2362	0.403088	2	1	TRUE
rs7766156	G	C	G	C	-0.11971	0.029911	0.249937	NA	FALSE	TRUE	TRUE	3DumlP	6	0.013408	0.029334	15221	genus.LachnospiraceaeND3007group.id.11317.summary.txt.gz	TRUE	reported	31282013	1.41e-07	0.022743	herpes zoster	TRUE	reported	cVC3RF	401866	6.89e-05	27.7025	0.249937	2	1	FALSE
rs2965306	G	A	G	A	0.125661	-0.04133	0.842639	NA	FALSE	FALSE	FALSE	Pmvqw2	15	0.016983	0.029611	13658	genus.Clostridiumsensustricto1.id.1873.summary.txt.gz	TRUE	reported	47919738	3.98e-06	0.027244	herpes zoster	TRUE	reported	cVC3RF	401866	5.29e-05	21.2752	0.157361	2	1	TRUE
rs2965306	G	A	G	A	0.125661	0.05052	0.842639	NA	FALSE	FALSE	FALSE	MKjLV3	15	0.024667	0.029664	6309	genus..Ruminococcusgnavusgroup.id.14376.summary.txt.gz	TRUE	reported	47919738	3.98e-06	0.027244	herpes zoster	TRUE	reported	cVC3RF	401866	5.29e-05	21.2752	0.157361	2	1	TRUE
rs2965306	G	A	G	A	0.125661	-0.03362	0.842639	NA	FALSE	FALSE	FALSE	gWnvo5	15	0.015456	0.029923	16238	genus..Eubacteriumhalliigroup.id.11338.summary.txt.gz	TRUE	reported	47919738	3.98e-06	0.027244	herpes zoster	TRUE	reported	cVC3RF	401866	5.29e-05	21.2752	0.157361	2	1	TRUE
rs2965306	G	A	G	A	0.125661	0.036387	0.842639	NA	FALSE	FALSE	FALSE	ydtbYK	15	0.016173	0.030343	14841	order.Desulfovibrionales.id.3156.summary.txt.gz	TRUE	reported	47919738	3.98e-06	0.027244	herpes zoster	TRUE	reported	cVC3RF	401866	5.29e-05	21.2752	0.157361	2	1	TRUE
rs6446362	A	G	A	G	0.100464	0.05389	0.715536	NA	FALSE	FALSE	FALSE	KMXTAd	4	0.025169	0.030364	3584	genus.Methanobrevibacter.id.123.summary.txt.gz	TRUE	reported	5456307	3.61e-06	0.021686	herpes zoster	TRUE	reported	cVC3RF	401866	5.34e-05	21.4617	0.284464	2	1	TRUE
rs13313427	A	G	A	G	0.129858	-0.03732	0.850281	NA	FALSE	FALSE	FALSE	c3Kipw	15	0.0167	0.030402	13381	genus.Ruminiclostridium6.id.11356.summary.txt.gz	TRUE	reported	90547536	3.28e-06	0.027913	herpes zoster	TRUE	reported	cVC3RF	401866	5.39e-05	21.6439	0.149719	2	1	TRUE
rs62482377	C	G	C	G	-0.14977	-0.03471	0.115381	NA	FALSE	TRUE	TRUE	zbxQoa	7	0.016065	0.031672	17157	genus.Faecalibacterium.id.2057.summary.txt.gz	TRUE	reported	156000000	1.78e-06	0.031354	herpes zoster	TRUE	reported	cVC3RF	401866	5.68e-05	22.8159	0.115381	2	1	FALSE
rs79408779	T	C	T	C	0.182921	0.095699	0.067665	NA	FALSE	FALSE	FALSE	dawcT6	2	0.044745	0.032238	4622	family.BacteroidalesS24.7group.id.11173.summary.txt.gz	TRUE	reported	16431236	1e-06	0.037398	herpes zoster	TRUE	reported	cVC3RF	401866	5.95e-05	23.9242	0.067665	2	1	TRUE
rs79408779	T	C	T	C	0.182921	0.095699	0.067665	NA	FALSE	FALSE	FALSE	vQ25Ku	2	0.044745	0.032238	4622	genus.unknowngenus.id.1000005479.summary.txt.gz	TRUE	reported	16431236	1e-06	0.037398	herpes zoster	TRUE	reported	cVC3RF	401866	5.95e-05	23.9242	0.067665	2	1	TRUE
rs8181185	C	A	C	A	0.099107	0.028104	0.596912	NA	FALSE	FALSE	FALSE	Vx24IR	9	0.013133	0.032477	11886	genus.Intestinibacter.id.11345.summary.txt.gz	TRUE	reported	21166792	5.07e-07	0.019728	herpes zoster	TRUE	reported	cVC3RF	401866	6.28e-05	25.2362	0.403088	2	1	TRUE
rs2965306	G	A	G	A	0.125661	-0.05361	0.842639	NA	FALSE	FALSE	FALSE	TVE9J4	15	0.024622	0.03261	6682	phylum.Cyanobacteria.id.1500.summary.txt.gz	TRUE	reported	47919738	3.98e-06	0.027244	herpes zoster	TRUE	reported	cVC3RF	401866	5.29e-05	21.2752	0.157361	2	1	TRUE
rs2965306	G	A	G	A	0.125661	0.035844	0.842639	NA	FALSE	FALSE	FALSE	e6uRvu	15	0.016174	0.033057	14839	family.Desulfovibrionaceae.id.3169.summary.txt.gz	TRUE	reported	47919738	3.98e-06	0.027244	herpes zoster	TRUE	reported	cVC3RF	401866	5.29e-05	21.2752	0.157361	2	1	TRUE
rs7766156	G	C	G	C	-0.11971	0.040635	0.249937	NA	FALSE	TRUE	TRUE	twXuh2	6	0.017777	0.034231	8466	family.Rhodospirillaceae.id.2717.summary.txt.gz	TRUE	reported	31282013	1.41e-07	0.022743	herpes zoster	TRUE	reported	cVC3RF	401866	6.89e-05	27.7025	0.249937	2	1	FALSE
rs81302	G	A	G	A	-0.0955	0.029808	0.380445	NA	FALSE	FALSE	FALSE	OydnuC	4	0.014063	0.034648	11484	genus.Coprococcus2.id.11302.summary.txt.gz	TRUE	reported	112000000	1.72e-06	0.019964	herpes zoster	TRUE	reported	cVC3RF	401866	5.69e-05	22.8805	0.380445	2	1	TRUE
rs62482377	C	G	C	G	-0.14977	0.040097	0.115381	NA	FALSE	TRUE	TRUE	m6zLRR	7	0.018632	0.034735	12703	family.Enterobacteriaceae.id.3469.summary.txt.gz	TRUE	reported	156000000	1.78e-06	0.031354	herpes zoster	TRUE	reported	cVC3RF	401866	5.68e-05	22.8159	0.115381	2	1	FALSE
rs62482377	C	G	C	G	-0.14977	0.040097	0.115381	NA	FALSE	TRUE	TRUE	TxDgsE	7	0.018632	0.034735	12703	order.Enterobacteriales.id.3468.summary.txt.gz	TRUE	reported	156000000	1.78e-06	0.031354	herpes zoster	TRUE	reported	cVC3RF	401866	5.68e-05	22.8159	0.115381	2	1	FALSE
rs79408779	T	C	T	C	0.182921	-0.06201	0.067665	NA	FALSE	FALSE	FALSE	GMuBZC	2	0.030212	0.035037	10118	genus.Blautia.id.1992.summary.txt.gz	TRUE	reported	16431236	1e-06	0.037398	herpes zoster	TRUE	reported	cVC3RF	401866	5.95e-05	23.9242	0.067665	2	1	TRUE
rs8181185	C	A	C	A	0.099107	0.031788	0.596912	NA	FALSE	FALSE	FALSE	oMXHoc	9	0.015121	0.035456	8949	genus.Desulfovibrio.id.3173.summary.txt.gz	TRUE	reported	21166792	5.07e-07	0.019728	herpes zoster	TRUE	reported	cVC3RF	401866	6.28e-05	25.2362	0.403088	2	1	TRUE
rs79408779	T	C	T	C	0.182921	0.09439	0.067665	NA	FALSE	FALSE	FALSE	AsENlK	2	0.042204	0.03562	5168	genus.Veillonella.id.2198.summary.txt.gz	TRUE	reported	16431236	1e-06	0.037398	herpes zoster	TRUE	reported	cVC3RF	401866	5.95e-05	23.9242	0.067665	2	1	TRUE
rs7530647	A	G	A	G	-0.1096	-0.0268	0.215689	NA	FALSE	FALSE	FALSE	I4q9fy	1	0.012562	0.03672	17677	family.Rikenellaceae.id.967.summary.txt.gz	TRUE	reported	39879939	4.48e-06	0.023891	herpes zoster	TRUE	reported	cVC3RF	401866	5.24e-05	21.0454	0.215689	2	1	TRUE
rs13313427	A	G	A	G	0.129858	0.031723	0.850281	NA	FALSE	FALSE	FALSE	OaLa2C	15	0.014951	0.036819	16500	genus.Lachnospira.id.2004.summary.txt.gz	TRUE	reported	90547536	3.28e-06	0.027913	herpes zoster	TRUE	reported	cVC3RF	401866	5.39e-05	21.6439	0.149719	2	1	TRUE
rs13313427	A	G	A	G	0.129858	-0.03412	0.850281	NA	FALSE	FALSE	FALSE	gGPUNQ	15	0.016822	0.037906	13236	genus.LachnospiraceaeUCG010.id.11330.summary.txt.gz	TRUE	reported	90547536	3.28e-06	0.027913	herpes zoster	TRUE	reported	cVC3RF	401866	5.39e-05	21.6439	0.149719	2	1	TRUE
rs13313427	A	G	A	G	0.129858	-0.03866	0.850281	NA	FALSE	FALSE	FALSE	ZFL7lE	15	0.019267	0.03829	10200	genus.Oscillospira.id.2064.summary.txt.gz	TRUE	reported	90547536	3.28e-06	0.027913	herpes zoster	TRUE	reported	cVC3RF	401866	5.39e-05	21.6439	0.149719	2	1	TRUE
rs2965306	G	A	G	A	0.125661	0.031282	0.842639	NA	FALSE	FALSE	FALSE	ZgEbG9	15	0.014875	0.038653	17477	genus.Lachnoclostridium.id.11308.summary.txt.gz	TRUE	reported	47919738	3.98e-06	0.027244	herpes zoster	TRUE	reported	cVC3RF	401866	5.29e-05	21.2752	0.157361	2	1	TRUE
rs7766156	G	C	G	C	-0.11971	-0.02625	0.249937	NA	FALSE	TRUE	TRUE	bocIUH	6	0.01228	0.038686	18056	class.Negativicutes.id.2164.summary.txt.gz	TRUE	reported	31282013	1.41e-07	0.022743	herpes zoster	TRUE	reported	cVC3RF	401866	6.89e-05	27.7025	0.249937	2	1	FALSE
rs7766156	G	C	G	C	-0.11971	-0.02625	0.249937	NA	FALSE	TRUE	TRUE	aklb6J	6	0.01228	0.038686	18056	order.Selenomonadales.id.2165.summary.txt.gz	TRUE	reported	31282013	1.41e-07	0.022743	herpes zoster	TRUE	reported	cVC3RF	401866	6.89e-05	27.7025	0.249937	2	1	FALSE
rs4451553	T	C	T	C	-0.09344	-0.05202	0.346161	NA	FALSE	FALSE	FALSE	giLNN5	1	0.025133	0.038941	3477	genus.Butyrivibrio.id.1993.summary.txt.gz	TRUE	reported	151000000	4.79e-06	0.020429	herpes zoster	TRUE	reported	cVC3RF	401866	5.21e-05	20.9195	0.346161	2	1	TRUE
rs7766156	G	C	G	C	-0.11971	0.038835	0.249937	NA	FALSE	TRUE	TRUE	MTXnoL	6	0.019476	0.039829	7424	genus.Actinomyces.id.423.summary.txt.gz	TRUE	reported	31282013	1.41e-07	0.022743	herpes zoster	TRUE	reported	cVC3RF	401866	6.89e-05	27.7025	0.249937	2	1	FALSE
rs7530647	A	G	A	G	-0.1096	0.02481	0.215689	NA	FALSE	FALSE	FALSE	Wz12uj	1	0.012525	0.04065	17795	genus..Ruminococcustorquesgroup.id.14377.summary.txt.gz	TRUE	reported	39879939	4.48e-06	0.023891	herpes zoster	TRUE	reported	cVC3RF	401866	5.24e-05	21.0454	0.215689	2	1	TRUE
rs13313427	A	G	A	G	0.129858	-0.02668	0.850281	NA	FALSE	FALSE	FALSE	K13tps	15	0.014807	0.041092	16847	family.Christensenellaceae.id.1866.summary.txt.gz	TRUE	reported	90547536	3.28e-06	0.027913	herpes zoster	TRUE	reported	cVC3RF	401866	5.39e-05	21.6439	0.149719	2	1	TRUE
rs13313427	A	G	A	G	0.129858	-0.04894	0.850281	NA	FALSE	FALSE	FALSE	PhyxCu	15	0.023676	0.041458	6798	genus.Coprobacter.id.949.summary.txt.gz	TRUE	reported	90547536	3.28e-06	0.027913	herpes zoster	TRUE	reported	cVC3RF	401866	5.39e-05	21.6439	0.149719	2	1	TRUE
rs8054806	T	G	T	G	0.127262	0.033558	0.142337	NA	FALSE	FALSE	FALSE	Vx24IR	16	0.016536	0.041905	11832	genus.Intestinibacter.id.11345.summary.txt.gz	TRUE	reported	86134541	2.05e-06	0.0268	herpes zoster	TRUE	reported	cVC3RF	401866	5.61e-05	22.5484	0.142337	2	1	TRUE
rs6446362	A	G	A	G	0.100464	-0.03942	0.715536	NA	FALSE	FALSE	FALSE	fDU57n	4	0.019224	0.043504	6144	genus.CandidatusSoleaferrea.id.11350.summary.txt.gz	TRUE	reported	5456307	3.61e-06	0.021686	herpes zoster	TRUE	reported	cVC3RF	401866	5.34e-05	21.4617	0.284464	2	1	TRUE
rs81302	G	A	G	A	-0.0955	-0.02783	0.380445	NA	FALSE	FALSE	FALSE	DSUG3M	4	0.013702	0.04412	12089	genus.Intestinimonas.id.2062.summary.txt.gz	TRUE	reported	112000000	1.72e-06	0.019964	herpes zoster	TRUE	reported	cVC3RF	401866	5.69e-05	22.8805	0.380445	2	1	TRUE
rs6446362	A	G	A	G	0.100464	0.047659	0.715536	NA	FALSE	FALSE	FALSE	2jc8KD	4	0.024232	0.044782	3862	phylum.Euryarchaeota.id.55.summary.txt.gz	TRUE	reported	5456307	3.61e-06	0.021686	herpes zoster	TRUE	reported	cVC3RF	401866	5.34e-05	21.4617	0.284464	2	1	TRUE
rs8054806	T	G	T	G	0.127262	0.036089	0.142337	NA	FALSE	FALSE	FALSE	SA9MuL	16	0.017857	0.045838	10149	genus.Butyricimonas.id.945.summary.txt.gz	TRUE	reported	86134541	2.05e-06	0.0268	herpes zoster	TRUE	reported	cVC3RF	401866	5.61e-05	22.5484	0.142337	2	1	TRUE
rs13313427	A	G	A	G	0.129858	-0.03569	0.850281	NA	FALSE	FALSE	FALSE	WG9dNq	15	0.019216	0.047224	10301	genus.unknowngenus.id.1868.summary.txt.gz	TRUE	reported	90547536	3.28e-06	0.027913	herpes zoster	TRUE	reported	cVC3RF	401866	5.39e-05	21.6439	0.149719	2	1	TRUE
rs6446362	A	G	A	G	0.100464	0.048082	0.715536	NA	FALSE	FALSE	FALSE	nN6fEh	4	0.02479	0.047361	3696	class.Methanobacteria.id.119.summary.txt.gz	TRUE	reported	5456307	3.61e-06	0.021686	herpes zoster	TRUE	reported	cVC3RF	401866	5.34e-05	21.4617	0.284464	2	1	TRUE
rs6446362	A	G	A	G	0.100464	0.048082	0.715536	NA	FALSE	FALSE	FALSE	jCKjF3	4	0.02479	0.047361	3696	family.Methanobacteriaceae.id.121.summary.txt.gz	TRUE	reported	5456307	3.61e-06	0.021686	herpes zoster	TRUE	reported	cVC3RF	401866	5.34e-05	21.4617	0.284464	2	1	TRUE
rs6446362	A	G	A	G	0.100464	0.048082	0.715536	NA	FALSE	FALSE	FALSE	gj3TcW	4	0.02479	0.047361	3696	order.Methanobacteriales.id.120.summary.txt.gz	TRUE	reported	5456307	3.61e-06	0.021686	herpes zoster	TRUE	reported	cVC3RF	401866	5.34e-05	21.4617	0.284464	2	1	TRUE
rs62482377	C	G	C	G	-0.14977	0.034374	0.115381	NA	FALSE	TRUE	TRUE	NrvtKV	7	0.017106	0.048039	15112	class.Gammaproteobacteria.id.3303.summary.txt.gz	TRUE	reported	156000000	1.78e-06	0.031354	herpes zoster	TRUE	reported	cVC3RF	401866	5.68e-05	22.8159	0.115381	2	1	FALSE
rs8054806	T	G	T	G	0.127262	0.027794	0.142337	NA	FALSE	FALSE	FALSE	K13tps	16	0.014233	0.049836	16098	family.Christensenellaceae.id.1866.summary.txt.gz	TRUE	reported	86134541	2.05e-06	0.0268	herpes zoster	TRUE	reported	cVC3RF	401866	5.61e-05	22.5484	0.142337	2	1	TRUE
rs7530647	A	G	A	G	-0.1096	0.025907	0.215689	NA	FALSE	FALSE	FALSE	3DumlP	1	0.013506	0.050178	15303	genus.LachnospiraceaeND3007group.id.11317.summary.txt.gz	TRUE	reported	39879939	4.48e-06	0.023891	herpes zoster	TRUE	reported	cVC3RF	401866	5.24e-05	21.0454	0.215689	2	1	TRUE
rs4451553	T	C	T	C	-0.09344	-0.03072	0.346161	NA	FALSE	FALSE	FALSE	rpDiVo	1	0.015574	0.050998	9114	genus.Haemophilus.id.3698.summary.txt.gz	TRUE	reported	151000000	4.79e-06	0.020429	herpes zoster	TRUE	reported	cVC3RF	401866	5.21e-05	20.9195	0.346161	2	1	TRUE
rs7530647	A	G	A	G	-0.1096	-0.02754	0.215689	NA	FALSE	FALSE	FALSE	ydtbYK	1	0.013577	0.051435	15142	order.Desulfovibrionales.id.3156.summary.txt.gz	TRUE	reported	39879939	4.48e-06	0.023891	herpes zoster	TRUE	reported	cVC3RF	401866	5.24e-05	21.0454	0.215689	2	1	TRUE
rs81302	G	A	G	A	-0.0955	-0.02805	0.380445	NA	FALSE	FALSE	FALSE	SA9MuL	4	0.014501	0.05179	10737	genus.Butyricimonas.id.945.summary.txt.gz	TRUE	reported	112000000	1.72e-06	0.019964	herpes zoster	TRUE	reported	cVC3RF	401866	5.69e-05	22.8805	0.380445	2	1	TRUE
rs62482377	C	G	C	G	-0.14977	-0.06057	0.115381	NA	FALSE	TRUE	TRUE	r73Mzz	7	0.031115	0.052049	4618	phylum.Lentisphaerae.id.2238.summary.txt.gz	TRUE	reported	156000000	1.78e-06	0.031354	herpes zoster	TRUE	reported	cVC3RF	401866	5.68e-05	22.8159	0.115381	2	1	FALSE
rs7530647	A	G	A	G	-0.1096	-0.05758	0.215689	NA	FALSE	FALSE	FALSE	SpkGON	1	0.029499	0.052282	3154	genus.Sellimonas.id.14369.summary.txt.gz	TRUE	reported	39879939	4.48e-06	0.023891	herpes zoster	TRUE	reported	cVC3RF	401866	5.24e-05	21.0454	0.215689	2	1	TRUE
rs7530647	A	G	A	G	-0.1096	-0.02747	0.215689	NA	FALSE	FALSE	FALSE	e6uRvu	1	0.013577	0.052355	15140	family.Desulfovibrionaceae.id.3169.summary.txt.gz	TRUE	reported	39879939	4.48e-06	0.023891	herpes zoster	TRUE	reported	cVC3RF	401866	5.24e-05	21.0454	0.215689	2	1	TRUE
rs7530647	A	G	A	G	-0.1096	0.036988	0.215689	NA	FALSE	FALSE	FALSE	HcQmY3	1	0.019012	0.052574	7704	genus.Holdemanella.id.11393.summary.txt.gz	TRUE	reported	39879939	4.48e-06	0.023891	herpes zoster	TRUE	reported	cVC3RF	401866	5.24e-05	21.0454	0.215689	2	1	TRUE
rs7530647	A	G	A	G	-0.1096	-0.02737	0.215689	NA	FALSE	FALSE	FALSE	t10NOL	1	0.013566	0.052769	15166	class.Deltaproteobacteria.id.3087.summary.txt.gz	TRUE	reported	39879939	4.48e-06	0.023891	herpes zoster	TRUE	reported	cVC3RF	401866	5.24e-05	21.0454	0.215689	2	1	TRUE
rs7766156	G	C	G	C	-0.11971	0.037353	0.249937	NA	FALSE	TRUE	TRUE	znIOJZ	6	0.017697	0.053597	8568	order.Rhodospirillales.id.2667.summary.txt.gz	TRUE	reported	31282013	1.41e-07	0.022743	herpes zoster	TRUE	reported	cVC3RF	401866	6.89e-05	27.7025	0.249937	2	1	FALSE
rs8181185	C	A	C	A	0.099107	0.021351	0.596912	NA	FALSE	FALSE	FALSE	hUb4mk	9	0.011059	0.05429	16764	genus.LachnospiraceaeNK4A136group.id.11319.summary.txt.gz	TRUE	reported	21166792	5.07e-07	0.019728	herpes zoster	TRUE	reported	cVC3RF	401866	6.28e-05	25.2362	0.403088	2	1	TRUE
rs6446362	A	G	A	G	0.100464	0.026587	0.715536	NA	FALSE	FALSE	FALSE	DSUG3M	4	0.013728	0.055627	12088	genus.Intestinimonas.id.2062.summary.txt.gz	TRUE	reported	5456307	3.61e-06	0.021686	herpes zoster	TRUE	reported	cVC3RF	401866	5.34e-05	21.4617	0.284464	2	1	TRUE
rs8181185	C	A	C	A	0.099107	-0.04578	0.596912	NA	FALSE	FALSE	FALSE	6H8MR5	9	0.023678	0.055784	3632	genus.RuminococcaceaeUCG011.id.11368.summary.txt.gz	TRUE	reported	21166792	5.07e-07	0.019728	herpes zoster	TRUE	reported	cVC3RF	401866	6.28e-05	25.2362	0.403088	2	1	TRUE
rs8054806	T	G	T	G	0.127262	0.037257	0.142337	NA	FALSE	FALSE	FALSE	Eo0bkO	16	0.019225	0.055867	8821	genus.Holdemania.id.2157.summary.txt.gz	TRUE	reported	86134541	2.05e-06	0.0268	herpes zoster	TRUE	reported	cVC3RF	401866	5.61e-05	22.5484	0.142337	2	1	TRUE
rs13313427	A	G	A	G	0.129858	-0.0284	0.850281	NA	FALSE	FALSE	FALSE	86EjPA	15	0.015275	0.055953	15835	genus.Coprococcus3.id.11303.summary.txt.gz	TRUE	reported	90547536	3.28e-06	0.027913	herpes zoster	TRUE	reported	cVC3RF	401866	5.39e-05	21.6439	0.149719	2	1	TRUE
rs62482377	C	G	C	G	-0.14977	-0.0304	0.115381	NA	FALSE	TRUE	TRUE	HPJfuR	7	0.015955	0.056153	17404	order.Clostridiales.id.1863.summary.txt.gz	TRUE	reported	156000000	1.78e-06	0.031354	herpes zoster	TRUE	reported	cVC3RF	401866	5.68e-05	22.8159	0.115381	2	1	FALSE
rs62482377	C	G	C	G	-0.14977	-0.03033	0.115381	NA	FALSE	TRUE	TRUE	4aEDRw	7	0.015955	0.056642	17404	class.Clostridia.id.1859.summary.txt.gz	TRUE	reported	156000000	1.78e-06	0.031354	herpes zoster	TRUE	reported	cVC3RF	401866	5.68e-05	22.8159	0.115381	2	1	FALSE
rs62482377	C	G	C	G	-0.14977	-0.05948	0.115381	NA	FALSE	TRUE	TRUE	D0W7EB	7	0.03113	0.056653	4614	class.Lentisphaeria.id.2250.summary.txt.gz	TRUE	reported	156000000	1.78e-06	0.031354	herpes zoster	TRUE	reported	cVC3RF	401866	5.68e-05	22.8159	0.115381	2	1	FALSE
rs62482377	C	G	C	G	-0.14977	-0.05948	0.115381	NA	FALSE	TRUE	TRUE	yVKwE7	7	0.03113	0.056653	4614	order.Victivallales.id.2254.summary.txt.gz	TRUE	reported	156000000	1.78e-06	0.031354	herpes zoster	TRUE	reported	cVC3RF	401866	5.68e-05	22.8159	0.115381	2	1	FALSE
rs13313427	A	G	A	G	0.129858	-0.04081	0.850281	NA	FALSE	FALSE	FALSE	HcQmY3	15	0.021822	0.056894	7706	genus.Holdemanella.id.11393.summary.txt.gz	TRUE	reported	90547536	3.28e-06	0.027913	herpes zoster	TRUE	reported	cVC3RF	401866	5.39e-05	21.6439	0.149719	2	1	TRUE
rs7530647	A	G	A	G	-0.1096	-0.02944	0.215689	NA	FALSE	FALSE	FALSE	ijqgbV	1	0.015277	0.057007	11987	genus.Dialister.id.2183.summary.txt.gz	TRUE	reported	39879939	4.48e-06	0.023891	herpes zoster	TRUE	reported	cVC3RF	401866	5.24e-05	21.0454	0.215689	2	1	TRUE
rs6446362	A	G	A	G	0.100464	0.045283	0.715536	NA	FALSE	FALSE	FALSE	ZPx0To	4	0.023656	0.058564	4056	genus.Lactococcus.id.1851.summary.txt.gz	TRUE	reported	5456307	3.61e-06	0.021686	herpes zoster	TRUE	reported	cVC3RF	401866	5.34e-05	21.4617	0.284464	2	1	TRUE
rs81302	G	A	G	A	-0.0955	-0.02563	0.380445	NA	FALSE	FALSE	FALSE	ijqgbV	4	0.013748	0.059315	11988	genus.Dialister.id.2183.summary.txt.gz	TRUE	reported	112000000	1.72e-06	0.019964	herpes zoster	TRUE	reported	cVC3RF	401866	5.69e-05	22.8805	0.380445	2	1	TRUE
rs7530647	A	G	A	G	-0.1096	-0.02405	0.215689	NA	FALSE	FALSE	FALSE	tGECc5	1	0.0126	0.059997	17568	genus.Alistipes.id.968.summary.txt.gz	TRUE	reported	39879939	4.48e-06	0.023891	herpes zoster	TRUE	reported	cVC3RF	401866	5.24e-05	21.0454	0.215689	2	1	TRUE
rs7530647	A	G	A	G	-0.1096	0.049193	0.215689	NA	FALSE	FALSE	FALSE	arg2Wj	1	0.025866	0.060943	4165	genus..Clostridiuminnocuumgroup.id.14397.summary.txt.gz	TRUE	reported	39879939	4.48e-06	0.023891	herpes zoster	TRUE	reported	cVC3RF	401866	5.24e-05	21.0454	0.215689	2	1	TRUE
rs7766156	G	C	G	C	-0.11971	-0.02405	0.249937	NA	FALSE	TRUE	TRUE	b1Rky0	6	0.012482	0.061673	17505	genus.Dorea.id.1997.summary.txt.gz	TRUE	reported	31282013	1.41e-07	0.022743	herpes zoster	TRUE	reported	cVC3RF	401866	6.89e-05	27.7025	0.249937	2	1	FALSE
rs7530647	A	G	A	G	-0.1096	0.023024	0.215689	NA	FALSE	FALSE	FALSE	u22nj9	1	0.012351	0.062935	18337	family.Lachnospiraceae.id.1987.summary.txt.gz	TRUE	reported	39879939	4.48e-06	0.023891	herpes zoster	TRUE	reported	cVC3RF	401866	5.24e-05	21.0454	0.215689	2	1	TRUE
rs7530647	A	G	A	G	-0.1096	-0.04936	0.215689	NA	FALSE	FALSE	FALSE	D6fAB6	1	0.026217	0.063072	4000	genus..Eubacteriumbrachygroup.id.11296.summary.txt.gz	TRUE	reported	39879939	4.48e-06	0.023891	herpes zoster	TRUE	reported	cVC3RF	401866	5.24e-05	21.0454	0.215689	2	1	TRUE
rs6446362	A	G	A	G	0.100464	0.021452	0.715536	NA	FALSE	FALSE	FALSE	2HnnjI	4	0.011448	0.063434	17349	genus..Eubacteriumrectalegroup.id.14374.summary.txt.gz	TRUE	reported	5456307	3.61e-06	0.021686	herpes zoster	TRUE	reported	cVC3RF	401866	5.34e-05	21.4617	0.284464	2	1	TRUE
rs62482377	C	G	C	G	-0.14977	-0.06416	0.115381	NA	FALSE	TRUE	TRUE	QciHJ5	7	0.033994	0.063867	3883	family.Victivallaceae.id.2255.summary.txt.gz	TRUE	reported	156000000	1.78e-06	0.031354	herpes zoster	TRUE	reported	cVC3RF	401866	5.68e-05	22.8159	0.115381	2	1	FALSE
rs4451553	T	C	T	C	-0.09344	-0.03566	0.346161	NA	FALSE	FALSE	FALSE	ox2ao2	1	0.019208	0.063928	6063	genus.Slackia.id.825.summary.txt.gz	TRUE	reported	151000000	4.79e-06	0.020429	herpes zoster	TRUE	reported	cVC3RF	401866	5.21e-05	20.9195	0.346161	2	1	TRUE
rs62482377	C	G	C	G	-0.14977	-0.04043	0.115381	NA	FALSE	TRUE	TRUE	d93GRZ	7	0.021656	0.063948	9418	class.Alphaproteobacteria.id.2379.summary.txt.gz	TRUE	reported	156000000	1.78e-06	0.031354	herpes zoster	TRUE	reported	cVC3RF	401866	5.68e-05	22.8159	0.115381	2	1	FALSE
rs62482377	C	G	C	G	-0.14977	0.036871	0.115381	NA	FALSE	TRUE	TRUE	6U83XH	7	0.019804	0.064151	11211	genus.Escherichia.Shigella.id.3504.summary.txt.gz	TRUE	reported	156000000	1.78e-06	0.031354	herpes zoster	TRUE	reported	cVC3RF	401866	5.68e-05	22.8159	0.115381	2	1	FALSE
rs7766156	G	C	G	C	-0.11971	-0.02877	0.249937	NA	FALSE	TRUE	TRUE	ijqgbV	6	0.015129	0.064211	11933	genus.Dialister.id.2183.summary.txt.gz	TRUE	reported	31282013	1.41e-07	0.022743	herpes zoster	TRUE	reported	cVC3RF	401866	6.89e-05	27.7025	0.249937	2	1	FALSE
rs6446362	A	G	A	G	0.100464	-0.05004	0.715536	NA	FALSE	FALSE	FALSE	yBwk1j	4	0.026466	0.065609	3238	order.Bacillales.id.1674.summary.txt.gz	TRUE	reported	5456307	3.61e-06	0.021686	herpes zoster	TRUE	reported	cVC3RF	401866	5.34e-05	21.4617	0.284464	2	1	TRUE
rs62482377	C	G	C	G	-0.14977	0.03018	0.115381	NA	FALSE	TRUE	TRUE	I0nva4	7	0.015989	0.068071	17315	phylum.Proteobacteria.id.2375.summary.txt.gz	TRUE	reported	156000000	1.78e-06	0.031354	herpes zoster	TRUE	reported	cVC3RF	401866	5.68e-05	22.8159	0.115381	2	1	FALSE
rs6446362	A	G	A	G	0.100464	0.021381	0.715536	NA	FALSE	FALSE	FALSE	NbnIjx	4	0.011957	0.068223	15974	family.Veillonellaceae.id.2172.summary.txt.gz	TRUE	reported	5456307	3.61e-06	0.021686	herpes zoster	TRUE	reported	cVC3RF	401866	5.34e-05	21.4617	0.284464	2	1	TRUE
rs4451553	T	C	T	C	-0.09344	-0.03062	0.346161	NA	FALSE	FALSE	FALSE	ROb2Lf	1	0.01688	0.068389	7730	genus..Eubacteriumruminantiumgroup.id.11340.summary.txt.gz	TRUE	reported	151000000	4.79e-06	0.020429	herpes zoster	TRUE	reported	cVC3RF	401866	5.21e-05	20.9195	0.346161	2	1	TRUE
rs2965306	G	A	G	A	0.125661	-0.06697	0.842639	NA	FALSE	FALSE	FALSE	KMXTAd	15	0.035599	0.068433	3276	genus.Methanobrevibacter.id.123.summary.txt.gz	TRUE	reported	47919738	3.98e-06	0.027244	herpes zoster	TRUE	reported	cVC3RF	401866	5.29e-05	21.2752	0.157361	2	1	TRUE
rs79408779	T	C	T	C	0.182921	-0.05966	0.067665	NA	FALSE	FALSE	FALSE	2HnnjI	2	0.030907	0.068538	9630	genus..Eubacteriumrectalegroup.id.14374.summary.txt.gz	TRUE	reported	16431236	1e-06	0.037398	herpes zoster	TRUE	reported	cVC3RF	401866	5.95e-05	23.9242	0.067665	2	1	TRUE
rs6446362	A	G	A	G	0.100464	-0.04867	0.715536	NA	FALSE	FALSE	FALSE	SpkGON	4	0.026573	0.06862	3154	genus.Sellimonas.id.14369.summary.txt.gz	TRUE	reported	5456307	3.61e-06	0.021686	herpes zoster	TRUE	reported	cVC3RF	401866	5.34e-05	21.4617	0.284464	2	1	TRUE
rs79408779	T	C	T	C	0.182921	0.061417	0.067665	NA	FALSE	FALSE	FALSE	EBRpFy	2	0.03372	0.068786	8147	genus.unknowngenus.id.826.summary.txt.gz	TRUE	reported	16431236	1e-06	0.037398	herpes zoster	TRUE	reported	cVC3RF	401866	5.95e-05	23.9242	0.067665	2	1	TRUE
rs8054806	T	G	T	G	0.127262	-0.02553	0.142337	NA	FALSE	FALSE	FALSE	bftrB9	16	0.013855	0.068918	17070	phylum.Actinobacteria.id.400.summary.txt.gz	TRUE	reported	86134541	2.05e-06	0.0268	herpes zoster	TRUE	reported	cVC3RF	401866	5.61e-05	22.5484	0.142337	2	1	TRUE
rs7766156	G	C	G	C	-0.11971	0.038224	0.249937	NA	FALSE	TRUE	TRUE	fDU57n	6	0.021184	0.069288	6104	genus.CandidatusSoleaferrea.id.11350.summary.txt.gz	TRUE	reported	31282013	1.41e-07	0.022743	herpes zoster	TRUE	reported	cVC3RF	401866	6.89e-05	27.7025	0.249937	2	1	FALSE
rs79408779	T	C	T	C	0.182921	0.074424	0.067665	NA	FALSE	FALSE	FALSE	eILFbn	2	0.0399	0.069871	5656	genus.Turicibacter.id.2162.summary.txt.gz	TRUE	reported	16431236	1e-06	0.037398	herpes zoster	TRUE	reported	cVC3RF	401866	5.95e-05	23.9242	0.067665	2	1	TRUE
rs13313427	A	G	A	G	0.129858	-0.02647	0.850281	NA	FALSE	FALSE	FALSE	U5Of4T	15	0.015575	0.069935	15288	genus.RuminococcaceaeNK4A214group.id.11358.summary.txt.gz	TRUE	reported	90547536	3.28e-06	0.027913	herpes zoster	TRUE	reported	cVC3RF	401866	5.39e-05	21.6439	0.149719	2	1	TRUE
rs81302	G	A	G	A	-0.0955	-0.03632	0.380445	NA	FALSE	FALSE	FALSE	CXOPBF	4	0.019972	0.071712	5656	genus.Peptococcus.id.2037.summary.txt.gz	TRUE	reported	112000000	1.72e-06	0.019964	herpes zoster	TRUE	reported	cVC3RF	401866	5.69e-05	22.8805	0.380445	2	1	TRUE
rs7530647	A	G	A	G	-0.1096	-0.02714	0.215689	NA	FALSE	FALSE	FALSE	6wAjd9	1	0.014735	0.071936	12856	genus.Bilophila.id.3170.summary.txt.gz	TRUE	reported	39879939	4.48e-06	0.023891	herpes zoster	TRUE	reported	cVC3RF	401866	5.24e-05	21.0454	0.215689	2	1	TRUE
rs81302	G	A	G	A	-0.0955	0.019531	0.380445	NA	FALSE	FALSE	FALSE	s7lwJB	4	0.011135	0.071995	18333	family.Ruminococcaceae.id.2050.summary.txt.gz	TRUE	reported	112000000	1.72e-06	0.019964	herpes zoster	TRUE	reported	cVC3RF	401866	5.69e-05	22.8805	0.380445	2	1	TRUE
rs8181185	C	A	C	A	0.099107	-0.02125	0.596912	NA	FALSE	FALSE	FALSE	U5Of4T	9	0.011758	0.072017	14822	genus.RuminococcaceaeNK4A214group.id.11358.summary.txt.gz	TRUE	reported	21166792	5.07e-07	0.019728	herpes zoster	TRUE	reported	cVC3RF	401866	6.28e-05	25.2362	0.403088	2	1	TRUE
rs8054806	T	G	T	G	0.127262	0.025595	0.142337	NA	FALSE	FALSE	FALSE	bP4EH7	16	0.014289	0.072211	15940	genus.RuminococcaceaeUCG013.id.11370.summary.txt.gz	TRUE	reported	86134541	2.05e-06	0.0268	herpes zoster	TRUE	reported	cVC3RF	401866	5.61e-05	22.5484	0.142337	2	1	TRUE
rs7530647	A	G	A	G	-0.1096	0.022942	0.215689	NA	FALSE	FALSE	FALSE	OHpfZU	1	0.012674	0.073018	17381	genus.Fusicatenibacter.id.11305.summary.txt.gz	TRUE	reported	39879939	4.48e-06	0.023891	herpes zoster	TRUE	reported	cVC3RF	401866	5.24e-05	21.0454	0.215689	2	1	TRUE
rs2965306	G	A	G	A	0.125661	-0.06681	0.842639	NA	FALSE	FALSE	FALSE	nN6fEh	15	0.035319	0.07315	3319	class.Methanobacteria.id.119.summary.txt.gz	TRUE	reported	47919738	3.98e-06	0.027244	herpes zoster	TRUE	reported	cVC3RF	401866	5.29e-05	21.2752	0.157361	2	1	TRUE
rs2965306	G	A	G	A	0.125661	-0.06681	0.842639	NA	FALSE	FALSE	FALSE	jCKjF3	15	0.035319	0.07315	3319	family.Methanobacteriaceae.id.121.summary.txt.gz	TRUE	reported	47919738	3.98e-06	0.027244	herpes zoster	TRUE	reported	cVC3RF	401866	5.29e-05	21.2752	0.157361	2	1	TRUE
rs2965306	G	A	G	A	0.125661	-0.06681	0.842639	NA	FALSE	FALSE	FALSE	gj3TcW	15	0.035319	0.07315	3319	order.Methanobacteriales.id.120.summary.txt.gz	TRUE	reported	47919738	3.98e-06	0.027244	herpes zoster	TRUE	reported	cVC3RF	401866	5.29e-05	21.2752	0.157361	2	1	TRUE
rs8181185	C	A	C	A	0.099107	-0.02155	0.596912	NA	FALSE	FALSE	FALSE	CZQvF2	9	0.012114	0.073386	13945	genus.Barnesiella.id.944.summary.txt.gz	TRUE	reported	21166792	5.07e-07	0.019728	herpes zoster	TRUE	reported	cVC3RF	401866	6.28e-05	25.2362	0.403088	2	1	TRUE
rs13313427	A	G	A	G	0.129858	-0.02394	0.850281	NA	FALSE	FALSE	FALSE	AkiHfh	15	0.01503	0.074408	16325	genus.ChristensenellaceaeR.7group.id.11283.summary.txt.gz	TRUE	reported	90547536	3.28e-06	0.027913	herpes zoster	TRUE	reported	cVC3RF	401866	5.39e-05	21.6439	0.149719	2	1	TRUE
rs81302	G	A	G	A	-0.0955	-0.02726	0.380445	NA	FALSE	FALSE	FALSE	pLs74M	4	0.015412	0.074448	9502	genus.RuminococcaceaeUCG004.id.11362.summary.txt.gz	TRUE	reported	112000000	1.72e-06	0.019964	herpes zoster	TRUE	reported	cVC3RF	401866	5.69e-05	22.8805	0.380445	2	1	TRUE
rs2965306	G	A	G	A	0.125661	-0.04219	0.842639	NA	FALSE	FALSE	FALSE	91i2aJ	15	0.023714	0.075249	7524	genus.Enterorhabdus.id.820.summary.txt.gz	TRUE	reported	47919738	3.98e-06	0.027244	herpes zoster	TRUE	reported	cVC3RF	401866	5.29e-05	21.2752	0.157361	2	1	TRUE
rs8181185	C	A	C	A	0.099107	0.026921	0.596912	NA	FALSE	FALSE	FALSE	AsENlK	9	0.015074	0.076021	8999	genus.Veillonella.id.2198.summary.txt.gz	TRUE	reported	21166792	5.07e-07	0.019728	herpes zoster	TRUE	reported	cVC3RF	401866	6.28e-05	25.2362	0.403088	2	1	TRUE
rs2965306	G	A	G	A	0.125661	0.03704	0.842639	NA	FALSE	FALSE	FALSE	oMXHoc	15	0.02119	0.076833	8949	genus.Desulfovibrio.id.3173.summary.txt.gz	TRUE	reported	47919738	3.98e-06	0.027244	herpes zoster	TRUE	reported	cVC3RF	401866	5.29e-05	21.2752	0.157361	2	1	TRUE
rs8181185	C	A	C	A	0.099107	-0.02214	0.596912	NA	FALSE	FALSE	FALSE	r6dFIJ	9	0.012636	0.079531	12843	genus.Sutterella.id.2896.summary.txt.gz	TRUE	reported	21166792	5.07e-07	0.019728	herpes zoster	TRUE	reported	cVC3RF	401866	6.28e-05	25.2362	0.403088	2	1	TRUE
rs81302	G	A	G	A	-0.0955	-0.02069	0.380445	NA	FALSE	FALSE	FALSE	NrvtKV	4	0.011905	0.080091	16023	class.Gammaproteobacteria.id.3303.summary.txt.gz	TRUE	reported	112000000	1.72e-06	0.019964	herpes zoster	TRUE	reported	cVC3RF	401866	5.69e-05	22.8805	0.380445	2	1	TRUE
rs6446362	A	G	A	G	0.100464	-0.03409	0.715536	NA	FALSE	FALSE	FALSE	pJvk1R	4	0.019517	0.080832	5884	class.Melainabacteria.id.1589.summary.txt.gz	TRUE	reported	5456307	3.61e-06	0.021686	herpes zoster	TRUE	reported	cVC3RF	401866	5.34e-05	21.4617	0.284464	2	1	TRUE
rs7530647	A	G	A	G	-0.1096	0.037335	0.215689	NA	FALSE	FALSE	FALSE	ox2ao2	1	0.021333	0.082844	6063	genus.Slackia.id.825.summary.txt.gz	TRUE	reported	39879939	4.48e-06	0.023891	herpes zoster	TRUE	reported	cVC3RF	401866	5.24e-05	21.0454	0.215689	2	1	TRUE
rs8054806	T	G	T	G	0.127262	0.030293	0.142337	NA	FALSE	FALSE	FALSE	gJ6jSc	16	0.016458	0.083114	12018	phylum.Verrucomicrobia.id.3982.summary.txt.gz	TRUE	reported	86134541	2.05e-06	0.0268	herpes zoster	TRUE	reported	cVC3RF	401866	5.61e-05	22.5484	0.142337	2	1	TRUE
rs2965306	G	A	G	A	0.125661	-0.05493	0.842639	NA	FALSE	FALSE	FALSE	arg2Wj	15	0.031331	0.083429	4048	genus..Clostridiuminnocuumgroup.id.14397.summary.txt.gz	TRUE	reported	47919738	3.98e-06	0.027244	herpes zoster	TRUE	reported	cVC3RF	401866	5.29e-05	21.2752	0.157361	2	1	TRUE
rs7530647	A	G	A	G	-0.1096	0.021516	0.215689	NA	FALSE	FALSE	FALSE	v4Kine	1	0.012353	0.083498	18337	phylum.Firmicutes.id.1672.summary.txt.gz	TRUE	reported	39879939	4.48e-06	0.023891	herpes zoster	TRUE	reported	cVC3RF	401866	5.24e-05	21.0454	0.215689	2	1	TRUE
rs8181185	C	A	C	A	0.099107	0.018988	0.596912	NA	FALSE	FALSE	FALSE	AePlMA	9	0.011017	0.084374	16889	genus.Butyricicoccus.id.2055.summary.txt.gz	TRUE	reported	21166792	5.07e-07	0.019728	herpes zoster	TRUE	reported	cVC3RF	401866	6.28e-05	25.2362	0.403088	2	1	TRUE
rs7530647	A	G	A	G	-0.1096	0.023665	0.215689	NA	FALSE	FALSE	FALSE	XVwXWv	1	0.014015	0.08491	14185	genus.Romboutsia.id.11347.summary.txt.gz	TRUE	reported	39879939	4.48e-06	0.023891	herpes zoster	TRUE	reported	cVC3RF	401866	5.24e-05	21.0454	0.215689	2	1	TRUE
rs7766156	G	C	G	C	-0.11971	0.030049	0.249937	NA	FALSE	TRUE	TRUE	ROb2Lf	6	0.018761	0.085666	7709	genus..Eubacteriumruminantiumgroup.id.11340.summary.txt.gz	TRUE	reported	31282013	1.41e-07	0.022743	herpes zoster	TRUE	reported	cVC3RF	401866	6.89e-05	27.7025	0.249937	2	1	FALSE
rs8181185	C	A	C	A	0.099107	-0.04305	0.596912	NA	FALSE	FALSE	FALSE	KMXTAd	9	0.024985	0.086307	3276	genus.Methanobrevibacter.id.123.summary.txt.gz	TRUE	reported	21166792	5.07e-07	0.019728	herpes zoster	TRUE	reported	cVC3RF	401866	6.28e-05	25.2362	0.403088	2	1	TRUE
rs81302	G	A	G	A	-0.0955	0.028498	0.380445	NA	FALSE	FALSE	FALSE	H5O0oT	4	0.016621	0.086662	8182	genus.DefluviitaleaceaeUCG011.id.11287.summary.txt.gz	TRUE	reported	112000000	1.72e-06	0.019964	herpes zoster	TRUE	reported	cVC3RF	401866	5.69e-05	22.8805	0.380445	2	1	TRUE
rs6446362	A	G	A	G	0.100464	0.044805	0.715536	NA	FALSE	FALSE	FALSE	yRfnal	4	0.026052	0.086889	3265	genus.Victivallis.id.2256.summary.txt.gz	TRUE	reported	5456307	3.61e-06	0.021686	herpes zoster	TRUE	reported	cVC3RF	401866	5.34e-05	21.4617	0.284464	2	1	TRUE
rs7766156	G	C	G	C	-0.11971	0.028234	0.249937	NA	FALSE	TRUE	TRUE	7FcZqf	6	0.017677	0.08692	8894	genus.Oscillibacter.id.2063.summary.txt.gz	TRUE	reported	31282013	1.41e-07	0.022743	herpes zoster	TRUE	reported	cVC3RF	401866	6.89e-05	27.7025	0.249937	2	1	FALSE
rs6446362	A	G	A	G	0.100464	-0.03335	0.715536	NA	FALSE	FALSE	FALSE	mgzeo4	4	0.019531	0.087649	5875	family.unknownfamily.id.1000001214.summary.txt.gz	TRUE	reported	5456307	3.61e-06	0.021686	herpes zoster	TRUE	reported	cVC3RF	401866	5.34e-05	21.4617	0.284464	2	1	TRUE
rs6446362	A	G	A	G	0.100464	-0.03335	0.715536	NA	FALSE	FALSE	FALSE	R0dnMy	4	0.019531	0.087649	5875	genus.unknowngenus.id.1000001215.summary.txt.gz	TRUE	reported	5456307	3.61e-06	0.021686	herpes zoster	TRUE	reported	cVC3RF	401866	5.34e-05	21.4617	0.284464	2	1	TRUE
rs6446362	A	G	A	G	0.100464	-0.03335	0.715536	NA	FALSE	FALSE	FALSE	35na9Y	4	0.019531	0.087649	5875	order.Gastranaerophilales.id.1591.summary.txt.gz	TRUE	reported	5456307	3.61e-06	0.021686	herpes zoster	TRUE	reported	cVC3RF	401866	5.34e-05	21.4617	0.284464	2	1	TRUE
rs62482377	C	G	C	G	-0.14977	0.027674	0.115381	NA	FALSE	TRUE	TRUE	zwun7L	7	0.016165	0.08856	16939	genus.Roseburia.id.2012.summary.txt.gz	TRUE	reported	156000000	1.78e-06	0.031354	herpes zoster	TRUE	reported	cVC3RF	401866	5.68e-05	22.8159	0.115381	2	1	FALSE
rs62482377	C	G	C	G	-0.14977	-0.04419	0.115381	NA	FALSE	TRUE	TRUE	pYctWG	7	0.026046	0.089737	6430	genus.Terrisporobacter.id.11348.summary.txt.gz	TRUE	reported	156000000	1.78e-06	0.031354	herpes zoster	TRUE	reported	cVC3RF	401866	5.68e-05	22.8159	0.115381	2	1	FALSE
rs62482377	C	G	C	G	-0.14977	-0.02668	0.115381	NA	FALSE	TRUE	TRUE	GMuBZC	7	0.015983	0.090665	17341	genus.Blautia.id.1992.summary.txt.gz	TRUE	reported	156000000	1.78e-06	0.031354	herpes zoster	TRUE	reported	cVC3RF	401866	5.68e-05	22.8159	0.115381	2	1	FALSE
rs8054806	T	G	T	G	0.127262	0.025534	0.142337	NA	FALSE	FALSE	FALSE	U5Of4T	16	0.014911	0.091492	14610	genus.RuminococcaceaeNK4A214group.id.11358.summary.txt.gz	TRUE	reported	86134541	2.05e-06	0.0268	herpes zoster	TRUE	reported	cVC3RF	401866	5.61e-05	22.5484	0.142337	2	1	TRUE
rs4451553	T	C	T	C	-0.09344	0.022737	0.346161	NA	FALSE	FALSE	FALSE	gJ6jSc	1	0.013391	0.092265	12377	phylum.Verrucomicrobia.id.3982.summary.txt.gz	TRUE	reported	151000000	4.79e-06	0.020429	herpes zoster	TRUE	reported	cVC3RF	401866	5.21e-05	20.9195	0.346161	2	1	TRUE
rs81302	G	A	G	A	-0.0955	0.038597	0.380445	NA	FALSE	FALSE	FALSE	arg2Wj	4	0.023289	0.092688	4166	genus..Clostridiuminnocuumgroup.id.14397.summary.txt.gz	TRUE	reported	112000000	1.72e-06	0.019964	herpes zoster	TRUE	reported	cVC3RF	401866	5.69e-05	22.8805	0.380445	2	1	TRUE
rs8054806	T	G	T	G	0.127262	0.040918	0.142337	NA	FALSE	FALSE	FALSE	EswHRc	16	0.024039	0.093332	5516	genus.LachnospiraceaeNC2004group.id.11316.summary.txt.gz	TRUE	reported	86134541	2.05e-06	0.0268	herpes zoster	TRUE	reported	cVC3RF	401866	5.61e-05	22.5484	0.142337	2	1	TRUE
rs2965306	G	A	G	A	0.125661	-0.02871	0.842639	NA	FALSE	FALSE	FALSE	ZchOqc	15	0.017137	0.093611	13735	genus.FamilyXIIIAD3011group.id.11293.summary.txt.gz	TRUE	reported	47919738	3.98e-06	0.027244	herpes zoster	TRUE	reported	cVC3RF	401866	5.29e-05	21.2752	0.157361	2	1	TRUE
rs4451553	T	C	T	C	-0.09344	-0.02815	0.346161	NA	FALSE	FALSE	FALSE	4Rqdk0	1	0.016469	0.093695	8243	genus.Adlercreutzia.id.812.summary.txt.gz	TRUE	reported	151000000	4.79e-06	0.020429	herpes zoster	TRUE	reported	cVC3RF	401866	5.21e-05	20.9195	0.346161	2	1	TRUE
rs7766156	G	C	G	C	-0.11971	-0.03364	0.249937	NA	FALSE	TRUE	TRUE	gDf11p	6	0.019261	0.095277	7480	genus.RuminococcaceaeUCG009.id.11366.summary.txt.gz	TRUE	reported	31282013	1.41e-07	0.022743	herpes zoster	TRUE	reported	cVC3RF	401866	6.89e-05	27.7025	0.249937	2	1	FALSE
rs8054806	T	G	T	G	0.127262	0.022841	0.142337	NA	FALSE	FALSE	FALSE	gcGJqy	16	0.014297	0.096437	15927	genus.Coprococcus1.id.11301.summary.txt.gz	TRUE	reported	86134541	2.05e-06	0.0268	herpes zoster	TRUE	reported	cVC3RF	401866	5.61e-05	22.5484	0.142337	2	1	TRUE
rs8181185	C	A	C	A	0.099107	-0.0374	0.596912	NA	FALSE	FALSE	FALSE	1lD8Un	9	0.022664	0.098002	3969	genus.Hungatella.id.11306.summary.txt.gz	TRUE	reported	21166792	5.07e-07	0.019728	herpes zoster	TRUE	reported	cVC3RF	401866	6.28e-05	25.2362	0.403088	2	1	TRUE
rs2965306	G	A	G	A	0.125661	0.060355	0.842639	NA	FALSE	FALSE	FALSE	yFo1VU	15	0.034024	0.09803	3739	genus.Olsenella.id.822.summary.txt.gz	TRUE	reported	47919738	3.98e-06	0.027244	herpes zoster	TRUE	reported	cVC3RF	401866	5.29e-05	21.2752	0.157361	2	1	TRUE
rs2965306	G	A	G	A	0.125661	-0.03646	0.842639	NA	FALSE	FALSE	FALSE	DqvUY1	15	0.020197	0.098682	9961	genus.LachnospiraceaeUCG001.id.11321.summary.txt.gz	TRUE	reported	47919738	3.98e-06	0.027244	herpes zoster	TRUE	reported	cVC3RF	401866	5.29e-05	21.2752	0.157361	2	1	TRUE
rs8181185	C	A	C	A	0.099107	0.020052	0.596912	NA	FALSE	FALSE	FALSE	FytZMr	9	0.012193	0.0989	13789	family.Clostridiaceae1.id.1869.summary.txt.gz	TRUE	reported	21166792	5.07e-07	0.019728	herpes zoster	TRUE	reported	cVC3RF	401866	6.28e-05	25.2362	0.403088	2	1	TRUE
rs6446362	A	G	A	G	0.100464	-0.04357	0.715536	NA	FALSE	FALSE	FALSE	0zEn2m	4	0.026012	0.099206	3294	genus..Eubacteriumnodatumgroup.id.11297.summary.txt.gz	TRUE	reported	5456307	3.61e-06	0.021686	herpes zoster	TRUE	reported	cVC3RF	401866	5.34e-05	21.4617	0.284464	2	1	TRUE
rs81302	G	A	G	A	-0.0955	-0.01893	0.380445	NA	FALSE	FALSE	FALSE	4TJJ4M	4	0.011462	0.099959	17303	genus.Parabacteroides.id.954.summary.txt.gz	TRUE	reported	112000000	1.72e-06	0.019964	herpes zoster	TRUE	reported	cVC3RF	401866	5.69e-05	22.8805	0.380445	2	1	TRUE
rs8181185	C	A	C	A	0.099107	0.020079	0.596912	NA	FALSE	FALSE	FALSE	Pmvqw2	9	0.012251	0.099981	13658	genus.Clostridiumsensustricto1.id.1873.summary.txt.gz	TRUE	reported	21166792	5.07e-07	0.019728	herpes zoster	TRUE	reported	cVC3RF	401866	6.28e-05	25.2362	0.403088	2	1	TRUE
rs13313427	A	G	A	G	0.129858	-0.05331	0.850281	NA	FALSE	FALSE	FALSE	2jc8KD	15	0.031795	0.100127	3864	phylum.Euryarchaeota.id.55.summary.txt.gz	TRUE	reported	90547536	3.28e-06	0.027913	herpes zoster	TRUE	reported	cVC3RF	401866	5.39e-05	21.6439	0.149719	2	1	TRUE
rs62482377	C	G	C	G	-0.14977	0.051569	0.115381	NA	FALSE	TRUE	TRUE	YWtUWB	7	0.03126	0.100216	4464	genus.Oxalobacter.id.2978.summary.txt.gz	TRUE	reported	156000000	1.78e-06	0.031354	herpes zoster	TRUE	reported	cVC3RF	401866	5.68e-05	22.8159	0.115381	2	1	FALSE
rs79408779	T	C	T	C	0.182921	0.050482	0.067665	NA	FALSE	FALSE	FALSE	oIFgQD	2	0.030703	0.101952	9800	genus..Eubacteriumcoprostanoligenesgroup.id.11375.summary.txt.gz	TRUE	reported	16431236	1e-06	0.037398	herpes zoster	TRUE	reported	cVC3RF	401866	5.95e-05	23.9242	0.067665	2	1	TRUE
rs8054806	T	G	T	G	0.127262	-0.0312	0.142337	NA	FALSE	FALSE	FALSE	pLs74M	16	0.018909	0.102605	9034	genus.RuminococcaceaeUCG004.id.11362.summary.txt.gz	TRUE	reported	86134541	2.05e-06	0.0268	herpes zoster	TRUE	reported	cVC3RF	401866	5.61e-05	22.5484	0.142337	2	1	TRUE
rs2965306	G	A	G	A	0.125661	0.025159	0.842639	NA	FALSE	FALSE	FALSE	2HnnjI	15	0.015108	0.102794	16966	genus..Eubacteriumrectalegroup.id.14374.summary.txt.gz	TRUE	reported	47919738	3.98e-06	0.027244	herpes zoster	TRUE	reported	cVC3RF	401866	5.29e-05	21.2752	0.157361	2	1	TRUE
rs2965306	G	A	G	A	0.125661	-0.0383	0.842639	NA	FALSE	FALSE	FALSE	Jv61U1	15	0.02638	0.102895	5321	genus..Eubacteriumoxidoreducensgroup.id.11339.summary.txt.gz	TRUE	reported	47919738	3.98e-06	0.027244	herpes zoster	TRUE	reported	cVC3RF	401866	5.29e-05	21.2752	0.157361	2	1	TRUE
rs7766156	G	C	G	C	-0.11971	0.022173	0.249937	NA	FALSE	TRUE	TRUE	CZQvF2	6	0.01392	0.102974	14156	genus.Barnesiella.id.944.summary.txt.gz	TRUE	reported	31282013	1.41e-07	0.022743	herpes zoster	TRUE	reported	cVC3RF	401866	6.89e-05	27.7025	0.249937	2	1	FALSE
rs6446362	A	G	A	G	0.100464	0.019134	0.715536	NA	FALSE	FALSE	FALSE	bP4EH7	4	0.011655	0.103544	16770	genus.RuminococcaceaeUCG013.id.11370.summary.txt.gz	TRUE	reported	5456307	3.61e-06	0.021686	herpes zoster	TRUE	reported	cVC3RF	401866	5.34e-05	21.4617	0.284464	2	1	TRUE
rs8181185	C	A	C	A	0.099107	0.026079	0.596912	NA	FALSE	FALSE	FALSE	H5O0oT	9	0.016019	0.103688	7983	genus.DefluviitaleaceaeUCG011.id.11287.summary.txt.gz	TRUE	reported	21166792	5.07e-07	0.019728	herpes zoster	TRUE	reported	cVC3RF	401866	6.28e-05	25.2362	0.403088	2	1	TRUE
rs62482377	C	G	C	G	-0.14977	-0.03167	0.115381	NA	FALSE	TRUE	TRUE	ijqgbV	7	0.019747	0.104189	11343	genus.Dialister.id.2183.summary.txt.gz	TRUE	reported	156000000	1.78e-06	0.031354	herpes zoster	TRUE	reported	cVC3RF	401866	5.68e-05	22.8159	0.115381	2	1	FALSE
rs8181185	C	A	C	A	0.099107	-0.02702	0.596912	NA	FALSE	FALSE	FALSE	MTXnoL	9	0.016549	0.104265	7468	genus.Actinomyces.id.423.summary.txt.gz	TRUE	reported	21166792	5.07e-07	0.019728	herpes zoster	TRUE	reported	cVC3RF	401866	6.28e-05	25.2362	0.403088	2	1	TRUE
rs2965306	G	A	G	A	0.125661	-0.06169	0.842639	NA	FALSE	FALSE	FALSE	hUztg5	15	0.035265	0.104572	3220	genus.RikenellaceaeRC9gutgroup.id.11191.summary.txt.gz	TRUE	reported	47919738	3.98e-06	0.027244	herpes zoster	TRUE	reported	cVC3RF	401866	5.29e-05	21.2752	0.157361	2	1	TRUE
rs7530647	A	G	A	G	-0.1096	0.043116	0.215689	NA	FALSE	FALSE	FALSE	gaGWqn	1	0.027106	0.104737	3799	genus.Howardella.id.2000.summary.txt.gz	TRUE	reported	39879939	4.48e-06	0.023891	herpes zoster	TRUE	reported	cVC3RF	401866	5.24e-05	21.0454	0.215689	2	1	TRUE
rs79408779	T	C	T	C	0.182921	0.055941	0.067665	NA	FALSE	FALSE	FALSE	plDzJm	2	0.034357	0.106877	7815	genus.RuminococcaceaeUCG003.id.11361.summary.txt.gz	TRUE	reported	16431236	1e-06	0.037398	herpes zoster	TRUE	reported	cVC3RF	401866	5.95e-05	23.9242	0.067665	2	1	TRUE
rs62482377	C	G	C	G	-0.14977	0.028629	0.115381	NA	FALSE	TRUE	TRUE	OaLa2C	7	0.016832	0.107455	15631	genus.Lachnospira.id.2004.summary.txt.gz	TRUE	reported	156000000	1.78e-06	0.031354	herpes zoster	TRUE	reported	cVC3RF	401866	5.68e-05	22.8159	0.115381	2	1	FALSE
rs7766156	G	C	G	C	-0.11971	0.038056	0.249937	NA	FALSE	TRUE	TRUE	w2UEQf	6	0.023473	0.107937	5017	genus.Anaerofilum.id.2053.summary.txt.gz	TRUE	reported	31282013	1.41e-07	0.022743	herpes zoster	TRUE	reported	cVC3RF	401866	6.89e-05	27.7025	0.249937	2	1	FALSE
rs7766156	G	C	G	C	-0.11971	0.019977	0.249937	NA	FALSE	TRUE	TRUE	tGECc5	6	0.01251	0.108144	17458	genus.Alistipes.id.968.summary.txt.gz	TRUE	reported	31282013	1.41e-07	0.022743	herpes zoster	TRUE	reported	cVC3RF	401866	6.89e-05	27.7025	0.249937	2	1	FALSE
rs7766156	G	C	G	C	-0.11971	0.025202	0.249937	NA	FALSE	TRUE	TRUE	DqvUY1	6	0.016409	0.108537	10097	genus.LachnospiraceaeUCG001.id.11321.summary.txt.gz	TRUE	reported	31282013	1.41e-07	0.022743	herpes zoster	TRUE	reported	cVC3RF	401866	6.89e-05	27.7025	0.249937	2	1	FALSE
rs4451553	T	C	T	C	-0.09344	-0.02121	0.346161	NA	FALSE	FALSE	FALSE	Pt4Qga	1	0.013283	0.110529	12519	family.Acidaminococcaceae.id.2166.summary.txt.gz	TRUE	reported	151000000	4.79e-06	0.020429	herpes zoster	TRUE	reported	cVC3RF	401866	5.21e-05	20.9195	0.346161	2	1	TRUE
rs81302	G	A	G	A	-0.0955	0.018338	0.380445	NA	FALSE	FALSE	FALSE	oIFgQD	4	0.011436	0.112401	17378	genus..Eubacteriumcoprostanoligenesgroup.id.11375.summary.txt.gz	TRUE	reported	112000000	1.72e-06	0.019964	herpes zoster	TRUE	reported	cVC3RF	401866	5.69e-05	22.8805	0.380445	2	1	TRUE
rs8181185	C	A	C	A	0.099107	0.025382	0.596912	NA	FALSE	FALSE	FALSE	xyDC0o	9	0.016	0.112749	8002	family.Defluviitaleaceae.id.1924.summary.txt.gz	TRUE	reported	21166792	5.07e-07	0.019728	herpes zoster	TRUE	reported	cVC3RF	401866	6.28e-05	25.2362	0.403088	2	1	TRUE
rs8181185	C	A	C	A	0.099107	-0.03808	0.596912	NA	FALSE	FALSE	FALSE	hS6dKj	9	0.02383	0.112779	3590	genus..Eubacteriumfissicatenagroup.id.14373.summary.txt.gz	TRUE	reported	21166792	5.07e-07	0.019728	herpes zoster	TRUE	reported	cVC3RF	401866	6.28e-05	25.2362	0.403088	2	1	TRUE
rs81302	G	A	G	A	-0.0955	0.026298	0.380445	NA	FALSE	FALSE	FALSE	xyDC0o	4	0.016603	0.113109	8202	family.Defluviitaleaceae.id.1924.summary.txt.gz	TRUE	reported	112000000	1.72e-06	0.019964	herpes zoster	TRUE	reported	cVC3RF	401866	5.69e-05	22.8805	0.380445	2	1	TRUE
rs7530647	A	G	A	G	-0.1096	-0.04349	0.215689	NA	FALSE	FALSE	FALSE	hjCvpx	1	0.027204	0.113173	3723	genus.Gordonibacter.id.821.summary.txt.gz	TRUE	reported	39879939	4.48e-06	0.023891	herpes zoster	TRUE	reported	cVC3RF	401866	5.24e-05	21.0454	0.215689	2	1	TRUE
rs2965306	G	A	G	A	0.125661	-0.0476	0.842639	NA	FALSE	FALSE	FALSE	prI48n	15	0.028479	0.113404	4565	genus.unknowngenus.id.959.summary.txt.gz	TRUE	reported	47919738	3.98e-06	0.027244	herpes zoster	TRUE	reported	cVC3RF	401866	5.29e-05	21.2752	0.157361	2	1	TRUE
rs8054806	T	G	T	G	0.127262	0.022412	0.142337	NA	FALSE	FALSE	FALSE	3DumlP	16	0.014985	0.113597	14535	genus.LachnospiraceaeND3007group.id.11317.summary.txt.gz	TRUE	reported	86134541	2.05e-06	0.0268	herpes zoster	TRUE	reported	cVC3RF	401866	5.61e-05	22.5484	0.142337	2	1	TRUE
rs6446362	A	G	A	G	0.100464	0.019259	0.715536	NA	FALSE	FALSE	FALSE	bczQ4F	4	0.011913	0.11404	16058	family.Peptostreptococcaceae.id.2042.summary.txt.gz	TRUE	reported	5456307	3.61e-06	0.021686	herpes zoster	TRUE	reported	cVC3RF	401866	5.34e-05	21.4617	0.284464	2	1	TRUE
rs7530647	A	G	A	G	-0.1096	-0.01935	0.215689	NA	FALSE	FALSE	FALSE	nS78Iz	1	0.012674	0.114288	17374	class.Bacilli.id.1673.summary.txt.gz	TRUE	reported	39879939	4.48e-06	0.023891	herpes zoster	TRUE	reported	cVC3RF	401866	5.24e-05	21.0454	0.215689	2	1	TRUE
rs4451553	T	C	T	C	-0.09344	-0.03211	0.346161	NA	FALSE	FALSE	FALSE	9kvnep	1	0.020812	0.114416	5100	family.unknownfamily.id.1000006161.summary.txt.gz	TRUE	reported	151000000	4.79e-06	0.020429	herpes zoster	TRUE	reported	cVC3RF	401866	5.21e-05	20.9195	0.346161	2	1	TRUE
rs4451553	T	C	T	C	-0.09344	-0.03211	0.346161	NA	FALSE	FALSE	FALSE	KK8Hj6	1	0.020812	0.114416	5100	genus.unknowngenus.id.1000006162.summary.txt.gz	TRUE	reported	151000000	4.79e-06	0.020429	herpes zoster	TRUE	reported	cVC3RF	401866	5.21e-05	20.9195	0.346161	2	1	TRUE
rs4451553	T	C	T	C	-0.09344	-0.03211	0.346161	NA	FALSE	FALSE	FALSE	RAH9Sy	1	0.020812	0.114416	5100	order.NB1n.id.3953.summary.txt.gz	TRUE	reported	151000000	4.79e-06	0.020429	herpes zoster	TRUE	reported	cVC3RF	401866	5.21e-05	20.9195	0.346161	2	1	TRUE
rs7530647	A	G	A	G	-0.1096	-0.03622	0.215689	NA	FALSE	FALSE	FALSE	prI48n	1	0.023771	0.114457	4866	genus.unknowngenus.id.959.summary.txt.gz	TRUE	reported	39879939	4.48e-06	0.023891	herpes zoster	TRUE	reported	cVC3RF	401866	5.24e-05	21.0454	0.215689	2	1	TRUE
rs6446362	A	G	A	G	0.100464	0.035107	0.715536	NA	FALSE	FALSE	FALSE	1lD8Un	4	0.023311	0.115806	4208	genus.Hungatella.id.11306.summary.txt.gz	TRUE	reported	5456307	3.61e-06	0.021686	herpes zoster	TRUE	reported	cVC3RF	401866	5.34e-05	21.4617	0.284464	2	1	TRUE
rs8054806	T	G	T	G	0.127262	0.048708	0.142337	NA	FALSE	FALSE	FALSE	0zEn2m	16	0.031227	0.115947	3271	genus..Eubacteriumnodatumgroup.id.11297.summary.txt.gz	TRUE	reported	86134541	2.05e-06	0.0268	herpes zoster	TRUE	reported	cVC3RF	401866	5.61e-05	22.5484	0.142337	2	1	TRUE
rs81302	G	A	G	A	-0.0955	-0.03721	0.380445	NA	FALSE	FALSE	FALSE	D6fAB6	4	0.023777	0.116629	4000	genus..Eubacteriumbrachygroup.id.11296.summary.txt.gz	TRUE	reported	112000000	1.72e-06	0.019964	herpes zoster	TRUE	reported	cVC3RF	401866	5.69e-05	22.8805	0.380445	2	1	TRUE
rs8054806	T	G	T	G	0.127262	0.024457	0.142337	NA	FALSE	FALSE	FALSE	lyNsLK	16	0.015462	0.117896	13610	genus.LachnospiraceaeUCG004.id.11324.summary.txt.gz	TRUE	reported	86134541	2.05e-06	0.0268	herpes zoster	TRUE	reported	cVC3RF	401866	5.61e-05	22.5484	0.142337	2	1	TRUE
rs7766156	G	C	G	C	-0.11971	0.021394	0.249937	NA	FALSE	TRUE	TRUE	AkiHfh	6	0.012973	0.118395	16235	genus.ChristensenellaceaeR.7group.id.11283.summary.txt.gz	TRUE	reported	31282013	1.41e-07	0.022743	herpes zoster	TRUE	reported	cVC3RF	401866	6.89e-05	27.7025	0.249937	2	1	FALSE
rs7530647	A	G	A	G	-0.1096	-0.01918	0.215689	NA	FALSE	FALSE	FALSE	0zzWOl	1	0.012704	0.118441	17292	order.Lactobacillales.id.1800.summary.txt.gz	TRUE	reported	39879939	4.48e-06	0.023891	herpes zoster	TRUE	reported	cVC3RF	401866	5.24e-05	21.0454	0.215689	2	1	TRUE
rs7766156	G	C	G	C	-0.11971	0.026707	0.249937	NA	FALSE	TRUE	TRUE	AsENlK	6	0.017212	0.119116	9202	genus.Veillonella.id.2198.summary.txt.gz	TRUE	reported	31282013	1.41e-07	0.022743	herpes zoster	TRUE	reported	cVC3RF	401866	6.89e-05	27.7025	0.249937	2	1	FALSE
rs13313427	A	G	A	G	0.129858	-0.03409	0.850281	NA	FALSE	FALSE	FALSE	ROb2Lf	15	0.021871	0.119859	7739	genus..Eubacteriumruminantiumgroup.id.11340.summary.txt.gz	TRUE	reported	90547536	3.28e-06	0.027913	herpes zoster	TRUE	reported	cVC3RF	401866	5.39e-05	21.6439	0.149719	2	1	TRUE
rs81302	G	A	G	A	-0.0955	-0.02298	0.380445	NA	FALSE	FALSE	FALSE	XMgUSd	4	0.014898	0.120089	10127	genus.unknowngenus.id.2001.summary.txt.gz	TRUE	reported	112000000	1.72e-06	0.019964	herpes zoster	TRUE	reported	cVC3RF	401866	5.69e-05	22.8805	0.380445	2	1	TRUE
rs62482377	C	G	C	G	-0.14977	-0.02438	0.115381	NA	FALSE	TRUE	TRUE	OHpfZU	7	0.016366	0.120793	16516	genus.Fusicatenibacter.id.11305.summary.txt.gz	TRUE	reported	156000000	1.78e-06	0.031354	herpes zoster	TRUE	reported	cVC3RF	401866	5.68e-05	22.8159	0.115381	2	1	FALSE
rs8181185	C	A	C	A	0.099107	0.016436	0.596912	NA	FALSE	FALSE	FALSE	v4Kine	9	0.010711	0.122438	17859	phylum.Firmicutes.id.1672.summary.txt.gz	TRUE	reported	21166792	5.07e-07	0.019728	herpes zoster	TRUE	reported	cVC3RF	401866	6.28e-05	25.2362	0.403088	2	1	TRUE
rs4451553	T	C	T	C	-0.09344	0.017535	0.346161	NA	FALSE	FALSE	FALSE	bP4EH7	1	0.011517	0.124188	16766	genus.RuminococcaceaeUCG013.id.11370.summary.txt.gz	TRUE	reported	151000000	4.79e-06	0.020429	herpes zoster	TRUE	reported	cVC3RF	401866	5.21e-05	20.9195	0.346161	2	1	TRUE
rs81302	G	A	G	A	-0.0955	-0.0191	0.380445	NA	FALSE	FALSE	FALSE	YOHDIh	4	0.012424	0.126185	14696	genus.Odoribacter.id.952.summary.txt.gz	TRUE	reported	112000000	1.72e-06	0.019964	herpes zoster	TRUE	reported	cVC3RF	401866	5.69e-05	22.8805	0.380445	2	1	TRUE
rs8054806	T	G	T	G	0.127262	0.027029	0.142337	NA	FALSE	FALSE	FALSE	2d5l4p	16	0.016828	0.127355	11523	genus.Akkermansia.id.4037.summary.txt.gz	TRUE	reported	86134541	2.05e-06	0.0268	herpes zoster	TRUE	reported	cVC3RF	401866	5.61e-05	22.5484	0.142337	2	1	TRUE
rs7530647	A	G	A	G	-0.1096	-0.02654	0.215689	NA	FALSE	FALSE	FALSE	d93GRZ	1	0.017027	0.127854	9593	class.Alphaproteobacteria.id.2379.summary.txt.gz	TRUE	reported	39879939	4.48e-06	0.023891	herpes zoster	TRUE	reported	cVC3RF	401866	5.24e-05	21.0454	0.215689	2	1	TRUE
rs7530647	A	G	A	G	-0.1096	0.040443	0.215689	NA	FALSE	FALSE	FALSE	hS6dKj	1	0.026835	0.128793	3831	genus..Eubacteriumfissicatenagroup.id.14373.summary.txt.gz	TRUE	reported	39879939	4.48e-06	0.023891	herpes zoster	TRUE	reported	cVC3RF	401866	5.24e-05	21.0454	0.215689	2	1	TRUE
rs7766156	G	C	G	C	-0.11971	0.019296	0.249937	NA	FALSE	TRUE	TRUE	ohqC8n	6	0.012323	0.129057	17913	family.Porphyromonadaceae.id.943.summary.txt.gz	TRUE	reported	31282013	1.41e-07	0.022743	herpes zoster	TRUE	reported	cVC3RF	401866	6.89e-05	27.7025	0.249937	2	1	FALSE
rs8181185	C	A	C	A	0.099107	-0.02475	0.596912	NA	FALSE	FALSE	FALSE	LSP11y	9	0.016284	0.12962	7711	order.Actinomycetales.id.420.summary.txt.gz	TRUE	reported	21166792	5.07e-07	0.019728	herpes zoster	TRUE	reported	cVC3RF	401866	6.28e-05	25.2362	0.403088	2	1	TRUE
rs8054806	T	G	T	G	0.127262	0.021388	0.142337	NA	FALSE	FALSE	FALSE	TjdCo2	16	0.014151	0.129656	16282	genus.RuminococcaceaeUCG002.id.11360.summary.txt.gz	TRUE	reported	86134541	2.05e-06	0.0268	herpes zoster	TRUE	reported	cVC3RF	401866	5.61e-05	22.5484	0.142337	2	1	TRUE
rs2965306	G	A	G	A	0.125661	0.028675	0.842639	NA	FALSE	FALSE	FALSE	6wAjd9	15	0.017367	0.129695	12777	genus.Bilophila.id.3170.summary.txt.gz	TRUE	reported	47919738	3.98e-06	0.027244	herpes zoster	TRUE	reported	cVC3RF	401866	5.29e-05	21.2752	0.157361	2	1	TRUE
rs6446362	A	G	A	G	0.100464	0.026192	0.715536	NA	FALSE	FALSE	FALSE	ROb2Lf	4	0.01721	0.130114	7736	genus..Eubacteriumruminantiumgroup.id.11340.summary.txt.gz	TRUE	reported	5456307	3.61e-06	0.021686	herpes zoster	TRUE	reported	cVC3RF	401866	5.34e-05	21.4617	0.284464	2	1	TRUE
rs8181185	C	A	C	A	0.099107	0.016137	0.596912	NA	FALSE	FALSE	FALSE	4aEDRw	9	0.010711	0.130158	17859	class.Clostridia.id.1859.summary.txt.gz	TRUE	reported	21166792	5.07e-07	0.019728	herpes zoster	TRUE	reported	cVC3RF	401866	6.28e-05	25.2362	0.403088	2	1	TRUE
rs7766156	G	C	G	C	-0.11971	0.04265	0.249937	NA	FALSE	TRUE	TRUE	gaGWqn	6	0.026868	0.130162	3776	genus.Howardella.id.2000.summary.txt.gz	TRUE	reported	31282013	1.41e-07	0.022743	herpes zoster	TRUE	reported	cVC3RF	401866	6.89e-05	27.7025	0.249937	2	1	FALSE
rs8054806	T	G	T	G	0.127262	0.021427	0.142337	NA	FALSE	FALSE	FALSE	WZXtSK	16	0.014335	0.130788	15824	genus.Anaerotruncus.id.2054.summary.txt.gz	TRUE	reported	86134541	2.05e-06	0.0268	herpes zoster	TRUE	reported	cVC3RF	401866	5.61e-05	22.5484	0.142337	2	1	TRUE
rs81302	G	A	G	A	-0.0955	0.021018	0.380445	NA	FALSE	FALSE	FALSE	ZJtIrj	4	0.013771	0.131072	11949	genus.Marvinbryantia.id.2005.summary.txt.gz	TRUE	reported	112000000	1.72e-06	0.019964	herpes zoster	TRUE	reported	cVC3RF	401866	5.69e-05	22.8805	0.380445	2	1	TRUE
rs8054806	T	G	T	G	0.127262	0.026747	0.142337	NA	FALSE	FALSE	FALSE	bPFAXx	16	0.016828	0.13134	11524	class.Verrucomicrobiae.id.4029.summary.txt.gz	TRUE	reported	86134541	2.05e-06	0.0268	herpes zoster	TRUE	reported	cVC3RF	401866	5.61e-05	22.5484	0.142337	2	1	TRUE
rs8054806	T	G	T	G	0.127262	0.026747	0.142337	NA	FALSE	FALSE	FALSE	yWeZoP	16	0.016828	0.13134	11524	family.Verrucomicrobiaceae.id.4036.summary.txt.gz	TRUE	reported	86134541	2.05e-06	0.0268	herpes zoster	TRUE	reported	cVC3RF	401866	5.61e-05	22.5484	0.142337	2	1	TRUE
rs8054806	T	G	T	G	0.127262	0.026747	0.142337	NA	FALSE	FALSE	FALSE	QGkwCl	16	0.016828	0.13134	11524	order.Verrucomicrobiales.id.4030.summary.txt.gz	TRUE	reported	86134541	2.05e-06	0.0268	herpes zoster	TRUE	reported	cVC3RF	401866	5.61e-05	22.5484	0.142337	2	1	TRUE
rs8054806	T	G	T	G	0.127262	0.04553	0.142337	NA	FALSE	FALSE	FALSE	hUztg5	16	0.032005	0.131669	3171	genus.RikenellaceaeRC9gutgroup.id.11191.summary.txt.gz	TRUE	reported	86134541	2.05e-06	0.0268	herpes zoster	TRUE	reported	cVC3RF	401866	5.61e-05	22.5484	0.142337	2	1	TRUE
rs79408779	T	C	T	C	0.182921	-0.05059	0.067665	NA	FALSE	FALSE	FALSE	bP4EH7	2	0.03068	0.131894	9800	genus.RuminococcaceaeUCG013.id.11370.summary.txt.gz	TRUE	reported	16431236	1e-06	0.037398	herpes zoster	TRUE	reported	cVC3RF	401866	5.95e-05	23.9242	0.067665	2	1	TRUE
rs62482377	C	G	C	G	-0.14977	0.045644	0.115381	NA	FALSE	TRUE	TRUE	khiRHB	7	0.029626	0.131945	4955	family.Oxalobacteraceae.id.2966.summary.txt.gz	TRUE	reported	156000000	1.78e-06	0.031354	herpes zoster	TRUE	reported	cVC3RF	401866	5.68e-05	22.8159	0.115381	2	1	FALSE
rs8181185	C	A	C	A	0.099107	-0.02457	0.596912	NA	FALSE	FALSE	FALSE	XQ4hxe	9	0.016285	0.132445	7710	family.Actinomycetaceae.id.421.summary.txt.gz	TRUE	reported	21166792	5.07e-07	0.019728	herpes zoster	TRUE	reported	cVC3RF	401866	6.28e-05	25.2362	0.403088	2	1	TRUE
rs2965306	G	A	G	A	0.125661	0.022862	0.842639	NA	FALSE	FALSE	FALSE	lymqt0	15	0.015186	0.133991	16717	class.Betaproteobacteria.id.2867.summary.txt.gz	TRUE	reported	47919738	3.98e-06	0.027244	herpes zoster	TRUE	reported	cVC3RF	401866	5.29e-05	21.2752	0.157361	2	1	TRUE
rs4451553	T	C	T	C	-0.09344	0.016525	0.346161	NA	FALSE	FALSE	FALSE	c5EUVO	1	0.011304	0.134005	17389	genus.Ruminiclostridium5.id.11355.summary.txt.gz	TRUE	reported	151000000	4.79e-06	0.020429	herpes zoster	TRUE	reported	cVC3RF	401866	5.21e-05	20.9195	0.346161	2	1	TRUE
rs8054806	T	G	T	G	0.127262	-0.02432	0.142337	NA	FALSE	FALSE	FALSE	V9m5rc	16	0.015413	0.134096	13801	genus.Collinsella.id.815.summary.txt.gz	TRUE	reported	86134541	2.05e-06	0.0268	herpes zoster	TRUE	reported	cVC3RF	401866	5.61e-05	22.5484	0.142337	2	1	TRUE
rs7766156	G	C	G	C	-0.11971	0.019536	0.249937	NA	FALSE	TRUE	TRUE	rZuEqJ	6	0.012225	0.134994	18187	family.Bacteroidaceae.id.917.summary.txt.gz	TRUE	reported	31282013	1.41e-07	0.022743	herpes zoster	TRUE	reported	cVC3RF	401866	6.89e-05	27.7025	0.249937	2	1	FALSE
rs7766156	G	C	G	C	-0.11971	0.019536	0.249937	NA	FALSE	TRUE	TRUE	sNlK33	6	0.012225	0.134994	18187	genus.Bacteroides.id.918.summary.txt.gz	TRUE	reported	31282013	1.41e-07	0.022743	herpes zoster	TRUE	reported	cVC3RF	401866	6.89e-05	27.7025	0.249937	2	1	FALSE
rs81302	G	A	G	A	-0.0955	-0.04115	0.380445	NA	FALSE	FALSE	FALSE	zY0q24	4	0.026848	0.135396	3155	family.FamilyXI.id.1936.summary.txt.gz	TRUE	reported	112000000	1.72e-06	0.019964	herpes zoster	TRUE	reported	cVC3RF	401866	5.69e-05	22.8805	0.380445	2	1	TRUE
rs7530647	A	G	A	G	-0.1096	0.024344	0.215689	NA	FALSE	FALSE	FALSE	gMhU4w	1	0.016076	0.136204	10717	family.Peptococcaceae.id.2024.summary.txt.gz	TRUE	reported	39879939	4.48e-06	0.023891	herpes zoster	TRUE	reported	cVC3RF	401866	5.24e-05	21.0454	0.215689	2	1	TRUE
rs62482377	C	G	C	G	-0.14977	0.0505	0.115381	NA	FALSE	TRUE	TRUE	ZPx0To	7	0.033807	0.136385	3841	genus.Lactococcus.id.1851.summary.txt.gz	TRUE	reported	156000000	1.78e-06	0.031354	herpes zoster	TRUE	reported	cVC3RF	401866	5.68e-05	22.8159	0.115381	2	1	FALSE
rs62482377	C	G	C	G	-0.14977	0.023095	0.115381	NA	FALSE	TRUE	TRUE	VpRyeg	7	0.01596	0.136676	17399	phylum.Bacteroidetes.id.905.summary.txt.gz	TRUE	reported	156000000	1.78e-06	0.031354	herpes zoster	TRUE	reported	cVC3RF	401866	5.68e-05	22.8159	0.115381	2	1	FALSE
rs62482377	C	G	C	G	-0.14977	-0.03916	0.115381	NA	FALSE	TRUE	TRUE	a6C9Ph	7	0.02596	0.137866	6600	genus.Paraprevotella.id.962.summary.txt.gz	TRUE	reported	156000000	1.78e-06	0.031354	herpes zoster	TRUE	reported	cVC3RF	401866	5.68e-05	22.8159	0.115381	2	1	FALSE
rs8054806	T	G	T	G	0.127262	-0.0472	0.142337	NA	FALSE	FALSE	FALSE	SpkGON	16	0.0321	0.138285	3106	genus.Sellimonas.id.14369.summary.txt.gz	TRUE	reported	86134541	2.05e-06	0.0268	herpes zoster	TRUE	reported	cVC3RF	401866	5.61e-05	22.5484	0.142337	2	1	TRUE
rs4451553	T	C	T	C	-0.09344	-0.02304	0.346161	NA	FALSE	FALSE	FALSE	AZ5ws0	1	0.01533	0.13879	9407	family.Pasteurellaceae.id.3689.summary.txt.gz	TRUE	reported	151000000	4.79e-06	0.020429	herpes zoster	TRUE	reported	cVC3RF	401866	5.21e-05	20.9195	0.346161	2	1	TRUE
rs4451553	T	C	T	C	-0.09344	-0.02304	0.346161	NA	FALSE	FALSE	FALSE	hw7Fpi	1	0.01533	0.13879	9407	order.Pasteurellales.id.3688.summary.txt.gz	TRUE	reported	151000000	4.79e-06	0.020429	herpes zoster	TRUE	reported	cVC3RF	401866	5.21e-05	20.9195	0.346161	2	1	TRUE
rs8181185	C	A	C	A	0.099107	0.015775	0.596912	NA	FALSE	FALSE	FALSE	HPJfuR	9	0.010711	0.138979	17859	order.Clostridiales.id.1863.summary.txt.gz	TRUE	reported	21166792	5.07e-07	0.019728	herpes zoster	TRUE	reported	cVC3RF	401866	6.28e-05	25.2362	0.403088	2	1	TRUE
rs2965306	G	A	G	A	0.125661	-0.02128	0.842639	NA	FALSE	FALSE	FALSE	nAX02o	15	0.015731	0.139043	15973	genus.Streptococcus.id.1853.summary.txt.gz	TRUE	reported	47919738	3.98e-06	0.027244	herpes zoster	TRUE	reported	cVC3RF	401866	5.29e-05	21.2752	0.157361	2	1	TRUE
rs7530647	A	G	A	G	-0.1096	-0.02605	0.215689	NA	FALSE	FALSE	FALSE	7FcZqf	1	0.01758	0.141702	8929	genus.Oscillibacter.id.2063.summary.txt.gz	TRUE	reported	39879939	4.48e-06	0.023891	herpes zoster	TRUE	reported	cVC3RF	401866	5.24e-05	21.0454	0.215689	2	1	TRUE
rs81302	G	A	G	A	-0.0955	0.024386	0.380445	NA	FALSE	FALSE	FALSE	dawcT6	4	0.016838	0.142246	7953	family.BacteroidalesS24.7group.id.11173.summary.txt.gz	TRUE	reported	112000000	1.72e-06	0.019964	herpes zoster	TRUE	reported	cVC3RF	401866	5.69e-05	22.8805	0.380445	2	1	TRUE
rs81302	G	A	G	A	-0.0955	0.024386	0.380445	NA	FALSE	FALSE	FALSE	vQ25Ku	4	0.016838	0.142246	7953	genus.unknowngenus.id.1000005479.summary.txt.gz	TRUE	reported	112000000	1.72e-06	0.019964	herpes zoster	TRUE	reported	cVC3RF	401866	5.69e-05	22.8805	0.380445	2	1	TRUE
rs8181185	C	A	C	A	0.099107	-0.01665	0.596912	NA	FALSE	FALSE	FALSE	COcFio	9	0.011215	0.142863	16291	genus.Ruminiclostridium9.id.11357.summary.txt.gz	TRUE	reported	21166792	5.07e-07	0.019728	herpes zoster	TRUE	reported	cVC3RF	401866	6.28e-05	25.2362	0.403088	2	1	TRUE
rs7530647	A	G	A	G	-0.1096	0.018856	0.215689	NA	FALSE	FALSE	FALSE	bP4EH7	1	0.012887	0.142868	16770	genus.RuminococcaceaeUCG013.id.11370.summary.txt.gz	TRUE	reported	39879939	4.48e-06	0.023891	herpes zoster	TRUE	reported	cVC3RF	401866	5.24e-05	21.0454	0.215689	2	1	TRUE
rs79408779	T	C	T	C	0.182921	0.04367	0.067665	NA	FALSE	FALSE	FALSE	WZXtSK	2	0.03143	0.143945	9384	genus.Anaerotruncus.id.2054.summary.txt.gz	TRUE	reported	16431236	1e-06	0.037398	herpes zoster	TRUE	reported	cVC3RF	401866	5.95e-05	23.9242	0.067665	2	1	TRUE
rs8181185	C	A	C	A	0.099107	-0.01768	0.596912	NA	FALSE	FALSE	FALSE	Ygdbdm	9	0.012133	0.144651	13922	genus.RuminococcaceaeUCG014.id.11371.summary.txt.gz	TRUE	reported	21166792	5.07e-07	0.019728	herpes zoster	TRUE	reported	cVC3RF	401866	6.28e-05	25.2362	0.403088	2	1	TRUE
rs7766156	G	C	G	C	-0.11971	-0.0206	0.249937	NA	FALSE	TRUE	TRUE	QMLyYF	6	0.014322	0.145834	13294	genus..Ruminococcusgauvreauiigroup.id.11342.summary.txt.gz	TRUE	reported	31282013	1.41e-07	0.022743	herpes zoster	TRUE	reported	cVC3RF	401866	6.89e-05	27.7025	0.249937	2	1	FALSE
rs7530647	A	G	A	G	-0.1096	0.023859	0.215689	NA	FALSE	FALSE	FALSE	WG9dNq	1	0.0164	0.146103	10299	genus.unknowngenus.id.1868.summary.txt.gz	TRUE	reported	39879939	4.48e-06	0.023891	herpes zoster	TRUE	reported	cVC3RF	401866	5.24e-05	21.0454	0.215689	2	1	TRUE
rs8054806	T	G	T	G	0.127262	-0.02119	0.142337	NA	FALSE	FALSE	FALSE	L7IGST	16	0.014575	0.146113	15423	class.Actinobacteria.id.419.summary.txt.gz	TRUE	reported	86134541	2.05e-06	0.0268	herpes zoster	TRUE	reported	cVC3RF	401866	5.61e-05	22.5484	0.142337	2	1	TRUE
rs4451553	T	C	T	C	-0.09344	0.034059	0.346161	NA	FALSE	FALSE	FALSE	ZPx0To	1	0.023411	0.146497	4052	genus.Lactococcus.id.1851.summary.txt.gz	TRUE	reported	151000000	4.79e-06	0.020429	herpes zoster	TRUE	reported	cVC3RF	401866	5.21e-05	20.9195	0.346161	2	1	TRUE
rs7766156	G	C	G	C	-0.11971	0.019267	0.249937	NA	FALSE	TRUE	TRUE	K13tps	6	0.012765	0.146592	16748	family.Christensenellaceae.id.1866.summary.txt.gz	TRUE	reported	31282013	1.41e-07	0.022743	herpes zoster	TRUE	reported	cVC3RF	401866	6.89e-05	27.7025	0.249937	2	1	FALSE
rs2965306	G	A	G	A	0.125661	-0.04743	0.842639	NA	FALSE	FALSE	FALSE	KAETIV	15	0.033146	0.146872	3239	genus.Catenibacterium.id.2153.summary.txt.gz	TRUE	reported	47919738	3.98e-06	0.027244	herpes zoster	TRUE	reported	cVC3RF	401866	5.29e-05	21.2752	0.157361	2	1	TRUE
rs7530647	A	G	A	G	-0.1096	-0.02129	0.215689	NA	FALSE	FALSE	FALSE	gGPUNQ	1	0.014509	0.148278	13233	genus.LachnospiraceaeUCG010.id.11330.summary.txt.gz	TRUE	reported	39879939	4.48e-06	0.023891	herpes zoster	TRUE	reported	cVC3RF	401866	5.24e-05	21.0454	0.215689	2	1	TRUE
rs7530647	A	G	A	G	-0.1096	0.017931	0.215689	NA	FALSE	FALSE	FALSE	GMuBZC	1	0.012374	0.148392	18273	genus.Blautia.id.1992.summary.txt.gz	TRUE	reported	39879939	4.48e-06	0.023891	herpes zoster	TRUE	reported	cVC3RF	401866	5.24e-05	21.0454	0.215689	2	1	TRUE
rs6446362	A	G	A	G	0.100464	0.032285	0.715536	NA	FALSE	FALSE	FALSE	r73Mzz	4	0.021714	0.148417	4737	phylum.Lentisphaerae.id.2238.summary.txt.gz	TRUE	reported	5456307	3.61e-06	0.021686	herpes zoster	TRUE	reported	cVC3RF	401866	5.34e-05	21.4617	0.284464	2	1	TRUE
rs8054806	T	G	T	G	0.127262	0.019375	0.142337	NA	FALSE	FALSE	FALSE	bczQ4F	16	0.014598	0.148778	15254	family.Peptostreptococcaceae.id.2042.summary.txt.gz	TRUE	reported	86134541	2.05e-06	0.0268	herpes zoster	TRUE	reported	cVC3RF	401866	5.61e-05	22.5484	0.142337	2	1	TRUE
rs7530647	A	G	A	G	-0.1096	-0.01949	0.215689	NA	FALSE	FALSE	FALSE	IB4hQ4	1	0.013162	0.148879	16101	genus.RuminococcaceaeUCG005.id.11363.summary.txt.gz	TRUE	reported	39879939	4.48e-06	0.023891	herpes zoster	TRUE	reported	cVC3RF	401866	5.24e-05	21.0454	0.215689	2	1	TRUE
rs2965306	G	A	G	A	0.125661	0.022279	0.842639	NA	FALSE	FALSE	FALSE	zcgKFf	15	0.015211	0.148943	16664	order.Burkholderiales.id.2874.summary.txt.gz	TRUE	reported	47919738	3.98e-06	0.027244	herpes zoster	TRUE	reported	cVC3RF	401866	5.29e-05	21.2752	0.157361	2	1	TRUE
rs4451553	T	C	T	C	-0.09344	0.017937	0.346161	NA	FALSE	FALSE	FALSE	XVwXWv	1	0.012506	0.149635	14178	genus.Romboutsia.id.11347.summary.txt.gz	TRUE	reported	151000000	4.79e-06	0.020429	herpes zoster	TRUE	reported	cVC3RF	401866	5.21e-05	20.9195	0.346161	2	1	TRUE
rs4451553	T	C	T	C	-0.09344	0.019954	0.346161	NA	FALSE	FALSE	FALSE	2d5l4p	1	0.013688	0.149959	11860	genus.Akkermansia.id.4037.summary.txt.gz	TRUE	reported	151000000	4.79e-06	0.020429	herpes zoster	TRUE	reported	cVC3RF	401866	5.21e-05	20.9195	0.346161	2	1	TRUE
rs62482377	C	G	C	G	-0.14977	-0.04381	0.115381	NA	FALSE	TRUE	TRUE	9kvnep	7	0.029498	0.150079	5084	family.unknownfamily.id.1000006161.summary.txt.gz	TRUE	reported	156000000	1.78e-06	0.031354	herpes zoster	TRUE	reported	cVC3RF	401866	5.68e-05	22.8159	0.115381	2	1	FALSE
rs62482377	C	G	C	G	-0.14977	-0.04381	0.115381	NA	FALSE	TRUE	TRUE	KK8Hj6	7	0.029498	0.150079	5084	genus.unknowngenus.id.1000006162.summary.txt.gz	TRUE	reported	156000000	1.78e-06	0.031354	herpes zoster	TRUE	reported	cVC3RF	401866	5.68e-05	22.8159	0.115381	2	1	FALSE
rs62482377	C	G	C	G	-0.14977	-0.04381	0.115381	NA	FALSE	TRUE	TRUE	RAH9Sy	7	0.029498	0.150079	5084	order.NB1n.id.3953.summary.txt.gz	TRUE	reported	156000000	1.78e-06	0.031354	herpes zoster	TRUE	reported	cVC3RF	401866	5.68e-05	22.8159	0.115381	2	1	FALSE
rs79408779	T	C	T	C	0.182921	0.059185	0.067665	NA	FALSE	FALSE	FALSE	6U83XH	2	0.03595	0.150088	7159	genus.Escherichia.Shigella.id.3504.summary.txt.gz	TRUE	reported	16431236	1e-06	0.037398	herpes zoster	TRUE	reported	cVC3RF	401866	5.95e-05	23.9242	0.067665	2	1	TRUE
rs62482377	C	G	C	G	-0.14977	0.02506	0.115381	NA	FALSE	TRUE	TRUE	I4q9fy	7	0.016216	0.150182	16788	family.Rikenellaceae.id.967.summary.txt.gz	TRUE	reported	156000000	1.78e-06	0.031354	herpes zoster	TRUE	reported	cVC3RF	401866	5.68e-05	22.8159	0.115381	2	1	FALSE
rs79408779	T	C	T	C	0.182921	-0.04624	0.067665	NA	FALSE	FALSE	FALSE	SzQ2IK	2	0.035028	0.150256	7541	genus.unknowngenus.id.2071.summary.txt.gz	TRUE	reported	16431236	1e-06	0.037398	herpes zoster	TRUE	reported	cVC3RF	401866	5.95e-05	23.9242	0.067665	2	1	TRUE
rs7766156	G	C	G	C	-0.11971	-0.03246	0.249937	NA	FALSE	TRUE	TRUE	khiRHB	6	0.023221	0.150652	5130	family.Oxalobacteraceae.id.2966.summary.txt.gz	TRUE	reported	31282013	1.41e-07	0.022743	herpes zoster	TRUE	reported	cVC3RF	401866	6.89e-05	27.7025	0.249937	2	1	FALSE
rs6446362	A	G	A	G	0.100464	0.032348	0.715536	NA	FALSE	FALSE	FALSE	D0W7EB	4	0.021727	0.151568	4732	class.Lentisphaeria.id.2250.summary.txt.gz	TRUE	reported	5456307	3.61e-06	0.021686	herpes zoster	TRUE	reported	cVC3RF	401866	5.34e-05	21.4617	0.284464	2	1	TRUE
rs6446362	A	G	A	G	0.100464	0.032348	0.715536	NA	FALSE	FALSE	FALSE	yVKwE7	4	0.021727	0.151568	4732	order.Victivallales.id.2254.summary.txt.gz	TRUE	reported	5456307	3.61e-06	0.021686	herpes zoster	TRUE	reported	cVC3RF	401866	5.34e-05	21.4617	0.284464	2	1	TRUE
rs2965306	G	A	G	A	0.125661	-0.02112	0.842639	NA	FALSE	FALSE	FALSE	0liqAo	15	0.018931	0.151653	10710	genus.Phascolarctobacterium.id.2168.summary.txt.gz	TRUE	reported	47919738	3.98e-06	0.027244	herpes zoster	TRUE	reported	cVC3RF	401866	5.29e-05	21.2752	0.157361	2	1	TRUE
rs13313427	A	G	A	G	0.129858	-0.04616	0.850281	NA	FALSE	FALSE	FALSE	KMXTAd	15	0.033232	0.153634	3586	genus.Methanobrevibacter.id.123.summary.txt.gz	TRUE	reported	90547536	3.28e-06	0.027913	herpes zoster	TRUE	reported	cVC3RF	401866	5.39e-05	21.6439	0.149719	2	1	TRUE
rs8181185	C	A	C	A	0.099107	-0.03546	0.596912	NA	FALSE	FALSE	FALSE	nN6fEh	9	0.024819	0.154708	3319	class.Methanobacteria.id.119.summary.txt.gz	TRUE	reported	21166792	5.07e-07	0.019728	herpes zoster	TRUE	reported	cVC3RF	401866	6.28e-05	25.2362	0.403088	2	1	TRUE
rs8181185	C	A	C	A	0.099107	-0.03546	0.596912	NA	FALSE	FALSE	FALSE	jCKjF3	9	0.024819	0.154708	3319	family.Methanobacteriaceae.id.121.summary.txt.gz	TRUE	reported	21166792	5.07e-07	0.019728	herpes zoster	TRUE	reported	cVC3RF	401866	6.28e-05	25.2362	0.403088	2	1	TRUE
rs8181185	C	A	C	A	0.099107	-0.03546	0.596912	NA	FALSE	FALSE	FALSE	gj3TcW	9	0.024819	0.154708	3319	order.Methanobacteriales.id.120.summary.txt.gz	TRUE	reported	21166792	5.07e-07	0.019728	herpes zoster	TRUE	reported	cVC3RF	401866	6.28e-05	25.2362	0.403088	2	1	TRUE
rs4451553	T	C	T	C	-0.09344	0.0197	0.346161	NA	FALSE	FALSE	FALSE	yWeZoP	1	0.013687	0.155193	11861	family.Verrucomicrobiaceae.id.4036.summary.txt.gz	TRUE	reported	151000000	4.79e-06	0.020429	herpes zoster	TRUE	reported	cVC3RF	401866	5.21e-05	20.9195	0.346161	2	1	TRUE
rs4451553	T	C	T	C	-0.09344	0.019674	0.346161	NA	FALSE	FALSE	FALSE	bPFAXx	1	0.013687	0.155731	11861	class.Verrucomicrobiae.id.4029.summary.txt.gz	TRUE	reported	151000000	4.79e-06	0.020429	herpes zoster	TRUE	reported	cVC3RF	401866	5.21e-05	20.9195	0.346161	2	1	TRUE
rs4451553	T	C	T	C	-0.09344	0.019674	0.346161	NA	FALSE	FALSE	FALSE	QGkwCl	1	0.013687	0.155731	11861	order.Verrucomicrobiales.id.4030.summary.txt.gz	TRUE	reported	151000000	4.79e-06	0.020429	herpes zoster	TRUE	reported	cVC3RF	401866	5.21e-05	20.9195	0.346161	2	1	TRUE
rs4451553	T	C	T	C	-0.09344	0.016298	0.346161	NA	FALSE	FALSE	FALSE	KFN8p3	1	0.011443	0.156395	16916	genus.Anaerostipes.id.1991.summary.txt.gz	TRUE	reported	151000000	4.79e-06	0.020429	herpes zoster	TRUE	reported	cVC3RF	401866	5.21e-05	20.9195	0.346161	2	1	TRUE
rs6446362	A	G	A	G	0.100464	0.021414	0.715536	NA	FALSE	FALSE	FALSE	pLs74M	4	0.015487	0.156619	9501	genus.RuminococcaceaeUCG004.id.11362.summary.txt.gz	TRUE	reported	5456307	3.61e-06	0.021686	herpes zoster	TRUE	reported	cVC3RF	401866	5.34e-05	21.4617	0.284464	2	1	TRUE
rs7766156	G	C	G	C	-0.11971	0.032796	0.249937	NA	FALSE	TRUE	TRUE	slCm3y	6	0.022603	0.156819	5376	genus.Tyzzerella3.id.11335.summary.txt.gz	TRUE	reported	31282013	1.41e-07	0.022743	herpes zoster	TRUE	reported	cVC3RF	401866	6.89e-05	27.7025	0.249937	2	1	FALSE
rs62482377	C	G	C	G	-0.14977	0.021954	0.115381	NA	FALSE	TRUE	TRUE	zvc5uQ	7	0.01596	0.157091	17398	class.Bacteroidia.id.912.summary.txt.gz	TRUE	reported	156000000	1.78e-06	0.031354	herpes zoster	TRUE	reported	cVC3RF	401866	5.68e-05	22.8159	0.115381	2	1	FALSE
rs62482377	C	G	C	G	-0.14977	0.021954	0.115381	NA	FALSE	TRUE	TRUE	5JolcF	7	0.01596	0.157091	17398	order.Bacteroidales.id.913.summary.txt.gz	TRUE	reported	156000000	1.78e-06	0.031354	herpes zoster	TRUE	reported	cVC3RF	401866	5.68e-05	22.8159	0.115381	2	1	FALSE
rs7766156	G	C	G	C	-0.11971	0.018551	0.249937	NA	FALSE	TRUE	TRUE	U5Of4T	6	0.013402	0.157684	15205	genus.RuminococcaceaeNK4A214group.id.11358.summary.txt.gz	TRUE	reported	31282013	1.41e-07	0.022743	herpes zoster	TRUE	reported	cVC3RF	401866	6.89e-05	27.7025	0.249937	2	1	FALSE
rs7530647	A	G	A	G	-0.1096	0.020742	0.215689	NA	FALSE	FALSE	FALSE	QMLyYF	1	0.014409	0.158312	13380	genus..Ruminococcusgauvreauiigroup.id.11342.summary.txt.gz	TRUE	reported	39879939	4.48e-06	0.023891	herpes zoster	TRUE	reported	cVC3RF	401866	5.24e-05	21.0454	0.215689	2	1	TRUE
rs7766156	G	C	G	C	-0.11971	0.025622	0.249937	NA	FALSE	TRUE	TRUE	LSP11y	6	0.019158	0.158513	7667	order.Actinomycetales.id.420.summary.txt.gz	TRUE	reported	31282013	1.41e-07	0.022743	herpes zoster	TRUE	reported	cVC3RF	401866	6.89e-05	27.7025	0.249937	2	1	FALSE
rs62482377	C	G	C	G	-0.14977	0.029809	0.115381	NA	FALSE	TRUE	TRUE	SA9MuL	7	0.02083	0.158659	10147	genus.Butyricimonas.id.945.summary.txt.gz	TRUE	reported	156000000	1.78e-06	0.031354	herpes zoster	TRUE	reported	cVC3RF	401866	5.68e-05	22.8159	0.115381	2	1	FALSE
rs7766156	G	C	G	C	-0.11971	-0.01775	0.249937	NA	FALSE	TRUE	TRUE	gcGJqy	6	0.012823	0.159553	16633	genus.Coprococcus1.id.11301.summary.txt.gz	TRUE	reported	31282013	1.41e-07	0.022743	herpes zoster	TRUE	reported	cVC3RF	401866	6.89e-05	27.7025	0.249937	2	1	FALSE
rs62482377	C	G	C	G	-0.14977	-0.03761	0.115381	NA	FALSE	TRUE	TRUE	kGbFNC	7	0.026139	0.159618	6508	genus.LachnospiraceaeUCG008.id.11328.summary.txt.gz	TRUE	reported	156000000	1.78e-06	0.031354	herpes zoster	TRUE	reported	cVC3RF	401866	5.68e-05	22.8159	0.115381	2	1	FALSE
rs7766156	G	C	G	C	-0.11971	0.041067	0.249937	NA	FALSE	TRUE	TRUE	SpkGON	6	0.029558	0.159859	3106	genus.Sellimonas.id.14369.summary.txt.gz	TRUE	reported	31282013	1.41e-07	0.022743	herpes zoster	TRUE	reported	cVC3RF	401866	6.89e-05	27.7025	0.249937	2	1	FALSE
rs7530647	A	G	A	G	-0.1096	0.017453	0.215689	NA	FALSE	FALSE	FALSE	V55p9A	1	0.012397	0.160019	18214	class.Erysipelotrichia.id.2147.summary.txt.gz	TRUE	reported	39879939	4.48e-06	0.023891	herpes zoster	TRUE	reported	cVC3RF	401866	5.24e-05	21.0454	0.215689	2	1	TRUE
rs7530647	A	G	A	G	-0.1096	0.017453	0.215689	NA	FALSE	FALSE	FALSE	YQWIqz	1	0.012397	0.160019	18214	family.Erysipelotrichaceae.id.2149.summary.txt.gz	TRUE	reported	39879939	4.48e-06	0.023891	herpes zoster	TRUE	reported	cVC3RF	401866	5.24e-05	21.0454	0.215689	2	1	TRUE
rs7530647	A	G	A	G	-0.1096	0.017453	0.215689	NA	FALSE	FALSE	FALSE	oXhZ0y	1	0.012397	0.160019	18214	order.Erysipelotrichales.id.2148.summary.txt.gz	TRUE	reported	39879939	4.48e-06	0.023891	herpes zoster	TRUE	reported	cVC3RF	401866	5.24e-05	21.0454	0.215689	2	1	TRUE
rs13313427	A	G	A	G	0.129858	-0.02322	0.850281	NA	FALSE	FALSE	FALSE	SAbA84	15	0.017215	0.16008	12751	genus.FamilyXIIIUCG001.id.11294.summary.txt.gz	TRUE	reported	90547536	3.28e-06	0.027913	herpes zoster	TRUE	reported	cVC3RF	401866	5.39e-05	21.6439	0.149719	2	1	TRUE
rs79408779	T	C	T	C	0.182921	0.07031	0.067665	NA	FALSE	FALSE	FALSE	PhyxCu	2	0.04872	0.160556	3973	genus.Coprobacter.id.949.summary.txt.gz	TRUE	reported	16431236	1e-06	0.037398	herpes zoster	TRUE	reported	cVC3RF	401866	5.95e-05	23.9242	0.067665	2	1	TRUE
rs81302	G	A	G	A	-0.0955	-0.01735	0.380445	NA	FALSE	FALSE	FALSE	86EjPA	4	0.011976	0.161072	15833	genus.Coprococcus3.id.11303.summary.txt.gz	TRUE	reported	112000000	1.72e-06	0.019964	herpes zoster	TRUE	reported	cVC3RF	401866	5.69e-05	22.8805	0.380445	2	1	TRUE
rs8181185	C	A	C	A	0.099107	0.024238	0.596912	NA	FALSE	FALSE	FALSE	kGbFNC	9	0.017189	0.161981	6930	genus.LachnospiraceaeUCG008.id.11328.summary.txt.gz	TRUE	reported	21166792	5.07e-07	0.019728	herpes zoster	TRUE	reported	cVC3RF	401866	6.28e-05	25.2362	0.403088	2	1	TRUE
rs6446362	A	G	A	G	0.100464	-0.0216	0.715536	NA	FALSE	FALSE	FALSE	XMgUSd	4	0.015083	0.162132	10127	genus.unknowngenus.id.2001.summary.txt.gz	TRUE	reported	5456307	3.61e-06	0.021686	herpes zoster	TRUE	reported	cVC3RF	401866	5.34e-05	21.4617	0.284464	2	1	TRUE
[truncated: 1,917 more rows]

## Sheet: Supplementary Table4
P-values for SNPs Associated with Herpes Zoster
[truncated: 2,663 more rows]
